# Supplementary material for: The Molecular Mechanisms Employed by the Parasite Myxobolus bejeranoi (Cnidaria: Myxozoa) from Invasion through Sporulation for Successful Proliferation in Its Fish Host
Source: Int J Mol Sci. 2023 Aug 15;24(16):12824. doi: 10.3390/ijms241612824 (PMC10454682; doi:10.3390/ijms241612824)
Supplement: Supplementary file 1 [file ijms-24-12824-s001.zip]

Archive with 2 entries (2 files):
- ijms-2546214-supplementary.xlsx
- Supplementary Figures Aug_8_23.pdf
