# Supplementary material for: The Molecular Mechanisms Employed by the Parasite Myxobolus bejeranoi (Cnidaria: Myxozoa) from Invasion through Sporulation for Successful Proliferation in Its Fish Host
Source: Int J Mol Sci. 2023 Aug 15;24(16):12824. doi: 10.3390/ijms241612824 (PMC10454682; doi:10.3390/ijms241612824)
Supplement: Supplementary file 1 [file ijms-24-12824-s001.zip › ijms-2546214-supplementary.xlsx]

## Sheet: Index
Table S1	Transcriptome assembly statistics.
Table S2	Differentially expressed genes. Transcript ID (A-D prefix denote the origin of the de-novo assemblies IDs, see material and methods for additional information), annotation using human homologs, FPKM expression values, and fold change values (significant adjusted pvalues are labeled in red), are provided.
Table S3	GO IDs of the T0-expressed enrichment analysis presented in Figure 2A. Enricment score was denoted as the minus log of the geometric mean of the all the p-values of the GO categories within the group. Fill color is as presented in the figure: DNA-related (green), energy-related (orange), actin cytoskeleton (blue), and others (grey).
Table S4	Histone sequences. Details are provided for sequences used for construction of phylogenetic tree and myxozoans HMM histone variant classification according to HistoneDB (Draizen et al. 2016).
Table S5	Myxobolus bejeranoi transcription factors. Transcript ID, family, FPKM expression values, and fold change values, are provided.
Table S6	Myxobolus bejeranoi proteases mined from transcriptome. The details provided for each transcript are: ko info, protease type, expression values (FPKM), fold change, and cellular localization prediction given by DeepLoc 2.0 (Almagro Armenteros et al. 2017).
Table S7	Details on protein sequences utilized for constructing calreticulin phylogenetic tree. Label in tree, transcript id or NCBI accession number, taxa, and notes, are provided.
Table S8	Details on protein sequences utilized for constructing minicollagen phylogenetic tree. Label in tree, id or NCBI accession number, or alternatively reference, are provided.
Table S9	Details on protein sequences utilized for constructing nematogalectin phylogenetic tree. Label in tree, id or NCBI accession number, or alternatively reference, are provided.
Table S10	Total mapped reads.

## Sheet: S1
Table S1. Assembly statistics
Number of transcripts	16921
Number of unique transcripts	11399
Total length of transcripts (bp)	15305785
N50 (bp)	1330
GC %	32.83

## Sheet: S2
Table S2.- Differentially expressed genes. Transcript ID (A-D prefix denote the origin of the de-novo assemblies IDs, see material and methods for additional information), annotation using human homologs, FPKM expression values, and fold change values (significant adjusted pvalues are labeled in red), are provided.
ID	Transcripts IDs	Human ID	Human symbol	Annotation	T0_35 FPKM	T0_39 FPKM	T0_44 FPKM	T10_136 FPKM	T10_138 FPKM	T10_150 FPKM	T20_159 FPKM	T20_165 FPKM	T20_169 FPKM	FC T10/T0	padj. T10/T0	FC T20/T0	padj. T20/T0	FC T20/T10	padj. T20/T10
A_TRINITY_DN3095_c2_g1	A_TRINITY_DN3095_c2_g1_i1	P11940	PABP1	Polyadenylate-binding protein 1	74.52	94.2	31.2	926.91	1360.13	1572.08	6318.87	5625.18	6060.48	15.4037	1.85863e-06	334.914	6.23502e-31	21.7424	2.44228e-14
D_TRINITY_DN2154_c0_g1	D_TRINITY_DN2154_c0_g1_i1	O60241	AGRB2		0	0	0	0	0	0	1165.8	866.5	916.87	-1	1	1073.63	2.41375e-09	2020.23	3.87671e-10
D_TRINITY_DN2935_c0_g1	D_TRINITY_DN2935_c0_g1_i3	Q9UBD6	RHCG	Ammonium transporter Rh type C	0	0	0	0	0	0	2397.99	1500.58	1383.97	-1	1	1308.06	1.68886e-09	2449.48	3.87671e-10
C_TRINITY_DN8412_c0_g1	C_TRINITY_DN8412_c0_g1_i1	Q8WYK1	CNTP5	Contactin-associated protein like 5-3	0	0	0	11.08	21.84	26.25	408.08	270.43	364.67	7.34933	0.116154	628.922	2.10128e-09	85.5754	7.7628e-10
A_TRINITY_DN3410_c0_g1	A_TRINITY_DN3410_c0_g1_i2	Q00341	VIGLN	Vigilin	0	0	0	0	0	1.79	475.39	429.04	543.68	-1	1	835.378	6.65206e-09	1577.77	9.72624e-10
C_TRINITY_DN211734_c0_g1	C_TRINITY_DN211734_c0_g1_i1/C_TRINITY_DN211734_c0_g1_i2				0	0	0	0	0	0	759.07	1084.22	943.97	-1	1	740.614	1.73535e-08	1385.26	3.61136e-09
B_TRINITY_DN61464_c0_g3	B_TRINITY_DN61464_c0_g3_i1				0	0	0	0	0	0	470.73	469.02	559.4	-1	1	667.268	2.41528e-08	1257.96	4.56784e-09
B_TRINITY_DN58853_c0_g1	B_TRINITY_DN58853_c0_g1_i2	P07237	PDIA1	Protein disulfide-isomerase	0	0	21.06	62.44	501.43	184.33	1267.23	1437.29	2199.99	16.8757	0.0196351	605.081	2.64e-09	35.8552	1.18186e-08
C_TRINITY_DN1501_c0_g1	C_TRINITY_DN1501_c0_g1_i1	P07437	TBB5	Tubulin beta chain	0	0	0	708.16	1125.45	1419.55	3971.15	3801.6	3459.21	160.469	3.94175e-06	2639.36	6.99503e-15	16.4478	1.21828e-08
B_TRINITY_DN54600_c0_g1	B_TRINITY_DN54600_c0_g1_i1	P62805	H4	Histone H4	6273.31	4417.04	1863.95	2942.03	10621.7	8081.77	15618	18247	14468.2	1.2349	0.730349	14.4082	4.07984e-10	11.6675	1.81933e-08
C_TRINITY_DN713089_c0_g1	C_TRINITY_DN713089_c0_g1_i1	O95932	TGM3L	Protein-glutamine gamma-glutamyltransferase E	0	0	0	0	0	0	533.26	457.25	535.12	-1	1	535.934	9.40355e-08	1008.15	2.18716e-08
A_TRINITY_DN1052_c0_g1	A_TRINITY_DN1052_c0_g1_i2	Q02094	RHAG	Ammonium transporter Rh type B	0	0	0	0	0	0	783.54	702.23	642.72	-1	1	537.869	1.08202e-07	1007.66	2.54633e-08
B_TRINITY_DN60878_c0_g1	B_TRINITY_DN60878_c0_g1_i5/B_TRINITY_DN60878_c0_g1_i3				0	0	0	0	0	0	667.33	892.03	647.42	-1	1	565.652	9.40355e-08	1008.7	2.54633e-08
D_TRINITY_DN1244_c0_g1	D_TRINITY_DN1244_c0_g1_i1	P08185	CBG	Alpha-1-antitrypsin 1-5	0	0	0	0	0	0	408.36	360.32	426.22	-1	1	504.732	1.257e-07	951.116	2.54633e-08
D_TRINITY_DN35396_c0_g1	D_TRINITY_DN35396_c0_g1_i1/D_TRINITY_DN35396_c0_g1_i2	P29120	NEC1	PC3-like endoprotease variant A	0	0	0	0	0.02	0	471.97	562	461.38	-1	1	522.21	1.23912e-07	979.772	2.54633e-08
C_TRINITY_DN129_c0_g1	C_TRINITY_DN129_c0_g1_i1	Q71DI3	H32	Histone H3	14043.6	9179.87	3794.48	6039.19	14192.4	15229.8	22884.6	23979.5	22807.9	-1.01539	1	9.65369	1.30703e-08	9.80221	3.00364e-08
C_TRINITY_DN344631_c0_g1	C_TRINITY_DN344631_c0_g1_i1	P07711	CATL1	Cathepsin L	0	0	0	0	75.9	0	1989.12	1643.56	1377.35	1.99127	0.730678	953.975	5.81102e-09	479.078	3.22296e-08
D_TRINITY_DN580_c0_g1	D_TRINITY_DN580_c0_g1_i1	Q8IUE6	H2A2B	Histone H2A	1366.8	2351.07	1197.65	4218.53	4782.73	8123.8	10823	13249.6	14899.2	2.71428	0.0415996	28.1019	8.55474e-15	10.3533	4.25151e-08
B_TRINITY_DN61055_c0_g3	B_TRINITY_DN61055_c0_g3_i6/B_TRINITY_DN61055_c0_g3_i3/B_TRINITY_DN61055_c0_g3_i7/B_TRINITY_DN61055_c0_g3_i9/B_TRINITY_DN61055_c0_g3_i10/B_TRINITY_DN61055_c0_g3_i8/B_TRINITY_DN61055_c0_g3_i2/B_TRINITY_DN61055_c0_g3_i5/B_TRINITY_DN61055_c0_g3_i1/B_TRINITY_DN61055_c0_g3_i4	Q6ZRY4	RBPS2	Protein couch potato	0	0	0	0	0	0	2059.84	1519.74	1456.56	-1	1	495.118	2.38508e-07	907.233	5.87568e-08
B_TRINITY_DN61948_c0_g1	B_TRINITY_DN61948_c0_g1_i2				0	0	0	0	0	6.83	220.82	187.39	202.43	1.71832	0.812016	706.441	9.79228e-09	411.123	5.99447e-08
D_TRINITY_DN1495_c0_g1	D_TRINITY_DN1495_c0_g1_i1	Q99880	H2B1L	Histone H2B	1796.13	1849.69	528.61	2562.65	11221.9	6848.97	14619.1	13388.6	14634.8	3.55275	0.0115326	38.7374	1.8339e-16	10.9035	5.99447e-08
B_TRINITY_DN58511_c0_g1	B_TRINITY_DN58511_c0_g1_i1/B_TRINITY_DN58511_c0_g1_i3/B_TRINITY_DN58511_c0_g1_i4/B_TRINITY_DN58511_c0_g1_i5/B_TRINITY_DN58511_c0_g1_i7/B_TRINITY_DN58511_c0_g1_i2/B_TRINITY_DN58511_c0_g1_i8/B_TRINITY_DN58511_c0_g1_i6/B_TRINITY_DN58511_c0_g1_i9/B_TRINITY_DN58511_c0_g1_i10/B_TRINITY_DN58511_c0_g1_i11	P02489	CRYAA	Heat shock protein Hsp-16.48/Hsp-16.49	0	0	0	0	0	0	1134.23	1262.45	1013.42	-1	1	388.278	7.98632e-07	714.626	2.56362e-07
D_TRINITY_DN3584_c0_g1	D_TRINITY_DN3584_c0_g1_i1	P05107	ITB2	Integrin beta-2	0	0	0	0	34.77	0	857.18	521.95	541.24	1.97323	0.739823	740.569	3.1479e-08	375.308	2.56362e-07
C_TRINITY_DN2096_c0_g1	C_TRINITY_DN2096_c0_g1_i1	Q96MU8	KREM1	Kremen protein 1	0	0	0	0	0	0	469.93	379.12	522.31	-1	1	364.611	9.50519e-07	683.671	2.68055e-07
C_TRINITY_DN14756_c0_g1	C_TRINITY_DN14756_c0_g1_i1/C_TRINITY_DN14756_c0_g1_i3/C_TRINITY_DN14756_c0_g1_i2	P00918	CAH2	Carbonic anhydrase 2	0	0	0	0	0	22.65	791.03	1197.2	921.78	1.05477	1	525.289	5.1639e-08	498.012	2.69863e-07
B_TRINITY_DN57906_c1_g1	B_TRINITY_DN57906_c1_g1_i2/B_TRINITY_DN57906_c1_g1_i1	O00391	QSOX1	Sulfhydryl oxidase 1	0	0	0	0	0.22	25.15	577.12	604.04	591.9	1.758	0.799444	573.806	3.05966e-08	326.397	2.95025e-07
C_TRINITY_DN983899_c0_g1	C_TRINITY_DN983899_c0_g1_i1	Q9H4G4	GAPR1	Golgi-associated plant pathogenesis-related protein 1	0	0	0	0	0	0	456.13	285.77	393.96	-1	1	367.876	1.2127e-06	691.406	3.36905e-07
A_TRINITY_DN6637_c0_g1	A_TRINITY_DN6637_c0_g1_i1/A_TRINITY_DN6637_c0_g1_i2	P07305	H10	Histone H5	1550.3	2212.97	603.99	1277.1	5122.79	1826.3	5369.62	5403.88	7219.58	1.39729	0.561108	15.5096	4.44901e-09	11.0998	5.74551e-07
C_TRINITY_DN22882_c0_g1	C_TRINITY_DN22882_c0_g1_i1			2 3-bisphosphoglycerate-independent phosphoglycerate mutase	0	0	0	0	63.06	153.51	992.38	1005.16	936.75	9.59754	0.103572	773.662	2.63941e-08	80.6104	1.27034e-06
D_TRINITY_DN5939_c0_g1	D_TRINITY_DN5939_c0_g1_i1	Q14376	GALE	UDP-glucose 4-epimerase	0	0	0	18.92	89.44	250.66	1006.73	1105.85	1041.41	11.62	0.0621794	557.808	2.59835e-08	48.004	1.27722e-06
C_TRINITY_DN28339_c0_g1	C_TRINITY_DN28339_c0_g1_i1				0	0	0	0	0	0	1658.6	744.73	775.49	-1	1	372.992	3.34103e-06	686.813	1.43944e-06
C_TRINITY_DN89099_c0_g1	C_TRINITY_DN89099_c0_g1_i1				0	0	0	0	0	0	406.52	256.35	307.57	-1	1	303.866	3.96139e-06	570.85	1.46997e-06
C_TRINITY_DN1253_c0_g1	C_TRINITY_DN1253_c0_g1_i1	Q9P2U8	VGLU2	Vesicular glutamate transporter 2	0	0	0	0	28.31	0	416.49	454.22	608.93	1.04167	1	344.889	4.63647e-07	331.092	2.81798e-06
D_TRINITY_DN8052_c0_g1	D_TRINITY_DN8052_c0_g1_i1			Body wall muscle protein HR-29	0	0	0	0	174.79	0	1488.43	1559.52	1809.66	3.10406	0.490414	566.697	2.71784e-07	182.566	3.23596e-06
B_TRINITY_DN58964_c0_g1	B_TRINITY_DN58964_c0_g1_i2/B_TRINITY_DN58964_c0_g1_i4	Q96MU8	KREM1	Kremen protein 1	0	0	0	0	74.03	24.11	526.06	317.21	602.55	3.37918	0.408634	286.816	1.08034e-06	84.8775	3.27984e-06
C_TRINITY_DN20621_c0_g1	C_TRINITY_DN20621_c0_g1_i1	O15394	NCAM2	Neural cell adhesion molecule 2	0	0	0	0	41.18	0	338.56	335.94	362.88	3.00867	0.505703	542.446	3.2495e-07	180.294	3.27984e-06
D_TRINITY_DN34346_c0_g1	D_TRINITY_DN34346_c0_g1_i1				0	0	0	0	0	0	649.06	661.47	357.84	-1	1	296.995	7.33172e-06	552.854	3.27984e-06
B_TRINITY_DN57086_c0_g1	B_TRINITY_DN57086_c0_g1_i11/B_TRINITY_DN57086_c0_g1_i1/B_TRINITY_DN57086_c0_g1_i14/B_TRINITY_DN57086_c0_g1_i4/B_TRINITY_DN57086_c0_g1_i3/B_TRINITY_DN57086_c0_g1_i8/B_TRINITY_DN57086_c0_g1_i7/B_TRINITY_DN57086_c0_g1_i6/B_TRINITY_DN57086_c0_g1_i10/B_TRINITY_DN57086_c0_g1_i13/B_TRINITY_DN57086_c0_g1_i2	P19793	RXRA	Nuclear receptor subfamily 2 group E member 1	0	0	0	0	0	0	657.48	306.08	480.6	-1	1	298.975	6.56059e-06	532.418	3.38996e-06
B_TRINITY_DN59310_c0_g1	B_TRINITY_DN59310_c0_g1_i3/B_TRINITY_DN59310_c0_g1_i4				0	0	0	38.11	188.99	69.58	516.46	496.45	546.37	13.5909	0.0369443	364.251	5.61153e-08	26.8011	3.431e-06
B_TRINITY_DN59167_c0_g1	B_TRINITY_DN59167_c0_g1_i4/B_TRINITY_DN59167_c0_g1_i2	P06737	PYGL	Glycogen phosphorylase liver form	0	0	0	0	14.8	8.89	326.83	213.3	212.63	1.70483	0.813861	308.681	5.97491e-07	181.063	4.41872e-06
A_TRINITY_DN15565_c0_g1	A_TRINITY_DN15565_c0_g1_i1	Q9Y5L3	ENTP2	Ectonucleoside triphosphate diphosphohydrolase 8	0	0	0	51.38	116.46	306.75	855.26	728.58	678.4	22.8234	0.0119143	572.774	8.54199e-09	25.0959	4.72905e-06
B_TRINITY_DN57696_c0_g1	B_TRINITY_DN57696_c0_g1_i2/B_TRINITY_DN57696_c0_g1_i1	P00918	CAH2	Carbonic anhydrase 2	0	0	0	0	10.68	0	318.4	730.11	476.83	-1	1	273.841	1.11368e-05	508.408	5.17884e-06
D_TRINITY_DN2358_c0_g1	D_TRINITY_DN2358_c0_g1_i1	Q9UIC8	LCMT1	Leucine carboxyl methyltransferase 1	0	0	0	0	0	0	453.72	397.44	801.64	-1	1	247.973	1.25666e-05	460.355	5.75772e-06
C_TRINITY_DN390240_c0_g1	C_TRINITY_DN390240_c0_g1_i1	P04792	HSPB1	Heat shock protein 30C	0	0	0	0	58.26	0	884.99	723.71	1008.43	1.05767	1	305.083	9.70019e-07	288.448	6.04679e-06
C_TRINITY_DN22336_c0_g1	C_TRINITY_DN22336_c0_g1_i1	P30086	PEBP1	Protein MOTHER of FT and TFL1 homolog 1	0	0	0	0	0	0	657.9	1100.21	811.09	-1	1	246.169	1.35228e-05	450.391	6.59338e-06
C_TRINITY_DN1514_c0_g1	C_TRINITY_DN1514_c0_g1_i1				0	0	0	0	0	0	1170.93	828.46	1083.12	-1	1	236.752	1.46187e-05	429.037	7.40286e-06
D_TRINITY_DN332_c0_g1	D_TRINITY_DN332_c0_g1_i2/D_TRINITY_DN332_c0_g1_i1	P48506	GSH1	Glutamate--cysteine ligase catalytic subunit	0	0	0	18.74	0	11.15	436.65	286.15	218.45	2.97792	0.496037	349.702	8.06291e-07	117.432	8.27806e-06
B_TRINITY_DN56086_c0_g1	B_TRINITY_DN56086_c0_g1_i2/B_TRINITY_DN56086_c0_g1_i1	P02511	CRYAB	Alpha-crystallin B chain	0	0	0	0	0	0	929.06	715.21	838.13	-1	1	215.694	2.06458e-05	393.058	1.08337e-05
C_TRINITY_DN1905_c0_g1	C_TRINITY_DN1905_c0_g1_i11/C_TRINITY_DN1905_c0_g1_i2/C_TRINITY_DN1905_c0_g1_i1/C_TRINITY_DN1905_c0_g1_i6/C_TRINITY_DN1905_c0_g1_i8/C_TRINITY_DN1905_c0_g1_i4	Q9BW85	YJU2	Splicing factor YJU2	0	0	0	0	0	0	612.52	313.2	631.15	-1	1	218.348	3.13833e-05	404.518	1.79542e-05
D_TRINITY_DN3039_c0_g1	D_TRINITY_DN3039_c0_g1_i2/D_TRINITY_DN3039_c0_g1_i1	P43235	CATK	Digestive cysteine proteinase 2	0	0	0	0	68.06	0	605.35	569.16	837.05	1.17902	1	270.253	2.33662e-06	229.219	1.85982e-05
B_TRINITY_DN55995_c0_g1	B_TRINITY_DN55995_c0_g1_i2/B_TRINITY_DN55995_c0_g1_i4/B_TRINITY_DN55995_c0_g1_i1	Q9Y314	NOSIP	Nitric oxide synthase-interacting protein	0	0	0	0	94.58	14	422.83	518.13	405.74	3.61797	0.390838	269.041	2.97661e-06	74.3625	2.01306e-05
D_TRINITY_DN363_c0_g1	D_TRINITY_DN363_c0_g1_i1	P27797	CALR	Calreticulin-1	0	0	0	1634.97	2754.92	3327.07	3586.42	4352.84	4403.64	351.89	1.05299e-07	2676.31	3.624e-15	7.60553	2.05462e-05
C_TRINITY_DN676_c0_g1	C_TRINITY_DN676_c0_g1_i1	P0DPH8	TBA3D	Tubulin alpha chain	0	0	0	0	0	0	481.22	314.66	201.29	-1	1	231.815	3.67312e-05	433.605	2.081e-05
C_TRINITY_DN82144_c0_g1	C_TRINITY_DN82144_c0_g1_i1	Q96QR8	PURB		29.71	324.25	24.74	256.58	923.48	925.31	1689.39	1790.96	2804.91	4.26706	0.055431	65.0825	6.51497e-10	15.2523	2.081e-05
B_TRINITY_DN61717_c0_g1	B_TRINITY_DN61717_c0_g1_i1	P21333	FLNA	Filamin-A	0	0	0	0	0	0	93.24	47.88	66.63	-1	1	207.838	4.04009e-05	393.545	2.12291e-05
D_TRINITY_DN38471_c0_g1	D_TRINITY_DN38471_c0_g1_i2	Q9H4Q3	PRD13	PR domain zinc finger protein 13	161.98	0	0	0	17.36	0	399.68	496.37	473	-15.5932	0.0799861	32.2404	0.00116857	502.73	2.21266e-05
A_TRINITY_DN25393_c0_g1	A_TRINITY_DN25393_c0_g1_i1				0	0	0	0	0	0	690.65	299.76	190.11	-1	1	270.164	3.78171e-05	505.109	2.2285e-05
D_TRINITY_DN14310_c0_g1	D_TRINITY_DN14310_c0_g1_i2	Q07157	ZO1	Tight junction protein ZO-1	0	0	0	0	0	0	122.66	95.79	152.77	-1	1	189.78	4.43987e-05	358.181	2.24764e-05
B_TRINITY_DN57045_c0_g1	B_TRINITY_DN57045_c0_g1_i2	O43524	FOXO3	Forkhead box protein O	0	0	0	15.05	0	0	458.34	419.89	270.59	1.04264	1	263.646	4.24867e-06	252.863	2.43187e-05
C_TRINITY_DN257_c0_g1	C_TRINITY_DN257_c0_g1_i5/C_TRINITY_DN257_c0_g1_i2			Collagen alpha-4(VI) chain	0	0	0	0	0	0	111.63	90.13	111.02	-1	1	169.054	5.23441e-05	319.148	2.6869e-05
C_TRINITY_DN536029_c1_g1	C_TRINITY_DN536029_c1_g1_i1	P07339	CATD	Lysosomal aspartic protease	0	40.46	133.03	0	0	0	477.22	145.66	716.94	-22.3797	0.0496671	20.9551	0.00504582	468.969	2.77202e-05
A_TRINITY_DN101941_c0_g1	A_TRINITY_DN101941_c0_g1_i1	O60760	HPGDS	Glutathione S-transferase	0	0	0	0	0	0	610.14	420.14	812.24	-1	1	191.711	5.0659e-05	352.113	2.96625e-05
A_TRINITY_DN4915_c0_g1	A_TRINITY_DN4915_c0_g1_i5/A_TRINITY_DN4915_c0_g1_i3	P48431	SOX2	Transcription factor SOX-2	0	0	0	0	209.03	0	1608.6	1675.26	1659.05	6.30911	0.249847	952.909	5.17465e-07	151.037	3.07491e-05
B_TRINITY_DN61304_c0_g2	B_TRINITY_DN61304_c0_g2_i7/B_TRINITY_DN61304_c0_g2_i6/B_TRINITY_DN61304_c0_g2_i3	Q9H5Z1	DHX35	ATP-dependent RNA helicase DHX33	105.4	88.81	147.18	9.5	18.84	46.31	178.36	93.32	241.31	-6.57538	0.0337368	4.71747	0.0169552	31.0191	3.10375e-05
C_TRINITY_DN2286_c0_g1	C_TRINITY_DN2286_c0_g1_i1				0	0	0	0	44.32	0	758.7	245.82	730.7	2.00792	0.744218	391.761	2.44851e-06	195.108	3.22244e-05
A_TRINITY_DN15239_c0_g1	A_TRINITY_DN15239_c0_g1_i1/A_TRINITY_DN15239_c0_g1_i4	Q5FYB0	ARSJ	Arylsulfatase I	0	0	0	0	0	0	101.87	139.31	82.89	-1	1	184.805	6.2294e-05	348.983	3.3093e-05
B_TRINITY_DN60477_c2_g4	B_TRINITY_DN60477_c2_g4_i1/B_TRINITY_DN60477_c2_g4_i2	P46977	STT3A	Dolichyl-diphosphooligosaccharide--protein glycosyltransferase subunit STT3B	0	0	0	113.67	112.72	248.04	783.76	371.19	619.39	20.07	0.0147724	346.545	8.73407e-08	17.2668	3.3093e-05
C_TRINITY_DN467840_c0_g1	C_TRINITY_DN467840_c0_g1_i1	P49221	TGM4	Annulin	0	0	0	0	58.83	0	344.72	412.82	360.51	3.03367	0.510894	378.551	2.62162e-06	124.783	3.57961e-05
C_TRINITY_DN41727_c0_g1	C_TRINITY_DN41727_c0_g1_i2	P35573	GDE	Glycogen debranching enzyme	0	0	0	0	0	0	63.19	80.51	73.61	-1	1	171.935	7.18201e-05	325.268	3.84766e-05
A_TRINITY_DN2408_c0_g1	A_TRINITY_DN2408_c0_g1_i2/A_TRINITY_DN2408_c0_g1_i3/A_TRINITY_DN2408_c0_g1_i1	O60519	CRBL2		0	0	0	0	0	0	819.53	943.96	780.42	-1	1	180.684	6.65978e-05	326.111	4.17654e-05
A_TRINITY_DN2547_c0_g1	A_TRINITY_DN2547_c0_g1_i2/A_TRINITY_DN2547_c0_g1_i4/A_TRINITY_DN2547_c0_g1_i1/A_TRINITY_DN2547_c0_g1_i7	Q9Y4L5	RN115	E3 ubiquitin-protein ligase RNF115	0	0	0	0	0	0	487.82	450.91	540.29	-1	1	173.715	6.89407e-05	316.717	4.17654e-05
D_TRINITY_DN8443_c0_g1	D_TRINITY_DN8443_c0_g1_i2	P48431	SOX2	Transcription factor SOX-2	0	0	0	0	0	0	256.34	226.65	269.71	-1	1	166.768	8.35849e-05	311.866	4.81904e-05
B_TRINITY_DN55579_c0_g1	B_TRINITY_DN55579_c0_g1_i1	P0DPH8	TBA3D	Tubulin alpha chain	0	0	0	0	0	0	308.38	201.3	238.64	-1	1	172.908	8.45657e-05	323.497	4.92818e-05
C_TRINITY_DN403626_c0_g1	C_TRINITY_DN403626_c0_g1_i1	P32929	CGL	Cystathionine gamma-lyase	0	0	0	0	69.49	20.78	495.76	401.52	293.24	2.84858	0.519274	234.344	4.34605e-06	82.2672	5.30582e-05
C_TRINITY_DN7939_c0_g1	C_TRINITY_DN7939_c0_g1_i1	P13797	PLST	Plastin-2	57.41	90.53	27.29	208.42	303.91	392.11	421.6	518.28	484.25	3.64291	0.0491005	27.224	9.98715e-09	7.47315	5.72441e-05
C_TRINITY_DN15421_c0_g1	C_TRINITY_DN15421_c0_g1_i1	Q6ZSS7	MFSD6	Major facilitator superfamily domain-containing protein 6	0	0	0	0	0	0	315.16	244.61	132.19	-1	1	189.461	9.4703e-05	355.254	5.72441e-05
C_TRINITY_DN55484_c0_g1	C_TRINITY_DN55484_c0_g1_i3/C_TRINITY_DN55484_c0_g1_i2	Q9NXG6	P4HTM	Transmembrane prolyl 4-hydroxylase	0	0	0	0	132.09	0	525.06	807.96	811.2	2.84686	0.532316	282.073	6.93091e-06	99.0821	5.72441e-05
D_TRINITY_DN1813_c0_g1	D_TRINITY_DN1813_c0_g1_i3/D_TRINITY_DN1813_c0_g1_i6	O75976	CBPD	Carboxypeptidase D	0	0	0	0	0	0	347.44	356.15	170.06	-1	1	186.31	9.42779e-05	348.005	5.72441e-05
A_TRINITY_DN4896_c0_g1	A_TRINITY_DN4896_c0_g1_i1	P13667	PDIA4	Protein disulfide-isomerase A3	0	0	0	0	165.53	0	1125.74	1175.96	1067	6.27875	0.253911	817.809	9.98686e-07	130.25	5.89922e-05
B_TRINITY_DN59120_c0_g1	B_TRINITY_DN59120_c0_g1_i2/B_TRINITY_DN59120_c0_g1_i6/B_TRINITY_DN59120_c0_g1_i5	P48431	SOX2	Transcription factor SOX-2	0	0	0	0	0	0	464.51	233.78	274.29	-1	1	174.918	0.000101085	325.735	5.89922e-05
A_TRINITY_DN95821_c0_g1	A_TRINITY_DN95821_c0_g1_i1	Q9H875	PKRI1	PRKR-interacting protein 1	0	0	0	0	0	0	1270.11	637.37	781.68	-1	1	183.62	9.24208e-05	330.54	5.89922e-05
B_TRINITY_DN51935_c0_g1	B_TRINITY_DN51935_c0_g1_i1/B_TRINITY_DN51935_c0_g1_i3/B_TRINITY_DN51935_c0_g1_i2	P50502	F10A1	Hsc70-interacting protein 2	0	0	0	0	0	0	1094.2	1599.85	465.98	-1	1	217.054	8.65332e-05	390.362	5.89922e-05
B_TRINITY_DN58406_c0_g1	B_TRINITY_DN58406_c0_g1_i4/B_TRINITY_DN58406_c0_g1_i3/B_TRINITY_DN58406_c0_g1_i1	Q9H4G4	GAPR1	Golgi-associated plant pathogenesis-related protein 1	0	0	0	0	0	0	439.09	313.79	154.3	-1	1	214.787	9.74378e-05	401.802	5.89922e-05
C_TRINITY_DN25173_c0_g1	C_TRINITY_DN25173_c0_g1_i4	Q8NDA2	HMCN2	Complement component C1q receptor	0	0	0	0	0	0	135.23	64.66	166.04	-1	1	174.529	0.00010679	329.233	5.89922e-05
C_TRINITY_DN270986_c0_g1	C_TRINITY_DN270986_c0_g1_i1				0	0	0	152.1	25.12	142.13	859.93	758.95	715.82	16.7484	0.0327654	464.589	1.04608e-07	27.7394	5.89922e-05
C_TRINITY_DN578808_c0_g1	C_TRINITY_DN578808_c0_g1_i1				0	0	0	0	31.52	0	263.65	273.67	408.48	1.04358	1	198.216	1.21044e-05	189.937	5.89922e-05
C_TRINITY_DN114368_c0_g1	C_TRINITY_DN114368_c0_g1_i1/C_TRINITY_DN114368_c0_g1_i2/C_TRINITY_DN114368_c0_g1_i3	P17174	AATC	Aspartate aminotransferase 1	0	0	0	59.18	67.81	46.6	219.69	260.3	188.58	13.678	0.0356231	235.029	6.49353e-07	17.183	6.27099e-05
C_TRINITY_DN4835_c1_g1	C_TRINITY_DN4835_c1_g1_i3/C_TRINITY_DN4835_c1_g1_i1/C_TRINITY_DN4835_c1_g1_i2	P09917	LOX5	Polyunsaturated fatty acid 5-lipoxygenase	0	0	0	0	24.47	0	181.9	175.56	292.6	1.09928	1	203.076	1.19088e-05	184.735	6.27099e-05
C_TRINITY_DN883_c0_g1	C_TRINITY_DN883_c0_g1_i5	Q9BQE3	TBA1C	Tubulin alpha-2 chain	0	0	0	221.09	734.55	833.65	1472.6	1358	1182.64	31.4502	0.00319156	366.707	2.47351e-08	11.6599	6.27952e-05
B_TRINITY_DN56129_c0_g1	B_TRINITY_DN56129_c0_g1_i3/B_TRINITY_DN56129_c0_g1_i2/B_TRINITY_DN56129_c0_g1_i1	Q13630	FCL	GDP-L-fucose synthase	0	0	0	0	0	0	457.96	568.97	516.34	-1	1	137.062	0.000209624	311.94	6.49094e-05
C_TRINITY_DN272_c0_g1	C_TRINITY_DN272_c0_g1_i1	O15347	HMGB3	Non-histone chromosomal protein 6	0	0	0	74.17	1234.94	568.81	2293.89	2932.32	1753.14	41.5688	0.00314269	896.078	3.19514e-09	21.5565	6.99385e-05
D_TRINITY_DN15508_c0_g1	D_TRINITY_DN15508_c0_g1_i13/D_TRINITY_DN15508_c0_g1_i15	Q9Y4G6	TLN2	Talin-2	0	0	0	0	0	14.98	78.94	95.01	87.7	3.89462	0.39334	345.226	3.927e-06	88.6417	6.99385e-05
B_TRINITY_DN62059_c0_g5	B_TRINITY_DN62059_c0_g5_i2/B_TRINITY_DN62059_c0_g5_i1				0	0	0	0	0	0	223.21	338.6	209.87	-1	1	157.572	0.000128433	294.174	7.05805e-05
C_TRINITY_DN28711_c0_g1	C_TRINITY_DN28711_c0_g1_i2	Q9UBD6	RHCG	Ammonium transporter Rh type C	0	0	0	0	151.15	0	856.15	1036.97	1139.09	6.27131	0.254015	769.799	1.25088e-06	122.749	7.10282e-05
A_TRINITY_DN12132_c0_g1	A_TRINITY_DN12132_c0_g1_i1	A0PJE2	DHR12	Dehydrogenase/reductase SDR family member 12	0	0	0	0	0	0	150.13	178.32	189.14	-1	1	150.637	0.000140215	282.774	7.48915e-05
B_TRINITY_DN58144_c0_g1	B_TRINITY_DN58144_c0_g1_i9/B_TRINITY_DN58144_c0_g1_i11/B_TRINITY_DN58144_c0_g1_i8/B_TRINITY_DN58144_c0_g1_i1				0	0	0	0	0	0	296.74	327.12	278.03	-1	1	155.645	0.000134314	289.642	7.48915e-05
D_TRINITY_DN6598_c0_g1	D_TRINITY_DN6598_c0_g1_i2	O14950	ML12B	Myosin regulatory light polypeptide 9	0	0	0	0	0	0	844.12	506.03	490.63	-1	1	169.802	0.000126699	310.013	7.48915e-05
C_TRINITY_DN35383_c0_g1	C_TRINITY_DN35383_c0_g1_i1	P19440	GGT1	Glutathione hydrolase 1 proenzyme	0	0	0	0	0	0	198.75	158.44	162.34	-1	1	153.646	0.000141706	288.458	7.55965e-05
D_TRINITY_DN189574_c0_g2	D_TRINITY_DN189574_c0_g2_i3/D_TRINITY_DN189574_c0_g2_i5/D_TRINITY_DN189574_c0_g2_i4/D_TRINITY_DN189574_c0_g2_i2	P57682	KLF3	Krueppel-like factor 3	0	0	0	0	28.05	0	518.97	502.14	456.93	1.05588	1	191.155	1.59436e-05	181.038	7.55965e-05
A_TRINITY_DN14972_c0_g1	A_TRINITY_DN14972_c0_g1_i1/A_TRINITY_DN14972_c0_g1_i2	Q15555	MARE2	Microtubule-associated protein RP/EB family member 1	0	0	0	102.07	1570.75	85.72	4907.4	4105.68	3464.92	32.789	0.0125683	1357.31	8.10552e-09	41.3952	7.62472e-05
A_TRINITY_DN262_c0_g1	A_TRINITY_DN262_c0_g1_i8/A_TRINITY_DN262_c0_g1_i3/A_TRINITY_DN262_c0_g1_i4/A_TRINITY_DN262_c0_g1_i1/A_TRINITY_DN262_c0_g1_i10/A_TRINITY_DN262_c0_g1_i5/A_TRINITY_DN262_c0_g1_i2/A_TRINITY_DN262_c0_g1_i11				0	0	0	0	0.01	0	217.64	316.09	334.51	-1	1	156.804	0.000128433	281.829	7.62472e-05
B_TRINITY_DN59748_c1_g20	B_TRINITY_DN59748_c1_g20_i1	P11926	DCOR	Ornithine decarboxylase	0	0	0	160.98	591.69	248.1	799.26	724.53	643.39	57.0243	0.000515362	631.426	1.57808e-09	11.0729	8.69086e-05
A_TRINITY_DN1823_c3_g1	A_TRINITY_DN1823_c3_g1_i1	P04792	HSPB1	Heat shock protein 30C	0	0	0	0	0	0	882.64	803.99	158.09	-1	1	228.294	0.000141937	420.745	9.21342e-05
B_TRINITY_DN56542_c0_g1	B_TRINITY_DN56542_c0_g1_i3/B_TRINITY_DN56542_c0_g1_i1	Q96EP5	DAZP1	DAZ-associated protein 1	0	0	0	0	0	97.19	590.78	683.49	479.52	2.52006	0.603665	253.467	7.75536e-06	100.58	9.21342e-05
A_TRINITY_DN6131_c0_g1	A_TRINITY_DN6131_c0_g1_i2	P32242	OTX1	PDZ and LIM domain protein 7	155.71	0	0	1.07	0	0	326.16	217	179.04	-27.2723	0.0518692	18.7651	0.0149345	511.768	9.21342e-05
C_TRINITY_DN714384_c0_g2	C_TRINITY_DN714384_c0_g2_i1	Q04446	GLGB	1 4-alpha-glucan-branching enzyme	0	0	0	0	0	0	143.56	132.03	104.81	-1	1	150.466	0.000168366	283.326	9.21342e-05
B_TRINITY_DN53358_c0_g1	B_TRINITY_DN53358_c0_g1_i3	P10242	MYB	Transcriptional activator Myb	0	0	0.22	0	0	0	147.99	358.31	225.14	-1	1	160.009	0.000178405	299.128	0.000104394
C_TRINITY_DN623643_c0_g1	C_TRINITY_DN623643_c0_g1_i1	Q96J02	ITCH	E3 ubiquitin-protein ligase Itchy	0	39.19	0	16.78	0	0	230.72	221.83	154.11	-1.70786	0.812016	68.4911	0.000276632	116.973	0.000115056
C_TRINITY_DN16070_c0_g1	C_TRINITY_DN16070_c0_g1_i1	Q07157	ZO1	Tight junction protein ZO-1	0	0	0	0	0	0	101.13	187.22	51.76	-1	1	180.401	0.000195678	340.465	0.000118492
D_TRINITY_DN34038_c0_g1	D_TRINITY_DN34038_c0_g1_i3	Q6ZQN7	SO4C1	Solute carrier organic anion transporter family member 4C1	0	0	0	20.95	208.12	49.94	429.74	334.3	338.24	15.703	0.0350515	353.943	2.71365e-07	22.5398	0.000119626
C_TRINITY_DN2575_c0_g1	C_TRINITY_DN2575_c0_g1_i1	Q8IYD1	ERF3B	Eukaryotic peptide chain release factor GTP-binding subunit ERF3B	0	31.77	0	40.74	104.69	162.45	206.9	352.12	402.49	7.77959	0.100322	119.638	1.01624e-05	15.3784	0.000121932
A_TRINITY_DN17159_c0_g1	A_TRINITY_DN17159_c0_g1_i1	Q04726	TLE3	Protein groucho	0	0	0	45.29	125.68	183.19	325.73	275.29	268.06	25.5623	0.00716066	322.429	7.20177e-08	12.6134	0.000129632
B_TRINITY_DN61931_c0_g4	B_TRINITY_DN61931_c0_g4_i2/B_TRINITY_DN61931_c0_g4_i1	Q9NRA2	S17A5	Sialin	262.91	470.98	128.22	118.6	118.07	139.25	178.06	377.72	333.5	-2.64731	0.137149	3.88051	0.0120022	10.2729	0.000136302
C_TRINITY_DN10082_c0_g1	C_TRINITY_DN10082_c0_g1_i1	P52789	HXK2	Hexokinase-2	54.68	0	0	59.09	206.92	101.74	376.26	495.42	263.28	4.70602	0.183567	75.1506	1.83823e-05	15.969	0.000150927
D_TRINITY_DN312978_c0_g1	D_TRINITY_DN312978_c0_g1_i7/D_TRINITY_DN312978_c0_g1_i3	Q92698	RAD54	DNA repair and recombination protein RAD54-like	0	0	0	24.89	89.83	70.97	112.83	243.04	324.55	13.9046	0.0395043	249.316	6.49353e-07	17.9305	0.000160601
A_TRINITY_DN13741_c0_g1	A_TRINITY_DN13741_c0_g1_i2/A_TRINITY_DN13741_c0_g1_i1				0	0	0	45.88	122.53	21.6	455.7	279.55	341.95	8.37679	0.117982	239.722	2.52195e-06	28.6175	0.000170727
A_TRINITY_DN5978_c0_g1	A_TRINITY_DN5978_c0_g1_i7	O75369	FLNB	Alpha-actinin	0	0	0	207.56	424.05	627.66	632.24	542.97	536.38	381.812	1.05299e-07	2601.96	7.88039e-15	6.81477	0.000170727
A_TRINITY_DN6529_c0_g1	A_TRINITY_DN6529_c0_g1_i2			S-antigen protein	0	0	0	0	0	0	313.51	189.22	258.81	-1	1	138.171	0.00027105	257.428	0.000170727
A_TRINITY_DN6825_c0_g1	A_TRINITY_DN6825_c0_g1_i1	A0PJE2	DHR12	Dehydrogenase/reductase SDR family member 12	0	0	0	0	0	0	328.01	136.11	345.86	-1	1	147.064	0.00027412	274.057	0.000170727
B_TRINITY_DN55613_c0_g1	B_TRINITY_DN55613_c0_g1_i1/B_TRINITY_DN55613_c0_g1_i4/B_TRINITY_DN55613_c0_g1_i2	O75398	DEAF1	Deformed epidermal autoregulatory factor 1 homolog	0	0	45.4	60.04	125.56	150.31	348.84	353.05	324.51	4.59672	0.222734	68.8129	9.22008e-05	14.97	0.000170727
B_TRINITY_DN58094_c0_g1	B_TRINITY_DN58094_c0_g1_i1	Q8NHY0	B4GN2	Beta-1 4 N-acetylgalactosaminyltransferase 2	0	0	0	0	0	0	272.35	280	188.78	-1	1	138.701	0.000279891	258.483	0.000170727
B_TRINITY_DN61883_c0_g1	B_TRINITY_DN61883_c0_g1_i1	O00763	ACACB	Acetyl-CoA carboxylase 2	0	0	0	46.67	23.6	63.26	223.12	203.96	295.46	8.59265	0.10515	201.643	2.80655e-06	23.4669	0.000170727
C_TRINITY_DN2925_c0_g1	C_TRINITY_DN2925_c0_g1_i2	Q92536	YLAT2	Y+L amino acid transporter 2	0	0	0	0	28.64	39.97	334.78	165.34	248.62	3.44032	0.42686	192.52	1.2442e-05	55.9598	0.000170727
C_TRINITY_DN695664_c0_g1	C_TRINITY_DN695664_c0_g1_i3/C_TRINITY_DN695664_c0_g1_i2/C_TRINITY_DN695664_c0_g1_i1	O00763	ACACB	Acetyl-CoA carboxylase 2	0	0	0	3.21	0	12.6	80.88	58.84	50.86	4.23687	0.336645	213.85	9.11092e-06	50.4734	0.000170727
D_TRINITY_DN671_c0_g1	D_TRINITY_DN671_c0_g1_i1	P31153	METK2	S-adenosylmethionine synthase isoform type-2	0	0	0	0	0	0	171	184.98	340.6	-1	1	136.827	0.000280567	255.473	0.000170727
D_TRINITY_DN8835_c0_g1	D_TRINITY_DN8835_c0_g1_i4/D_TRINITY_DN8835_c0_g1_i1/D_TRINITY_DN8835_c0_g1_i6	Q96L34	MARK4	MAP/microtubule affinity-regulating kinase 4	0	0	0	0	0	0	172.65	80.56	328.21	-1	1	156.236	0.000276632	291.941	0.000172282
D_TRINITY_DN1747_c0_g1	D_TRINITY_DN1747_c0_g1_i1	P07711	CATL1	Cysteine proteinase 4	0	0	0	0	0	0	611.02	306.04	587.03	-1	1	142.97	0.000272806	261.596	0.000173127
A_TRINITY_DN3461_c0_g1	A_TRINITY_DN3461_c0_g1_i1	O95071	UBR5	E3 ubiquitin-protein ligase hyd	0	0	0	11.51	102.01	94.43	151.74	149.82	185.79	41.5054	0.00199464	538.646	9.79228e-09	12.9777	0.000174568
B_TRINITY_DN56306_c0_g1	B_TRINITY_DN56306_c0_g1_i3/B_TRINITY_DN56306_c0_g1_i4/B_TRINITY_DN56306_c0_g1_i2/B_TRINITY_DN56306_c0_g1_i5	Q5TGI0	FAXC	Failed axon connections homolog	0	0	0	0	0	0	715.34	205.47	893.95	-1	1	164.926	0.000268126	301.613	0.000174568
C_TRINITY_DN118559_c0_g1	C_TRINITY_DN118559_c0_g1_i1			Uncharacterized transporter YwbF	0	0	0	0	0	0	446.72	370.87	48.36	-1	1	227.145	0.000259229	425.488	0.000174568
A_TRINITY_DN8969_c0_g1	A_TRINITY_DN8969_c0_g1_i2/A_TRINITY_DN8969_c0_g1_i3/A_TRINITY_DN8969_c0_g1_i1	P30101	PDIA3	Probable protein disulfide-isomerase ER-60	0	0	0	0	0	0	911.99	1045.48	364.34	-1	1	164.388	0.000261785	291.774	0.000185718
A_TRINITY_DN4158_c0_g1	A_TRINITY_DN4158_c0_g1_i2/A_TRINITY_DN4158_c0_g1_i1/A_TRINITY_DN4158_c0_g1_i3	Q6FIF0	ZFAN6	AN1-type zinc finger protein 6	40.43	187.53	0.02	126.09	298.78	485.73	844.61	677.98	623.93	3.16168	0.214597	38.287	5.31367e-06	12.1097	0.000192671
C_TRINITY_DN26346_c0_g2	C_TRINITY_DN26346_c0_g2_i1	Q9NUQ9	CYRIB	CYFIP-related Rac1 interactor B	73.06	0	30.32	0	0	23.78	205.23	173.21	417.15	-5.10378	0.284541	24.452	0.00154071	124.798	0.000207992
C_TRINITY_DN910_c0_g1	C_TRINITY_DN910_c0_g1_i3/C_TRINITY_DN910_c0_g1_i1	P48506	GSH1	Glutamate--cysteine ligase catalytic subunit	0	0	0	0	0	0	343.53	58.06	218.8	-1	1	153.492	0.000446035	327.988	0.000207992
D_TRINITY_DN499358_c0_g2	D_TRINITY_DN499358_c0_g2_i1	O43252	PAPS1	Bifunctional 3'-phosphoadenosine 5'-phosphosulfate synthase 1	0	0	0	0	0	0	114.96	136.37	162.55	-1	1	125.252	0.000364755	235.272	0.000215936
A_TRINITY_DN13253_c0_g1	A_TRINITY_DN13253_c0_g1_i2				0	0	0	0	0	0	43.14	47.33	68.52	-1	1	124.513	0.000380547	235.559	0.000222606
B_TRINITY_DN60087_c0_g2	B_TRINITY_DN60087_c0_g2_i2	P07437	TBB5	Tubulin beta chain	0	0	0	235.92	1162.04	1252.09	966.8	1971.34	2343.11	114.254	5.22173e-05	1207.85	5.52069e-11	10.5717	0.0002253
B_TRINITY_DN61745_c1_g2	B_TRINITY_DN61745_c1_g2_i1/B_TRINITY_DN61745_c1_g2_i2	Q8IUE6	H2A2B	Histone H2A type 2-B	1212.28	57.28	490.53	2838.35	5087.29	2214.59	12721.5	10507.9	8766.07	4.4072	0.0650969	63.7311	6.83771e-09	14.4607	0.0002253
B_TRINITY_DN61352_c0_g1	B_TRINITY_DN61352_c0_g1_i1/B_TRINITY_DN61352_c0_g1_i4/B_TRINITY_DN61352_c0_g1_i2/B_TRINITY_DN61352_c0_g1_i3				0	0	0	0	90.96	0	646.9	714.86	522.63	1.81371	0.824346	367.274	7.60333e-05	202.498	0.0002253
B_TRINITY_DN61991_c0_g3	B_TRINITY_DN61991_c0_g3_i4				0	0	0	0	0	0	80.47	77.01	80.69	-1	1	122.873	0.000397258	231.889	0.000231779
D_TRINITY_DN252986_c0_g1	D_TRINITY_DN252986_c0_g1_i2/D_TRINITY_DN252986_c0_g1_i4/D_TRINITY_DN252986_c0_g1_i5/D_TRINITY_DN252986_c0_g1_i8/D_TRINITY_DN252986_c0_g1_i3	P05107	ITB2	Integrin beta-2	0	0	0	0	37.84	0	238.97	166.6	190.42	2.02023	0.74132	214.742	2.16735e-05	106.296	0.000231779
D_TRINITY_DN877_c0_g1	D_TRINITY_DN877_c0_g1_i3/D_TRINITY_DN877_c0_g1_i2				0	0	0	0	167.04	0	1040.85	570.03	727.99	4.32546	0.379873	399.831	8.99814e-06	92.4367	0.000233843
B_TRINITY_DN50889_c0_g1	B_TRINITY_DN50889_c0_g1_i2/B_TRINITY_DN50889_c0_g1_i1	P61513	RL37A	60S ribosomal protein L37a	0	0	0	0	0	0	894.27	1903.96	1467.53	-1	1	148.397	0.000286698	248.218	0.000238068
B_TRINITY_DN53660_c0_g1	B_TRINITY_DN53660_c0_g1_i1	P58658	EVA1C	L-rhamnose-binding lectin SML	0	0	0	0	0	0	539.92	534.26	114.26	-1	1	173.322	0.000367939	320.974	0.000250877
A_TRINITY_DN14588_c0_g1	A_TRINITY_DN14588_c0_g1_i1/A_TRINITY_DN14588_c0_g1_i2	Q6ZSS7	MFSD6	Major facilitator superfamily domain-containing protein 6	0	0	0	0	0	0	134.74	204.92	132.28	-1	1	126.443	0.0004268	237.052	0.000262558
C_TRINITY_DN2443_c0_g1	C_TRINITY_DN2443_c0_g1_i1/C_TRINITY_DN2443_c0_g1_i3	O60869	EDF1	Multiprotein-bridging factor 1	0	0	0	151.08	864.63	699.07	1137.72	1020.18	1574.78	28.6449	0.0054054	332.685	7.20177e-08	11.6141	0.000268871
B_TRINITY_DN56928_c0_g1	B_TRINITY_DN56928_c0_g1_i2/B_TRINITY_DN56928_c0_g1_i1				0	0	0	0	0	0	202.41	143.16	86.53	-1	1	134.839	0.000447813	252.807	0.000283891
B_TRINITY_DN57234_c0_g2	B_TRINITY_DN57234_c0_g2_i4/B_TRINITY_DN57234_c0_g2_i1/B_TRINITY_DN57234_c0_g2_i3/B_TRINITY_DN57234_c0_g2_i2	O75715	GPX5	Glutathione peroxidase	0	0	0	0	0	0	324.91	384.64	451.05	-1	1	120.966	0.000451137	225.016	0.000283891
B_TRINITY_DN57238_c5_g9	B_TRINITY_DN57238_c5_g9_i1/B_TRINITY_DN57238_c5_g9_i2	P62328	TYB4	Thymosin beta-4	0	0	0	0	31.72	0	550.44	249.32	295.65	-1.00118	1	154.739	7.82869e-05	154.922	0.000283891
C_TRINITY_DN284380_c0_g1	C_TRINITY_DN284380_c0_g1_i1/C_TRINITY_DN284380_c0_g1_i2/C_TRINITY_DN284380_c0_g1_i4	Q13043	STK4	Serine/threonine-protein kinase 4	0	0	0	0	0	0	160.9	166.14	152.34	-1	1	103.384	0.00081276	239.951	0.000293867
B_TRINITY_DN54028_c0_g1	B_TRINITY_DN54028_c0_g1_i1	Q7Z5Q1	CPEB2	Cytoplasmic polyadenylation element-binding protein 2	0	0	0	0	0	0	292.22	267.37	307.63	-1	1	119.42	0.000474205	221.051	0.000304128
A_TRINITY_DN16494_c0_g1	A_TRINITY_DN16494_c0_g1_i1	O00231	PSD11	26S proteasome non-ATPase regulatory subunit 11	0	0	0	0	0	25.61	207.6	220.72	237.73	1.04142	1	139.39	7.63651e-05	133.846	0.000310368
A_TRINITY_DN4367_c0_g1	A_TRINITY_DN4367_c0_g1_i3/A_TRINITY_DN4367_c0_g1_i7/A_TRINITY_DN4367_c0_g1_i10/A_TRINITY_DN4367_c0_g1_i9/A_TRINITY_DN4367_c0_g1_i5/A_TRINITY_DN4367_c0_g1_i12/A_TRINITY_DN4367_c0_g1_i4	Q02241	KIF23	Kinesin-like protein KIF23	39.32	0	16.45	210.75	1965.55	566.89	1445.01	1772.98	1955.86	22.8514	0.00145781	246.975	9.6823e-10	10.8079	0.000310368
C_TRINITY_DN198322_c0_g1	C_TRINITY_DN198322_c0_g1_i1	Q6ZNF0	ACP7	Probable inactive purple acid phosphatase 9	0	0	0	0	0	0	117.92	131.13	205.03	-1	1	118.523	0.000508412	222.224	0.000317088
C_TRINITY_DN99638_c0_g1	C_TRINITY_DN99638_c0_g1_i2/C_TRINITY_DN99638_c0_g1_i1	Q66K14	TBC9B	TBC1 domain family member 9B	0	0	0	0	0	0	86.53	69.64	66.35	-1	1	118.192	0.000529991	222.863	0.000330907
C_TRINITY_DN1064_c0_g1	C_TRINITY_DN1064_c0_g1_i1				0	0	0	0	0	0	242.8	287.3	174.69	-1	1	121.963	0.000530691	226.937	0.000351682
C_TRINITY_DN57_c0_g1	C_TRINITY_DN57_c0_g1_i1				0	0	0	0	67.78	0	295.29	302.01	382.18	8.30525	0.201176	794.008	3.2017e-06	95.6031	0.000366326
A_TRINITY_DN7085_c0_g1	A_TRINITY_DN7085_c0_g1_i1/A_TRINITY_DN7085_c0_g1_i2	Q71U36	TBA1A	Tubulin alpha-1 chain	0	0	0	0	0	0	1982.84	1801.56	1380.6	-1	1	135.031	0.000411393	221.888	0.00037557
B_TRINITY_DN60546_c0_g1	B_TRINITY_DN60546_c0_g1_i1/B_TRINITY_DN60546_c0_g1_i2	Q8NDT2	RB15B	Putative RNA-binding protein 15B	0	0	0	0	0	0	121.07	194.53	127.78	-1	1	118.543	0.000573654	221.78	0.00037557
A_TRINITY_DN14415_c0_g1	A_TRINITY_DN14415_c0_g1_i2	P43235	CATK	Cathepsin S	0	0	0	0	0	0	201.81	255.18	232.89	-1	1	114.883	0.000577683	213.617	0.000379845
A_TRINITY_DN5043_c0_g1	A_TRINITY_DN5043_c0_g1_i1	Q96QR8	PURB		41.32	333.17	0	1271.23	3899.72	2129.74	4340.94	4606.25	3719.16	17.553	0.000188007	153.774	4.54305e-13	8.76056	0.000379845
C_TRINITY_DN240305_c0_g1	C_TRINITY_DN240305_c0_g1_i1/C_TRINITY_DN240305_c0_g1_i4	P19793	RXRA	Nuclear receptor subfamily 2 group E member 1	0	0	0	0	0.22	0	174.62	239.03	156.58	-1	1	117.988	0.000582285	219.624	0.000385547
A_TRINITY_DN10832_c0_g1	A_TRINITY_DN10832_c0_g1_i1/A_TRINITY_DN10832_c0_g1_i2	Q9BX46	RBM24	RNA-binding protein 24	0	0	0	0	83.34	0	336.47	368.98	457.38	2.03026	0.739823	187.94	3.68482e-05	92.5694	0.000396423
B_TRINITY_DN54655_c0_g1	B_TRINITY_DN54655_c0_g1_i3/B_TRINITY_DN54655_c0_g1_i1	P09234	RU1C	U1 small nuclear ribonucleoprotein C	0	0	45.59	29.04	0	36.51	345.98	331.53	433.1	-1.02267	1	63.9248	0.00037345	65.3739	0.000415062
B_TRINITY_DN55253_c0_g1	B_TRINITY_DN55253_c0_g1_i1	P61313	RL15	60S ribosomal protein L15	0	84.03	0	499.72	888.19	1757.03	1565.97	1655.08	1797.77	30.5334	0.00296358	240.92	1.46371e-07	7.89037	0.000426929
C_TRINITY_DN15072_c0_g1	C_TRINITY_DN15072_c0_g1_i1	P58658	EVA1C	Latrophilin-like protein 1	0	0	0	0	0	0	201.56	298.09	413.58	-1	1	115.657	0.000622001	213.737	0.000426929
B_TRINITY_DN55191_c0_g1	B_TRINITY_DN55191_c0_g1_i1			Body wall muscle protein HR-29	0	0	0	0	0	0	751.4	367.84	102.37	-1	1	167.941	0.000575808	310.394	0.00043812
C_TRINITY_DN1504_c0_g1	C_TRINITY_DN1504_c0_g1_i1	P30101	PDIA3	Protein disulfide-isomerase A3	0	32.54	0	445.07	2056.43	1131.97	1468.39	1672.55	1489.22	84.9115	7.7765e-05	572.634	1.11963e-09	6.74388	0.000450406
C_TRINITY_DN1800739_c0_g1	C_TRINITY_DN1800739_c0_g1_i1	P0DP23	CALM1	Calmodulin	0	0	0	0	0	2.42	577.38	388.62	323.36	-1	1	120.437	0.000626603	219.968	0.00045077
C_TRINITY_DN802845_c0_g1	C_TRINITY_DN802845_c0_g1_i2	P22735	TGM1	Protein-glutamine gamma-glutamyltransferase K	0	0	0	9.6	0	0	164.34	104.46	114.87	1.03718	1	135.225	0.000124459	130.377	0.000490793
D_TRINITY_DN266_c0_g1	D_TRINITY_DN266_c0_g1_i2/D_TRINITY_DN266_c0_g1_i5	Q96J94	PIWL1	Piwi-like protein 1	0	0	0	638.71	1041.3	1342.83	1000.56	1322.78	1757.95	208.52	1.75407e-06	1319.35	2.13804e-12	6.3272	0.000490793
A_TRINITY_DN1451_c0_g1	A_TRINITY_DN1451_c0_g1_i2/A_TRINITY_DN1451_c0_g1_i1	P07237	PDIA1	Protein disulfide-isomerase	0.04	0	0	261.66	820.64	135.42	943.5	1300.21	1166.32	62.6258	0.00089746	860.267	2.82906e-09	13.7366	0.00049995
C_TRINITY_DN8298_c0_g1	C_TRINITY_DN8298_c0_g1_i1	Q99460	PSMD1	26S proteasome non-ATPase regulatory subunit 1	0	0	0	60.12	303.29	360.24	420.39	361.84	409.93	66.5357	0.000345018	595.968	2.64e-09	8.95711	0.00049995
C_TRINITY_DN24993_c0_g1	C_TRINITY_DN24993_c0_g1_i1	O14974	MYPT1	Protein phosphatase 1 regulatory subunit 12A	0	0	0	54.82	0	38.18	325.42	215.47	417.03	6.04306	0.219509	225.194	1.19088e-05	37.2649	0.000506853
B_TRINITY_DN55318_c0_g1	B_TRINITY_DN55318_c0_g1_i1				0	0	0	39.97	121.01	0	434.02	502.57	341.38	5.37097	0.257352	216.405	1.51162e-05	40.2915	0.000507733
D_TRINITY_DN5781_c0_g1	D_TRINITY_DN5781_c0_g1_i1	Q92804	RBP56	Transcription initiation factor TFIID subunit 15	0	0	0	411.43	761.11	517.93	756.43	835.43	1069.29	64.2469	0.000274887	470.668	3.90641e-09	7.32593	0.000522404
B_TRINITY_DN60540_c0_g5	B_TRINITY_DN60540_c0_g5_i1	Q16822	PCKGM	Phosphoenolpyruvate carboxykinase cytosolic [GTP]	0	0	0	31.36	0	0	374.06	202.6	265.02	3.31999	0.494143	271.13	3.34132e-05	81.6659	0.00054989
A_TRINITY_DN4076_c0_g1	A_TRINITY_DN4076_c0_g1_i3/A_TRINITY_DN4076_c0_g1_i5	P05386	RLA1	60S acidic ribosomal protein P1	0	0	0	378.33	960	1126.01	1421.46	1668.23	1635.67	27.2091	0.00564892	261.675	1.66733e-07	9.6172	0.000566223
B_TRINITY_DN54408_c0_g1	B_TRINITY_DN54408_c0_g1_i1	P61244	MAX	Psilocybin cluster transcription regulator	0	0	0	109.48	391.64	233.27	555.22	487.01	621.95	17.4327	0.0212424	202.388	9.41141e-07	11.6097	0.000566223
B_TRINITY_DN62086_c0_g1	B_TRINITY_DN62086_c0_g1_i5	Q9Y490	TLN1	Talin-1	0	0	0	0	90.36	0	554.61	572.22	521	1.07458	1	129.15	0.000129602	120.186	0.000573269
C_TRINITY_DN595652_c0_g1	C_TRINITY_DN595652_c0_g1_i1/C_TRINITY_DN595652_c0_g1_i4/C_TRINITY_DN595652_c0_g1_i7	Q9Y2Q0	AT8A1	Phospholipid-transporting ATPase IA	0	0	0	0	0	9.57	58.8	137.26	74.99	-1.26412	1	106.94	0.000369311	135.186	0.000573269
C_TRINITY_DN82247_c0_g1	C_TRINITY_DN82247_c0_g1_i4/C_TRINITY_DN82247_c0_g1_i1	Q9NR50	EI2BG	Translation initiation factor eIF-2B subunit gamma	0	0	0	4.69	0	1.05	154.67	127.32	216.53	-1	1	107.342	0.000837805	199.504	0.000574636
B_TRINITY_DN59679_c0_g2	B_TRINITY_DN59679_c0_g2_i2/B_TRINITY_DN59679_c0_g2_i1/B_TRINITY_DN59679_c0_g2_i3	Q96Q89	KI20B	Kinesin-like protein KIF20A	0	0	0	8.85	27.35	0	88.8	175.75	130.2	1.23923	1	76.0362	0.000674427	61.3578	0.000583948
C_TRINITY_DN356846_c1_g2	C_TRINITY_DN356846_c1_g2_i1	P13674	P4HA1	Prolyl 4-hydroxylase subunit alpha-1	0	0	0	0	0	0	160.11	57.85	197.24	-1	1	119.456	0.000843843	224.266	0.000583948
C_TRINITY_DN46351_c0_g1	C_TRINITY_DN46351_c0_g1_i3				0	0	0	0	0	17.1	99.74	179.61	79.11	1.67588	0.850677	169.506	6.75593e-05	101.145	0.000624183
B_TRINITY_DN60227_c0_g1	B_TRINITY_DN60227_c0_g1_i2/B_TRINITY_DN60227_c0_g1_i1	P58658	EVA1C	Latrophilin Cirl	0	0	0	0	0	36.87	197.99	147.6	171.79	2.47916	0.622563	172.481	5.31485e-05	69.5726	0.000625423
C_TRINITY_DN843265_c0_g1	C_TRINITY_DN843265_c0_g1_i1	Q8IV36	HID1	Protein HID1	0	0	0	0	0	0	73.31	112.7	155.91	-1	1	106.342	0.000921094	199.83	0.000625423
A_TRINITY_DN18822_c0_g2	A_TRINITY_DN18822_c0_g2_i1	Q8NHY0	B4GN2	Beta-1 4 N-acetylgalactosaminyltransferase 2	0	0	0	0	0	0	257.08	151.91	186.36	-1	1	108.099	0.000918144	201.412	0.000640208
C_TRINITY_DN29593_c0_g1	C_TRINITY_DN29593_c0_g1_i1	P31153	METK2	S-adenosylmethionine synthase isoform type-2	0	0	0	0	0	0.33	191.13	273.77	84.27	-1	1	122.63	0.000896127	229.209	0.000640849
C_TRINITY_DN3543_c0_g1	C_TRINITY_DN3543_c0_g1_i2/C_TRINITY_DN3543_c0_g1_i3	Q14839	CHD4	Chromodomain-helicase-DNA-binding protein 3 homolog	0	0	0	8.86	79.29	46.47	125.64	140.93	124.16	14.2777	0.0404927	220.032	1.61912e-06	15.4109	0.000685116
B_TRINITY_DN60083_c0_g1	B_TRINITY_DN60083_c0_g1_i1/B_TRINITY_DN60083_c0_g1_i2	O95347	SMC2	Structural maintenance of chromosomes protein 2	0	0	0	127.54	198.29	271.47	342.79	520.56	388.67	15.9689	0.0233114	159.317	2.67381e-06	9.97667	0.0006908
C_TRINITY_DN326_c0_g1	C_TRINITY_DN326_c0_g1_i1				0	0	0	0	388.57	0	2330.06	2258.98	2348.41	14.9023	0.118683	1622.58	1.32378e-06	108.881	0.000716084
C_TRINITY_DN5168_c0_g1	C_TRINITY_DN5168_c0_g1_i5/C_TRINITY_DN5168_c0_g1_i4/C_TRINITY_DN5168_c0_g1_i1	Q8WYB5	KAT6B	Histone acetyltransferase KAT6B	0	0	0	0	0	0	104.72	112.08	134.8	-1	1	104.127	0.000859012	180.164	0.000716084
D_TRINITY_DN257593_c0_g1	D_TRINITY_DN257593_c0_g1_i4/D_TRINITY_DN257593_c0_g1_i3	Q13435	SF3B2	Splicing factor 3B subunit 2	22.39	0	0	0	0	0	67.61	70.63	192.2	-3.66123	0.51022	45.0496	0.00520619	164.937	0.000716084
B_TRINITY_DN54243_c0_g1	B_TRINITY_DN54243_c0_g1_i2	P06730	IF4E	Eukaryotic translation initiation factor 4E	0	0	0	0	0	0	409.96	187.83	475.79	-1	1	111.105	0.000971564	203.949	0.000717747
B_TRINITY_DN57938_c0_g2	B_TRINITY_DN57938_c0_g2_i1	A0PJE2	DHR12	Dehydrogenase/reductase SDR family member 12	0	0	0	0	0	0	381.57	96.65	114.25	-1	1	131.7	0.000993938	246.128	0.000749083
C_TRINITY_DN778853_c0_g1	C_TRINITY_DN778853_c0_g1_i1	P13798	ACPH	Acylamino-acid-releasing enzyme	0	0	0	0	0	0	159.19	79.87	77.13	-1	1	110.037	0.00106929	206.932	0.000750864
D_TRINITY_DN962_c0_g2	D_TRINITY_DN962_c0_g2_i1	P40925	MDHC	Malate dehydrogenase	0	0	0	0	0	0	154.25	120.06	384.68	-1	1	112.131	0.00104433	208.839	0.000750864
B_TRINITY_DN59340_c0_g1	B_TRINITY_DN59340_c0_g1_i1	P15311	EZRI	Ezrin	0	0	0	0	0	0	179.72	128.21	67.3	-1	1	114.406	0.00106541	214.795	0.000758347
B_TRINITY_DN61551_c0_g1	B_TRINITY_DN61551_c0_g1_i6/B_TRINITY_DN61551_c0_g1_i2/B_TRINITY_DN61551_c0_g1_i5/B_TRINITY_DN61551_c0_g1_i8/B_TRINITY_DN61551_c0_g1_i1/B_TRINITY_DN61551_c0_g1_i7	Q13427	PPIG	Peptidyl-prolyl cis-trans isomerase G	0	0	0	91.74	498.99	22.08	693.92	909.09	1040.11	27.6695	0.015949	618.217	1.24638e-07	22.3429	0.00076745
A_TRINITY_DN1485_c0_g1	A_TRINITY_DN1485_c0_g1_i11/A_TRINITY_DN1485_c0_g1_i19/A_TRINITY_DN1485_c0_g1_i5/A_TRINITY_DN1485_c0_g1_i16			Pro-Pol polyprotein	0	0	0	0	0	0	258.65	95.76	105.89	-1	1	107.703	0.00125441	214.948	0.000774839
C_TRINITY_DN797373_c0_g1	C_TRINITY_DN797373_c0_g1_i1	O43657	TSN6	Tetraspanin-6	0	0	0	0	0	0	319.21	324.17	145.06	-1	1	112.257	0.00106541	207.847	0.000774861
A_TRINITY_DN20821_c0_g1	A_TRINITY_DN20821_c0_g1_i1	Q9NPB8	GPCP1	Glycerophosphocholine phosphodiesterase GPCPD1	0	0	0	0	74.35	118.84	290.41	338.51	254.16	9.12131	0.117189	239.222	6.63822e-06	26.2267	0.000780073
C_TRINITY_DN1736_c0_g1	C_TRINITY_DN1736_c0_g1_i1				0	0	49.22	196.86	420.05	40.22	1327.98	942.2	561.64	7.34411	0.144344	152.916	2.48315e-05	20.8215	0.000780073
C_TRINITY_DN4747_c0_g1	C_TRINITY_DN4747_c0_g1_i1	P33993	MCM7	DNA replication licensing factor mcm7-A	0	0	0	29.64	112.17	33.75	133.16	222.22	173.65	11.8832	0.0588956	187.466	3.83119e-06	15.7758	0.000780073
A_TRINITY_DN1508_c0_g1	A_TRINITY_DN1508_c0_g1_i3/A_TRINITY_DN1508_c0_g1_i6	Q93062	RBPMS	RNA-binding protein with multiple splicing 2	0	0	0	0	0	56.2	341.8	794.83	475.55	1.1106	1	132.968	0.000173508	119.726	0.000824235
A_TRINITY_DN13789_c0_g1	A_TRINITY_DN13789_c0_g1_i1	Q86U86	PB1	Protein polybromo-1	0	0	0	56.86	110.2	46.45	126.03	155.03	177.77	30.1177	0.00473992	291.962	1.46371e-07	9.69405	0.000847176
D_TRINITY_DN5310_c0_g1	D_TRINITY_DN5310_c0_g1_i1	P35268	RL22	60S ribosomal protein L22 2	0	0	0	0	0	0	568.93	749.46	697.22	-1	1	103.936	0.00106541	183.94	0.000847176
C_TRINITY_DN29418_c0_g1	C_TRINITY_DN29418_c0_g1_i8	Q92900	RENT1	Regulator of nonsense transcripts 1	0	0	0	7.27	43.12	94.96	120.54	148.92	214.24	12.4059	0.0596117	217.375	3.39787e-06	17.5219	0.000882562
B_TRINITY_DN56872_c0_g1	B_TRINITY_DN56872_c0_g1_i1				0	0	0	191.38	1314.16	0	3690.56	4062.8	4157.91	29.2793	0.0268641	1247.54	1.41782e-07	42.6081	0.000884643
A_TRINITY_DN2537_c0_g1	A_TRINITY_DN2537_c0_g1_i2/A_TRINITY_DN2537_c0_g1_i1	Q5T2W1	NHRF3		0	0	0	0	202.58	0	888.91	635.49	613.86	5.31392	0.316395	364.021	2.36433e-05	68.5033	0.00090071
B_TRINITY_DN57951_c0_g1	B_TRINITY_DN57951_c0_g1_i2	Q15287	RNPS1	Serine/arginine-rich splicing factor SR45	0	0	0	249.57	403	772.22	651.83	692.84	1029.41	47.4899	0.000980183	375.291	2.41528e-08	7.90255	0.000942402
B_TRINITY_DN57037_c0_g1	B_TRINITY_DN57037_c0_g1_i3/B_TRINITY_DN57037_c0_g1_i2/B_TRINITY_DN57037_c0_g1_i5/B_TRINITY_DN57037_c0_g1_i4	O60547	GMDS	GDP-mannose 4 6 dehydratase	0	0	0	0	161.97	0	712.2	424.12	427.24	2.95363	0.538234	185.768	8.66083e-05	62.8948	0.000947953
B_TRINITY_DN60800_c0_g1	B_TRINITY_DN60800_c0_g1_i2/B_TRINITY_DN60800_c0_g1_i1	P60842	IF4A1	Eukaryotic initiation factor 4A	0	71.49	0	274.88	214.07	758.66	673.72	964.08	932.18	13.0379	0.0228635	124.835	1.46141e-06	9.5748	0.000947953
A_TRINITY_DN1120_c0_g1	A_TRINITY_DN1120_c0_g1_i1	P07711	CATL1	Cathepsin L	0	0	0	0	351.89	0	1509.83	1459.55	1485.73	9.60941	0.179463	759.557	5.95982e-06	79.043	0.000955156
A_TRINITY_DN3488_c0_g1	A_TRINITY_DN3488_c0_g1_i4/A_TRINITY_DN3488_c0_g1_i3/A_TRINITY_DN3488_c0_g1_i1				0	0	0	0	87.06	0	303.23	254.28	444.92	2.35275	0.669084	182.844	6.1158e-05	77.7151	0.000955156
A_TRINITY_DN18193_c0_g1	A_TRINITY_DN18193_c0_g1_i22/A_TRINITY_DN18193_c0_g1_i7	Q13427	PPIG	Peptidyl-prolyl cis-trans isomerase G	0	0	0	0	199.74	0	1159.23	947.89	807.11	12.4569	0.14221	1144.58	3.14928e-06	91.8834	0.000955929
A_TRINITY_DN14640_c0_g1	A_TRINITY_DN14640_c0_g1_i1/A_TRINITY_DN14640_c0_g1_i2	Q14204	DYHC1	Cytoplasmic dynein 1 heavy chain 1	0	0	0	0	25.59	7.68	91.28	60.05	97.21	2.81709	0.537073	127.626	8.07745e-05	45.3043	0.00098275
C_TRINITY_DN1295972_c0_g1	C_TRINITY_DN1295972_c0_g1_i1	Q9H2X6	HIPK2	Homeodomain-interacting protein kinase 2	0	0	0	0	53.32	31.95	242.27	116.04	190.07	3.63711	0.409779	137.662	5.96359e-05	37.8492	0.00098275
D_TRINITY_DN6130_c0_g1	D_TRINITY_DN6130_c0_g1_i1/D_TRINITY_DN6130_c0_g1_i5/D_TRINITY_DN6130_c0_g1_i2/D_TRINITY_DN6130_c0_g1_i3/D_TRINITY_DN6130_c0_g1_i4	Q9Y5Z6	B3GT1	Beta-1 3-galactosyltransferase 1	0	0	0	0	0	0	239.31	191.66	78.47	-1	1	110.909	0.00128099	203.422	0.00098275
C_TRINITY_DN7511_c0_g1	C_TRINITY_DN7511_c0_g1_i10/C_TRINITY_DN7511_c0_g1_i2	P11387	TOP1	DNA topoisomerase 1	0	20.13	0	152.06	341.2	368.7	318.03	366.55	357.08	31.9237	0.0020842	190.318	2.90884e-07	5.96164	0.000987929
A_TRINITY_DN4200_c0_g1	A_TRINITY_DN4200_c0_g1_i5	O60241	AGRB2	Adhesion G protein-coupled receptor B2	0	0	0	0	178.2	0	1297.08	1011.06	819.72	17.8535	0.104259	1991.42	1.25088e-06	111.542	0.00100129
A_TRINITY_DN52534_c0_g1	A_TRINITY_DN52534_c0_g1_i1	Q9BRS2	RIOK1	Serine/threonine-protein kinase RIO1	22	0	0	0	0	0	148.71	193.48	99.18	-3.62819	0.516296	41.065	0.00668102	148.992	0.00100129
C_TRINITY_DN111649_c0_g1	C_TRINITY_DN111649_c0_g1_i1	O60841	IF2P	Eukaryotic translation initiation factor 5B	0	0	0	0	0	0	67.17	78.18	89.89	-1	1	93.1376	0.00145595	175.416	0.00101152
B_TRINITY_DN61330_c0_g2	B_TRINITY_DN61330_c0_g2_i1	Q96J92	WNK4	Serine/threonine-protein kinase WNK1	0	0	0	15.19	135.12	36.07	151.43	126.19	267.54	14.6019	0.0423185	233.526	2.33662e-06	15.9929	0.00101822
B_TRINITY_DN60094_c0_g1	B_TRINITY_DN60094_c0_g1_i1/B_TRINITY_DN60094_c0_g1_i2	P48444	COPD	Coatomer subunit delta	0	0	0	56.85	85.27	108.04	217.73	200.51	234.3	12.227	0.0495652	152.692	5.09659e-06	12.4881	0.00104183
B_TRINITY_DN61949_c0_g1	B_TRINITY_DN61949_c0_g1_i3				0	0	0	0	74.27	17.84	282.52	167.22	90.62	6.65782	0.210034	248.768	1.82333e-05	37.3649	0.00104183
B_TRINITY_DN54870_c0_g1	B_TRINITY_DN54870_c0_g1_i1				0	0	0	0	84.82	0	749.82	339.14	376.99	1.07118	1	125.077	0.000264937	116.766	0.00105701
C_TRINITY_DN67750_c0_g2	C_TRINITY_DN67750_c0_g2_i4	P33527	MRP1	Canalicular multispecific organic anion transporter 1	0	0	0	0	0.35	0	31.26	76.14	39.93	-1	1	101.474	0.00148753	191.84	0.00105701
A_TRINITY_DN3349_c0_g1	A_TRINITY_DN3349_c0_g1_i3/A_TRINITY_DN3349_c0_g1_i1				0	0	0	0	0	0	435.98	223.48	152.51	-1	1	107.579	0.00146255	198.718	0.00112722
B_TRINITY_DN57547_c0_g1	B_TRINITY_DN57547_c0_g1_i3/B_TRINITY_DN57547_c0_g1_i4/B_TRINITY_DN57547_c0_g1_i1/B_TRINITY_DN57547_c0_g1_i2	P25440	BRD2	SWR1 complex bromodomain subunit bdf1	0	0	0	0	0	0	85.01	123.99	95.97	-1	1	92.9532	0.00159047	175.342	0.00112722
A_TRINITY_DN11850_c0_g1	A_TRINITY_DN11850_c0_g1_i1	Q14315	FLNC	Filamin-C	0	0	0	0	0	0	45.04	39.51	40.65	-1	1	91.2302	0.0016222	172.518	0.00114629
A_TRINITY_DN7988_c0_g1	A_TRINITY_DN7988_c0_g1_i1	O15260	SURF4	Surfeit locus protein 4	0	0	0	54.21	254.6	173.07	361.98	303.36	332.17	16.8448	0.0244151	186.057	1.9189e-06	11.0454	0.00115443
B_TRINITY_DN54737_c0_g1	B_TRINITY_DN54737_c0_g1_i8/B_TRINITY_DN54737_c0_g1_i3/B_TRINITY_DN54737_c0_g1_i6/B_TRINITY_DN54737_c0_g1_i5/B_TRINITY_DN54737_c0_g1_i7				0	0	0	0	0	0	450.47	302.84	181.14	-1	1	102.786	0.00154276	188.834	0.00120866
B_TRINITY_DN56344_c0_g1	B_TRINITY_DN56344_c0_g1_i1				0	0	0	16.27	0	19.53	167.88	181.19	185.4	1.8863	0.772386	109.661	0.000128239	58.1354	0.00127406
A_TRINITY_DN25799_c0_g1	A_TRINITY_DN25799_c0_g1_i1	P35606	COPB2	Coatomer subunit beta'	0	0	0	17.62	0	9.72	73.11	102.59	144.53	2.94986	0.519034	127.77	9.91226e-05	43.314	0.00130626
B_TRINITY_DN60344_c1_g1	B_TRINITY_DN60344_c1_g1_i4/B_TRINITY_DN60344_c1_g1_i15/B_TRINITY_DN60344_c1_g1_i8/B_TRINITY_DN60344_c1_g1_i16/B_TRINITY_DN60344_c1_g1_i13/B_TRINITY_DN60344_c1_g1_i3/B_TRINITY_DN60344_c1_g1_i2/B_TRINITY_DN60344_c1_g1_i17/B_TRINITY_DN60344_c1_g1_i7/B_TRINITY_DN60344_c1_g1_i11/B_TRINITY_DN60344_c1_g1_i10	Q9NYV4	CDK12	Cyclin-dependent kinase 12	0	0	0	53.65	200.38	135.55	185.92	271.29	294.39	16.1425	0.0250078	163.453	3.04458e-06	10.1256	0.00130626
A_TRINITY_DN9977_c0_g1	A_TRINITY_DN9977_c0_g1_i2	Q8NHY0	B4GN2	Beta-1 4 N-acetylgalactosaminyltransferase 2	0	0	0	0	0	0	198.61	88.97	264.65	-1	1	97.8547	0.00172172	182.318	0.00130954
D_TRINITY_DN114621_c0_g1	D_TRINITY_DN114621_c0_g1_i1				0	0	0	0	0	0	574.75	397.55	165.58	-1	1	108.78	0.0016061	198.782	0.00130954
A_TRINITY_DN2687_c0_g1	A_TRINITY_DN2687_c0_g1_i6/A_TRINITY_DN2687_c0_g1_i3/A_TRINITY_DN2687_c0_g1_i2/A_TRINITY_DN2687_c0_g1_i5	Q495M3	S36A2	Proton-coupled amino acid transporter 2	0	0	0	0	81.64	198.93	329.7	393.83	517.05	18.5501	0.0415996	464.31	1.14842e-06	25.0301	0.00136468
C_TRINITY_DN1080_c0_g1	C_TRINITY_DN1080_c0_g1_i1	Q96ST3	SIN3A	Paired amphipathic helix protein Sin3b	0	41.29	18.32	0	0	20.96	42.31	80.76	98.19	-3.84452	0.327699	13.1266	0.00873445	50.4654	0.00136468
C_TRINITY_DN16405_c0_g1	C_TRINITY_DN16405_c0_g1_i2	Q96CW5	GCP3	Gamma-tubulin complex component 3 homolog	0	0	0	90.17	163.4	124.91	188.91	196.21	213.38	35.6899	0.00216839	265.167	1.21197e-07	7.42975	0.00136468
D_TRINITY_DN3549_c0_g1	D_TRINITY_DN3549_c0_g1_i4/D_TRINITY_DN3549_c0_g1_i5	Q96KP4	CNDP2	Cytosolic non-specific dipeptidase	0	0	0	0	28.48	0	149.83	80.67	278.22	1.0377	1	114.478	0.000378587	110.319	0.00136468
D_TRINITY_DN470_c0_g1	D_TRINITY_DN470_c0_g1_i1	P27635	RL10	60S ribosomal protein L10-like	0	0	0	1131.74	1862.74	2353.2	1722.57	2033.13	2269.92	135.87	9.28435e-06	725.109	1.3823e-10	5.33678	0.00136468
C_TRINITY_DN648499_c0_g1	C_TRINITY_DN648499_c0_g1_i1				0	0	0	0	0	0	132.5	91.82	277.34	-1	1	96.5026	0.00182092	180.122	0.00136579
D_TRINITY_DN34944_c0_g1	D_TRINITY_DN34944_c0_g1_i1	Q92734	TFG	Protein TFG	0	0	0	95.29	580.85	239.26	481.88	542.2	748.15	23.4741	0.0115577	245.359	6.09227e-07	10.4523	0.00139132
A_TRINITY_DN24188_c0_g1	A_TRINITY_DN24188_c0_g1_i9/A_TRINITY_DN24188_c0_g1_i7/A_TRINITY_DN24188_c0_g1_i3	Q96KP4	CNDP2	Cytosolic non-specific dipeptidase	0	0	0	0	0	25.16	251.07	93.57	260	1.1587	1	121.767	0.000279891	105.09	0.00139737
C_TRINITY_DN27740_c0_g2	C_TRINITY_DN27740_c0_g2_i1	O75037	KI21B	Kinesin-like protein KIF21B	0	0	0	0	11.29	0	84.4	35.38	66.64	1.03323	1	109.255	0.000395006	105.742	0.00139737
C_TRINITY_DN4223_c0_g1	C_TRINITY_DN4223_c0_g1_i1	Q9H9S3	S61A2	Protein transport protein Sec61 subunit alpha-like 1	0	0	0	296.31	282.02	878.38	720.34	871.95	944.09	72.678	0.000300932	596.697	3.90641e-09	8.21015	0.00139737
C_TRINITY_DN6611_c0_g1	C_TRINITY_DN6611_c0_g1_i5/C_TRINITY_DN6611_c0_g1_i4/C_TRINITY_DN6611_c0_g1_i2/C_TRINITY_DN6611_c0_g1_i3	Q9H0S4	DDX47	Probable ATP-dependent RNA helicase DDX47	0	0	0	0	44.76	0	199.3	119.79	408.65	1.09834	1	119.362	0.000348682	108.674	0.00139737
A_TRINITY_DN24521_c0_g1	A_TRINITY_DN24521_c0_g1_i1/A_TRINITY_DN24521_c0_g1_i2	P19440	GGT1	Glutathione hydrolase 1 proenzyme	0	0	0	0	0	0	44.98	123.08	135.25	-1	1	95.9736	0.00191422	180.366	0.00140438
A_TRINITY_DN18878_c0_g1	A_TRINITY_DN18878_c0_g1_i3/A_TRINITY_DN18878_c0_g1_i2	Q13136	LIPA1	Liprin-alpha-1	0	0	0	0	0	0	86.73	89.43	179.6	-1	1	91.2553	0.00194811	170.366	0.00142953
A_TRINITY_DN24282_c0_g1	A_TRINITY_DN24282_c0_g1_i1	P15311	EZRI	Ezrin	0	0	0	117.03	93.19	41.9	370.41	223.9	372.52	18.1198	0.0287209	274.405	1.41896e-06	15.1439	0.00142953
A_TRINITY_DN3312_c0_g1	A_TRINITY_DN3312_c0_g1_i2/A_TRINITY_DN3312_c0_g1_i4	P62917	RL8	60S ribosomal protein L8	0	0	0	1235.37	2620.24	2392.65	2181.5	2650.01	2005.83	157.581	4.52334e-06	844.013	5.52069e-11	5.35607	0.00143959
A_TRINITY_DN5922_c0_g1	A_TRINITY_DN5922_c0_g1_i1	P68104	EF1A1	Elongation factor 1-alpha 1	0	0	0	579.66	2942.02	4397.28	3256.62	4323.75	3524.69	358.617	5.5997e-07	2766.42	1.35423e-13	7.71414	0.00144504
A_TRINITY_DN2987_c0_g1	A_TRINITY_DN2987_c0_g1_i2/A_TRINITY_DN2987_c0_g1_i5				0	0	0	0	213.47	9.16	621.02	515.67	522.45	15.9881	0.0822672	750.637	2.23085e-06	46.9496	0.00146003
A_TRINITY_DN13232_c0_g1	A_TRINITY_DN13232_c0_g1_i1	Q8TCT9	HM13	Minor histocompatibility antigen H13	0	0	0	0	0	55.36	406.94	394.82	107.13	1.67962	0.85943	163.158	0.000171191	97.1396	0.00146242
B_TRINITY_DN57041_c2_g1	B_TRINITY_DN57041_c2_g1_i1	Q14847	LASP1	LIM and SH3 domain protein 1	0	0	0	0	0	0	347.35	212.08	252.72	-1	1	91.3356	0.00196764	168.007	0.00148774
C_TRINITY_DN68671_c0_g1	C_TRINITY_DN68671_c0_g1_i1/C_TRINITY_DN68671_c0_g1_i2	Q9H0H5	RGAP1	Rac GTPase-activating protein 1	0	0	0	0	237.11	0	898.3	486.78	914.74	5.36018	0.318322	323.241	4.09899e-05	60.3041	0.00154649
B_TRINITY_DN53404_c0_g1	B_TRINITY_DN53404_c0_g1_i1	Q8NFU3	TSTD1	Thiosulfate sulfurtransferase/rhodanese-like domain-containing protein 3	0	0	0	0	0	0	944.84	581.69	258.39	-1	1	107.715	0.00184537	192.076	0.00157131
D_TRINITY_DN2148_c0_g1	D_TRINITY_DN2148_c0_g1_i3	Q9ULJ6	ZMIZ1	Zinc finger MIZ domain-containing protein 1	0	0	0	103.28	150	41.24	318.79	209.94	318.83	25.4545	0.0119143	315.551	4.55035e-07	12.3967	0.00157131
B_TRINITY_DN60842_c0_g1	B_TRINITY_DN60842_c0_g1_i3/B_TRINITY_DN60842_c0_g1_i2				0	0	0	0	0	0	1079.47	678.07	304.09	-1	1	103.787	0.00183663	182.892	0.00158625
C_TRINITY_DN3922_c0_g1	C_TRINITY_DN3922_c0_g1_i3/C_TRINITY_DN3922_c0_g1_i7	Q5JS13	RGPS1	Ras guanine nucleotide exchange factor M	0	0	0	0	0	0	132.48	97.1	133.83	-1	1	86.517	0.00216621	161.211	0.00160276
D_TRINITY_DN673915_c0_g1	D_TRINITY_DN673915_c0_g1_i3	P21291	CSRP1	Cysteine and glycine-rich protein 1	0	0	0	0	0	0	444.4	196.32	442.67	-1	1	93.6199	0.00206968	170.663	0.0016336
A_TRINITY_DN8211_c0_g1	A_TRINITY_DN8211_c0_g1_i3/A_TRINITY_DN8211_c0_g1_i1/A_TRINITY_DN8211_c0_g1_i4	Q9UQ80	PA2G4	Proliferation-associated protein 2G4	0	0	0	105.38	203.82	185.27	311.7	188.37	422.87	24.0506	0.00946557	219.504	6.78255e-07	9.12675	0.00164488
C_TRINITY_DN3118_c0_g1	C_TRINITY_DN3118_c0_g1_i4/C_TRINITY_DN3118_c0_g1_i3	Q96KP4	CNDP2	Cytosolic non-specific dipeptidase	0	0	0	0	28.48	120.69	299.24	538.41	144.76	6.27631	0.234271	235.589	3.35326e-05	37.5362	0.0016653
B_TRINITY_DN59110_c0_g1	B_TRINITY_DN59110_c0_g1_i6/B_TRINITY_DN59110_c0_g1_i4/B_TRINITY_DN59110_c0_g1_i5/B_TRINITY_DN59110_c0_g1_i1	P09327	VILI	Gelsolin-like protein 2	0	0	0	0	0	0	134.91	140.31	266.67	-1	1	86.2109	0.00227947	160.278	0.00171689
C_TRINITY_DN905_c0_g1	C_TRINITY_DN905_c0_g1_i1				0	0	0	0	0	0	286.94	226.64	362.12	-1	1	86.686	0.002225	158.906	0.00171689
C_TRINITY_DN9706_c0_g1	C_TRINITY_DN9706_c0_g1_i1	P30876	RPB2	DNA-directed RNA polymerase II subunit RPB2	0	0	0	139.73	99.13	205.79	280.19	261.55	276.43	61.1776	0.000515362	488.4	1.15636e-08	7.98332	0.00171689
D_TRINITY_DN64597_c0_g1	D_TRINITY_DN64597_c0_g1_i2				0	0	0	0	0	0	537.55	301.66	222.19	-1	1	96.1924	0.00214902	175.411	0.00171689
B_TRINITY_DN56796_c0_g1	B_TRINITY_DN56796_c0_g1_i1	P50616	TOB1	Protein Tob1	97.8	0	322.73	26.37	0	0	474.43	171.34	254.62	-18.7091	0.0612133	5.91282	0.0801374	110.624	0.00173274
A_TRINITY_DN4562_c0_g1	A_TRINITY_DN4562_c0_g1_i2	P11021	BIP	Endoplasmic reticulum chaperone BiP	56.75	0	0	775.94	1155.67	1367.07	1280.62	1144.2	1277.82	43.9824	1.82262e-05	230.468	1.87183e-11	5.24	0.00174626
B_TRINITY_DN58681_c0_g1	B_TRINITY_DN58681_c0_g1_i1	Q86VQ6	TRXR3	Thioredoxin reductase 3	0	0	0	0	0	0	147.65	72.25	59.67	-1	1	93.3194	0.00233165	175.395	0.00174626
C_TRINITY_DN52856_c0_g1	C_TRINITY_DN52856_c0_g1_i3/C_TRINITY_DN52856_c0_g1_i1/C_TRINITY_DN52856_c0_g1_i2	P04035	HMDH	3-hydroxy-3-methylglutaryl-coenzyme A reductase	0	0	0	0	0	0	182.4	241.26	238.01	-1	1	86.0941	0.00227947	157.775	0.00174931
B_TRINITY_DN59612_c2_g1	B_TRINITY_DN59612_c2_g1_i1	Q6ZNG9	KRBA2	Pro-Pol polyprotein	0	0	0	0	0	0	91	38.43	129.9	-1	1	91.5306	0.00239361	172.232	0.00178855
A_TRINITY_DN13200_c0_g1	A_TRINITY_DN13200_c0_g1_i5/A_TRINITY_DN13200_c0_g1_i3	Q05655	KPCD		0	0	0	0	0	0	65.94	219.26	356.35	-1	1	97.4537	0.00232346	181.049	0.00180145
B_TRINITY_DN58833_c0_g1	B_TRINITY_DN58833_c0_g1_i6	Q9Y2G3	AT11B	Probable phospholipid-transporting ATPase IF	0	0	0	0	0	0	72.13	53.17	36.32	-1	1	88.2801	0.00245455	166.654	0.00180145
B_TRINITY_DN60516_c0_g2	B_TRINITY_DN60516_c0_g2_i1/B_TRINITY_DN60516_c0_g2_i3/B_TRINITY_DN60516_c0_g2_i4/B_TRINITY_DN60516_c0_g2_i2	P55084	ECHB	Trifunctional enzyme subunit beta mitochondrial	0	0	0	0	0	18.61	60.52	67.22	219.47	1.25145	1	112.946	0.00049598	90.2521	0.00180145
C_TRINITY_DN13140_c0_g1	C_TRINITY_DN13140_c0_g1_i1	O15127	SCAM2	Secretory carrier-associated membrane protein 2	0	0	0	41.95	169.65	455.96	669.24	579.26	437.32	19.8584	0.0234181	272.887	1.28508e-06	13.7416	0.00180145
B_TRINITY_DN57333_c0_g3	B_TRINITY_DN57333_c0_g3_i1/B_TRINITY_DN57333_c0_g3_i2	Q92536	YLAT2	Y+L amino acid transporter 2	0	0	0	0	146.92	43.45	199.1	354.63	378.1	5.2831	0.275968	175.577	3.96569e-05	33.2337	0.00181933
D_TRINITY_DN3081_c0_g1	D_TRINITY_DN3081_c0_g1_i1	P05165	PCCA	Propionyl-CoA carboxylase alpha chain mitochondrial	0	0	0	11.03	0	0	138.21	98.79	88.05	1.03894	1	99.8436	0.000528559	96.1016	0.00182784
A_TRINITY_DN2640_c0_g1	A_TRINITY_DN2640_c0_g1_i2	Q9ULJ6	ZMIZ1	Zinc finger MIZ domain-containing protein 1	0	0	0	73.22	134.87	54.89	166.93	216.14	290.78	16.1689	0.0291048	181.738	3.24776e-06	11.24	0.00185475
B_TRINITY_DN58365_c0_g1	B_TRINITY_DN58365_c0_g1_i1	Q8TC59	PIWL2	Piwi-like protein 2	0	0	0	30.38	241.3	198.7	293.28	247.38	239.7	38.9046	0.00264602	361.76	9.40355e-08	9.29863	0.00185475
C_TRINITY_DN1456_c0_g1	C_TRINITY_DN1456_c0_g1_i1	Q5FYB0	ARSJ	Arylsulfatase I	0	0	0	0	0	0	48.41	39.29	38.24	-1	1	83.0092	0.00256008	156.88	0.00185475
C_TRINITY_DN2248_c0_g1	C_TRINITY_DN2248_c0_g1_i2	O75643	U520	U5 small nuclear ribonucleoprotein 200 kDa helicase	0	0	0	26.71	59.21	141.31	156.99	116.93	112.22	44.9326	0.00174123	403.886	5.11424e-08	8.9887	0.00185475
D_TRINITY_DN51887_c0_g1	D_TRINITY_DN51887_c0_g1_i1	O14964	HGS	Hepatocyte growth factor-regulated tyrosine kinase substrate	0	0	0	0	19.2	0	60.53	240.54	96.26	1.03971	1	116.441	0.000534994	111.994	0.00185475
C_TRINITY_DN4323_c0_g1	C_TRINITY_DN4323_c0_g1_i2/C_TRINITY_DN4323_c0_g1_i3/C_TRINITY_DN4323_c0_g1_i1/C_TRINITY_DN4323_c0_g1_i8/C_TRINITY_DN4323_c0_g1_i11	Q9P2F8	SI1L2	Signal-induced proliferation-associated 1-like protein 1	0	0	0	8.23	72.33	7.49	216.5	67.02	234.88	2.0121	0.732013	90.8406	0.000504829	45.1472	0.00185578
B_TRINITY_DN56788_c0_g1	B_TRINITY_DN56788_c0_g1_i2/B_TRINITY_DN56788_c0_g1_i3	Q9BW62	KATL1	Katanin p60 ATPase-containing subunit A1	0	0	0	0	0	0	126.25	133.02	189.46	-1	1	84.3321	0.00252194	157.282	0.00185686
D_TRINITY_DN40633_c0_g1	D_TRINITY_DN40633_c0_g1_i3/D_TRINITY_DN40633_c0_g1_i2/D_TRINITY_DN40633_c0_g1_i1	P62263	RS14	40S ribosomal protein S14	0	0	0	492.7	120.07	251.91	1173.96	1379.33	1410.73	18.4006	0.0338335	318.541	1.68633e-06	17.3114	0.00186977
C_TRINITY_DN136791_c1_g1	C_TRINITY_DN136791_c1_g1_i2/C_TRINITY_DN136791_c1_g1_i1	Q8TED4	G6PT3	Putative glycerol-3-phosphate transporter 5	0	0	0	108.37	513.96	101.43	448.28	513.79	510.17	34.2057	0.00483477	365.539	1.56306e-07	10.6865	0.00187398
C_TRINITY_DN3428_c0_g1	C_TRINITY_DN3428_c0_g1_i1	O75398	DEAF1	Deformed epidermal autoregulatory factor 1	0	0	0	0	0	0	93.08	57.39	263.99	-1	1	94.975	0.00259083	177.813	0.0019807
C_TRINITY_DN3065_c0_g1	C_TRINITY_DN3065_c0_g1_i2	P63244	RACK1	Guanine nucleotide-binding protein subunit beta-like protein	0	0	0	550.68	1012.98	1333.23	1022.15	956.69	1171.9	97.9656	4.43923e-05	517.369	1.529e-09	5.28113	0.0019807
C_TRINITY_DN73654_c0_g1	C_TRINITY_DN73654_c0_g1_i2/C_TRINITY_DN73654_c0_g1_i3/C_TRINITY_DN73654_c0_g1_i1	Q16851	UGPA	UTP--glucose-1-phosphate uridylyltransferase	0	0	0	0	0	0	204.9	230.59	166.14	-1	1	78.5649	0.00265813	145.201	0.0019807
A_TRINITY_DN21626_c0_g1	A_TRINITY_DN21626_c0_g1_i1				0	0	0	0	121.55	0	189.68	602.38	622.41	2.07098	0.745644	155.95	0.000204475	75.3025	0.00198506
A_TRINITY_DN17436_c0_g1	A_TRINITY_DN17436_c0_g1_i2	Q9UM11	FZR1	Fizzy-related protein homolog	179.63	129.8	191.78	0	0	0	0	102.06	430.75	-69.7685	0.0174892	3.15967	0.353229	220.445	0.00199481
C_TRINITY_DN193203_c0_g1	C_TRINITY_DN193203_c0_g1_i2	P23258	TBG1	Tubulin gamma-1 chain	0	0	0	0	0	0	203.71	68.09	91.63	-1	1	92.0414	0.00267838	172.39	0.00202993
C_TRINITY_DN7770_c0_g1	C_TRINITY_DN7770_c0_g1_i1	Q9UNL2	SSRG	Translocon-associated protein subunit gamma	0	0	0	36.98	0	0	317.34	638.49	224.16	1.06776	1	109.686	0.000552818	102.725	0.00202993
B_TRINITY_DN56644_c0_g2	B_TRINITY_DN56644_c0_g2_i3/B_TRINITY_DN56644_c0_g2_i2/B_TRINITY_DN56644_c0_g2_i1/B_TRINITY_DN56644_c0_g2_i4	Q9H310	RHBG	Ammonium transporter Rh type C	0	0	0	0	902.64	0	2519.66	2743.44	4521.58	12.4671	0.159577	1115.33	5.24252e-06	89.4618	0.00207936
C_TRINITY_DN20603_c0_g1	C_TRINITY_DN20603_c0_g1_i1				0	0	0	0	0	0	205.65	55.61	97.19	-1	1	95.1142	0.00271476	178.286	0.00207936
B_TRINITY_DN60942_c0_g2	B_TRINITY_DN60942_c0_g2_i10/B_TRINITY_DN60942_c0_g2_i4/B_TRINITY_DN60942_c0_g2_i1/B_TRINITY_DN60942_c0_g2_i6	Q86VP3	PACS2	Phosphofurin acidic cluster sorting protein 1	0	0	0	0	0	0	96.48	194.78	135.14	-1	1	83.2052	0.00280115	155.223	0.00208379
A_TRINITY_DN18822_c0_g1	A_TRINITY_DN18822_c0_g1_i1	Q8NHY0	B4GN2	Beta-1 4 N-acetylgalactosaminyltransferase 2	0	0	0	0	45.51	0	170.61	146.87	197.86	1.04722	1	92.2097	0.000602245	88.0517	0.00208546
B_TRINITY_DN55983_c0_g3	B_TRINITY_DN55983_c0_g3_i1	P62140	PP1B	Serine/threonine-protein phosphatase PP1-beta catalytic subunit	0	0	0	20.22	58	47.11	207.57	222.6	148.43	3.73623	0.385097	97.5474	0.000128433	26.1085	0.00209596
B_TRINITY_DN58626_c0_g1	B_TRINITY_DN58626_c0_g1_i1	P36578	RL4	60S ribosomal protein L4-1	0	0	0	723.97	1177.47	1625.33	1047.22	1273.6	1568.63	122.34	1.83933e-05	638.828	4.20073e-10	5.22175	0.00209596
A_TRINITY_DN33909_c0_g1	A_TRINITY_DN33909_c0_g1_i2/A_TRINITY_DN33909_c0_g1_i1	P51648	AL3A2	Putative aldehyde dehydrogenase YwdH	0	0	0	0	0	35.65	148.65	148.32	220.41	1.69427	0.846994	114.695	0.000264937	67.6959	0.00209933
B_TRINITY_DN57341_c0_g1	B_TRINITY_DN57341_c0_g1_i2/B_TRINITY_DN57341_c0_g1_i1/B_TRINITY_DN57341_c0_g1_i4/B_TRINITY_DN57341_c0_g1_i3	O60890	OPHN1	Rac GTPase-activating protein 1	0	0	0	0	238.29	0	637.16	367.22	1124.17	1.30365	1	112.604	0.000422885	86.3762	0.00225851
B_TRINITY_DN59698_c0_g3	B_TRINITY_DN59698_c0_g3_i2/B_TRINITY_DN59698_c0_g3_i1	Q99805	TM9S2	Transmembrane 9 superfamily member 2	0	0	0	0	39.92	0	224.5	172.13	145.69	1.05504	1	94.2129	0.000653042	89.2981	0.00232337
C_TRINITY_DN79947_c0_g1	C_TRINITY_DN79947_c0_g1_i1	O94766	B3GA3	Galactosylgalactosylxylosylprotein 3-beta-glucuronosyltransferase 3	0	0	0	0	0	0	208.86	77.42	292.94	-1	1	88.8816	0.002964	165.087	0.00232991
D_TRINITY_DN514959_c0_g1	D_TRINITY_DN514959_c0_g1_i3	O00506	STK25	Germinal center kinase 1	0	37.18	24.49	0	0	0	132.58	72.91	59.59	-6.99831	0.273194	15.0285	0.0324673	105.174	0.00240013
C_TRINITY_DN58360_c0_g1	C_TRINITY_DN58360_c0_g1_i2	P05107	ITB2	Integrin beta-2	0	0	0	0	0	38.88	139.51	84.8	147.27	3.13265	0.517338	150.755	0.00016848	48.1238	0.00240013
B_TRINITY_DN62123_c0_g1	B_TRINITY_DN62123_c0_g1_i2	A5YKK6	CNOT1	CCR4-NOT transcription complex subunit 1	0	0	0	0	0	0	24.21	21.15	35.6	-1	1	77.6951	0.00328294	147.11	0.00242299
C_TRINITY_DN11290_c2_g3	C_TRINITY_DN11290_c2_g3_i1	Q9H3U1	UN45A	Protein unc-45 homolog B	0	0	0	0	0	0	145.79	114.1	127.26	-1	1	78.8373	0.00321137	147.193	0.00243616
A_TRINITY_DN13675_c0_g1	A_TRINITY_DN13675_c0_g1_i1	P30086	PEBP1	Protein MOTHER of FT and TFL1 homolog 1	0	0	0	0	0	0	578.96	100.87	399.15	-1	1	98.9537	0.00295667	180.718	0.00248692
C_TRINITY_DN1248372_c0_g1	C_TRINITY_DN1248372_c0_g1_i13/C_TRINITY_DN1248372_c0_g1_i14/C_TRINITY_DN1248372_c0_g1_i11	Q9Y5W7	SNX14	Sorting nexin-14	0	0	0	0	0	0	38.76	101.95	54.92	-1	1	83.8123	0.00326589	157.781	0.00248692
C_TRINITY_DN24245_c0_g1	C_TRINITY_DN24245_c0_g1_i6/C_TRINITY_DN24245_c0_g1_i1/C_TRINITY_DN24245_c0_g1_i3				0	0	0	0	47.44	0	212.62	83.59	195.1	2.03107	0.754769	138.639	0.00027105	68.2593	0.00248692
B_TRINITY_DN59558_c0_g1	B_TRINITY_DN59558_c0_g1_i1	Q12884	SEPR	Dipeptidyl peptidase 4	0	0	0	0	0	53.18	173.69	147.57	140.04	3.84872	0.42599	172.661	0.000130051	44.8618	0.00250195
C_TRINITY_DN2576_c0_g1	C_TRINITY_DN2576_c0_g1_i1	P14618	KPYM	Pyruvate kinase PKM	1008.17	745.2	265.34	287.12	561.62	1446.54	649.1	853.79	946.88	-1.1979	0.844618	4.53558	0.00302204	5.43316	0.00255531
B_TRINITY_DN60399_c0_g1	B_TRINITY_DN60399_c0_g1_i4	P14625	ENPL	Endoplasmin homolog	44.69	37.65	0	741.36	1211.78	1196.77	864.95	1050.61	971.69	31.7219	1.75407e-06	136.088	1.123e-13	4.29004	0.00263577
A_TRINITY_DN4259_c0_g2	A_TRINITY_DN4259_c0_g2_i1	O14950	ML12B	Myosin regulatory light chain	0	0	0	169.47	840.76	249.68	852.33	967.36	614.12	23.4855	0.0133965	244.304	1.03811e-06	10.4023	0.00268518
A_TRINITY_DN10867_c0_g1	A_TRINITY_DN10867_c0_g1_i2	P78406	RAE1L	Protein Rae1	0	34.99	0	0	0	0	52.28	65.34	35.8	-6.73362	0.308378	18.6641	0.0298895	125.677	0.00269295
A_TRINITY_DN14396_c0_g1	A_TRINITY_DN14396_c0_g1_i1	P18206	VINC	Vinculin	0	0	0	0	44.85	0	141.78	79.33	155.77	3.05427	0.538862	164.195	0.000197692	53.7591	0.00270163
B_TRINITY_DN57718_c0_g1	B_TRINITY_DN57718_c0_g1_i2				0	0	0	0	0	18.67	252.01	98.29	102.82	1.0408	1	99.8393	0.000812051	95.9259	0.00270163
C_TRINITY_DN228009_c0_g1	C_TRINITY_DN228009_c0_g1_i1	P00441	SODC	Superoxide dismutase [Cu-Zn]	0	0	0	0	0	0	516.75	209.41	391.71	-1	1	84.5798	0.00325713	153.158	0.00270163
B_TRINITY_DN60113_c1_g2	B_TRINITY_DN60113_c1_g2_i11/B_TRINITY_DN60113_c1_g2_i13/B_TRINITY_DN60113_c1_g2_i1/B_TRINITY_DN60113_c1_g2_i9/B_TRINITY_DN60113_c1_g2_i10/B_TRINITY_DN60113_c1_g2_i7	Q7KZI7	MARK2	Serine/threonine-protein kinase MARK2	0	0	0	0	0	0	155.35	70.97	138.77	-1	1	80.0457	0.00350642	148.231	0.00278916
C_TRINITY_DN25405_c3_g3	C_TRINITY_DN25405_c3_g3_i1				0	0	0	0	0	0	414.02	339.82	173.72	-1	1	84.7825	0.00337174	154.592	0.00280963
D_TRINITY_DN187903_c0_g1	D_TRINITY_DN187903_c0_g1_i4/D_TRINITY_DN187903_c0_g1_i3/D_TRINITY_DN187903_c0_g1_i1/D_TRINITY_DN187903_c0_g1_i2				0	95.86	0	0	0	0	147.38	115.69	79.09	-7.49645	0.276638	17.5552	0.0330207	131.602	0.00280963
A_TRINITY_DN22941_c0_g1	A_TRINITY_DN22941_c0_g1_i1/A_TRINITY_DN22941_c0_g1_i2	Q8TAQ2	SMRC2	SWI/SNF complex subunit SMARCC2	0	0	0	0	17.49	0	85.56	50.65	99.49	1.04143	1	88.431	0.000849809	84.9134	0.00282895
A_TRINITY_DN6278_c0_g1	A_TRINITY_DN6278_c0_g1_i2	P29120	NEC1	PC3-like endoprotease variant A	0	0	0	0	51.82	0	155.12	102.27	190.58	3.06118	0.538234	159.615	0.000208633	52.1415	0.0028577
B_TRINITY_DN57670_c0_g1	B_TRINITY_DN57670_c0_g1_i1/B_TRINITY_DN57670_c0_g1_i8/B_TRINITY_DN57670_c0_g1_i9/B_TRINITY_DN57670_c0_g1_i10/B_TRINITY_DN57670_c0_g1_i11/B_TRINITY_DN57670_c0_g1_i6/B_TRINITY_DN57670_c0_g1_i7/B_TRINITY_DN57670_c0_g1_i3/B_TRINITY_DN57670_c0_g1_i2/B_TRINITY_DN57670_c0_g1_i4/B_TRINITY_DN57670_c0_g1_i5				0	0	0	0.05	0	33.53	474.78	93.26	452.11	-1.07884	1	101.904	0.00118409	109.938	0.0028577
B_TRINITY_DN55797_c0_g1	B_TRINITY_DN55797_c0_g1_i2/B_TRINITY_DN55797_c0_g1_i1	P30041	PRDX6	Peroxiredoxin-6	0	75.25	0	832.03	1582.45	1685.33	1214.95	1504.09	1431.39	46.1789	0.000608524	225.021	1.08134e-07	4.8728	0.00286732
A_TRINITY_DN8992_c0_g1	A_TRINITY_DN8992_c0_g1_i2/A_TRINITY_DN8992_c0_g1_i4/A_TRINITY_DN8992_c0_g1_i1	Q9H4Q3	PRD13	PR domain zinc finger protein 13	0	0	0	0	0	0	202.58	63.08	58.43	-1	1	91.5134	0.00362462	172.37	0.00288457
D_TRINITY_DN6402_c0_g1	D_TRINITY_DN6402_c0_g1_i1	Q16656	NRF1	DNA-binding protein P3A2	0	0	0	0	25.35	60.76	173.61	194.12	100.06	4.15709	0.367435	126.355	0.000137277	30.3951	0.00289882
A_TRINITY_DN14293_c0_g1	A_TRINITY_DN14293_c0_g1_i2/A_TRINITY_DN14293_c0_g1_i1	Q96A54	PAQR1	Adiponectin receptor protein 1	0	0	0	0	0	0	225.32	196.81	42.53	-1	1	95.171	0.00359003	177.543	0.00293889
B_TRINITY_DN57599_c0_g1	B_TRINITY_DN57599_c0_g1_i1	P46019	KPB2	Phosphorylase b kinase regulatory subunit alpha liver isoform	0	0	0	0	0	0	58.06	57.94	21.93	-1	1	82.8958	0.00378924	156.564	0.00293889
B_TRINITY_DN58252_c0_g1	B_TRINITY_DN58252_c0_g1_i3/B_TRINITY_DN58252_c0_g1_i4				0	0	0	0	0	0	180.06	61.22	231.94	-1	1	83.9768	0.00374249	156.398	0.00300407
B_TRINITY_DN55378_c0_g1	B_TRINITY_DN55378_c0_g1_i2/B_TRINITY_DN55378_c0_g1_i3	Q16665	HIF1A	Hypoxia-inducible factor 1-alpha	0	0	0	0	0	0	91.23	127.46	196.11	-1	1	76.7658	0.00388142	141.827	0.00312584
C_TRINITY_DN738_c0_g1	C_TRINITY_DN738_c0_g1_i5/C_TRINITY_DN738_c0_g1_i8/C_TRINITY_DN738_c0_g1_i2	P62714	PP2AB	Putative serine/threonine-protein phosphatase PP2A-4 catalytic subunit	0	0	0	0	323.78	46.62	373.13	517.13	657.62	8.94492	0.142867	226.585	2.93056e-05	25.3312	0.00316149
B_TRINITY_DN58475_c0_g2	B_TRINITY_DN58475_c0_g2_i1/B_TRINITY_DN58475_c0_g2_i2/B_TRINITY_DN58475_c0_g2_i3/B_TRINITY_DN58475_c0_g2_i4				0	0	0	0	0	34.22	555.93	347.46	57.09	1.06997	1	125.743	0.000895093	117.519	0.00317804
A_TRINITY_DN6144_c0_g1	A_TRINITY_DN6144_c0_g1_i1/A_TRINITY_DN6144_c0_g1_i2	Q9H0H5	RGAP1	Rac GTPase-activating protein 1	0	0	0	0	0	0	535.04	579.41	12.11	-1	1	165.001	0.00332118	304.16	0.00318674
C_TRINITY_DN244855_c0_g1	C_TRINITY_DN244855_c0_g1_i1	Q9UIF8	BAZ2B	Bromodomain adjacent to zinc finger domain protein 2A	0	0	0	12.72	0	16.16	76.51	59.27	136.53	1.87546	0.78506	91.579	0.000372181	48.83	0.00319922
B_TRINITY_DN54514_c0_g1	B_TRINITY_DN54514_c0_g1_i1/B_TRINITY_DN54514_c0_g1_i2/B_TRINITY_DN54514_c0_g1_i3/B_TRINITY_DN54514_c0_g1_i4/B_TRINITY_DN54514_c0_g1_i5				0	0	0	0	1430.6	0	5721.75	5343.79	6294.58	22.05	0.0863608	1696.75	3.16186e-06	76.9503	0.00321926
B_TRINITY_DN57989_c0_g1	B_TRINITY_DN57989_c0_g1_i1/B_TRINITY_DN57989_c0_g1_i2	Q9UBD6	RHCG	Ammonium transporter Rh type B	0	0	0	0	1758.91	0	5440.45	6291.46	5335.06	12.4028	0.144843	737.651	1.30386e-05	59.4747	0.00326235
C_TRINITY_DN411426_c0_g1	C_TRINITY_DN411426_c0_g1_i1	Q15437	SC23B	Protein transport protein Sec23B	0	0	0	17.79	0	71.98	138.45	243.32	101.14	7.50944	0.17753	185.731	4.49344e-05	24.733	0.00326235
B_TRINITY_DN59492_c0_g1	B_TRINITY_DN59492_c0_g1_i1/B_TRINITY_DN59492_c0_g1_i2/B_TRINITY_DN59492_c0_g1_i5/B_TRINITY_DN59492_c0_g1_i3	Q9Y5L3	ENTP2	Ectonucleoside triphosphate diphosphohydrolase 8	0	0	0	51.63	675.2	225.6	965.78	1118.78	347.14	27.2697	0.0150612	392.875	6.69082e-07	14.407	0.00328192
C_TRINITY_DN421014_c0_g1	C_TRINITY_DN421014_c0_g1_i2/C_TRINITY_DN421014_c0_g1_i1	Q12802	AKP13	A-kinase anchor protein 13	0	0	0	0	0	0	161.87	84.51	15.72	-1	1	104.932	0.0038953	197.538	0.00328192
C_TRINITY_DN712705_c0_g2	C_TRINITY_DN712705_c0_g2_i1	Q6IN85	P4R3A	Serine/threonine-protein phosphatase 4 regulatory subunit 3-A	0	0	0	0	0	0.53	91.43	85	36.32	-1	1	80.3911	0.00419505	151.288	0.00330676
A_TRINITY_DN5024_c0_g1	A_TRINITY_DN5024_c0_g1_i1/A_TRINITY_DN5024_c0_g1_i3	P55854	SUMO3	Small ubiquitin-related modifier 3	0	0	0	1029.57	1606.03	213.46	3234.55	2896.11	2448.3	24.7739	0.0167473	325.789	9.52223e-07	13.1505	0.00332865
B_TRINITY_DN56218_c0_g2	B_TRINITY_DN56218_c0_g2_i1	P18124	RL7	60S ribosomal protein L7	0	0	0	657.85	988.3	1210.46	1188.48	957.53	1152.14	71.5308	0.000188007	393.144	1.10676e-08	5.49615	0.00336432
B_TRINITY_DN55862_c0_g1	B_TRINITY_DN55862_c0_g1_i2/B_TRINITY_DN55862_c0_g1_i1	P63162	RSMN	Small nuclear ribonucleoprotein-associated protein N	560.4	691.3	66.33	119.78	524.75	417.77	533.7	475.38	404.32	-1.61219	0.530665	4.33383	0.0135736	6.98695	0.00338075
B_TRINITY_DN54682_c0_g1	B_TRINITY_DN54682_c0_g1_i2/B_TRINITY_DN54682_c0_g1_i1	P37802	TAGL2	Myophilin	0	0	0	517.97	831.01	959.35	1091.3	871.47	1019.11	29.4444	0.00375163	182.107	8.06291e-07	6.18477	0.00338218
A_TRINITY_DN15757_c0_g1	A_TRINITY_DN15757_c0_g1_i12	Q9UKW4	VAV3	Protein vav	0	0	0	0	0	0	83.65	50.76	51.13	-1	1	74.2292	0.00454158	139.775	0.00358226
D_TRINITY_DN13828_c0_g1	D_TRINITY_DN13828_c0_g1_i5	P33176	KINH	Kinesin heavy chain	0	0	0	0	0	0.12	72.33	28.76	46.52	-1	1	76.0457	0.00460482	143.506	0.00366659
C_TRINITY_DN2043_c0_g1	C_TRINITY_DN2043_c0_g1_i2	P52888	THOP1	Thimet oligopeptidase	0	0	0	82.8	360.69	180.04	344.94	226.26	261.01	39.1603	0.00213197	283.313	1.79235e-07	7.2347	0.00377524
D_TRINITY_DN871_c0_g1	D_TRINITY_DN871_c0_g1_i11/D_TRINITY_DN871_c0_g1_i4/D_TRINITY_DN871_c0_g1_i1/D_TRINITY_DN871_c0_g1_i16/D_TRINITY_DN871_c0_g1_i2/D_TRINITY_DN871_c0_g1_i12/D_TRINITY_DN871_c0_g1_i7/D_TRINITY_DN871_c0_g1_i6/D_TRINITY_DN871_c0_g1_i13	Q9P1C3	YN010	Gag-Pol polyprotein	709.68	828.43	506.35	786.75	1595.91	1364.38	657.88	897.04	991.01	1.34016	0.533857	4.34822	0.000124214	3.24456	0.0038287
D_TRINITY_DN663_c1_g1	D_TRINITY_DN663_c1_g1_i1	Q9BY44	EIF2A	Eukaryotic translation initiation factor 2A	0	0	0	0	56.78	68.02	111.2	182.73	213.58	5.17269	0.268831	117.749	0.000122136	22.7636	0.0038287
B_TRINITY_DN56368_c0_g1	B_TRINITY_DN56368_c0_g1_i1				0	0	0	0	0	0	91.58	225.82	174.17	-1	1	75.3422	0.00468188	139.875	0.00387334
A_TRINITY_DN2409_c0_g1	A_TRINITY_DN2409_c0_g1_i3	Q13492	PICAL	Phosphatidylinositol-binding clathrin assembly protein	0	0	0	268.28	254	133.55	470.15	377.55	614.38	37.9899	0.00345448	340.839	2.06115e-07	8.97184	0.00393906
C_TRINITY_DN3879_c0_g1	C_TRINITY_DN3879_c0_g1_i6	Q6P2Q9	PRP8	Pre-mRNA-processing-splicing factor 8	0	0	0	58.56	111.59	196.24	186.24	132.6	122.21	87.839	0.000126691	535.445	3.95219e-09	6.09575	0.00393906
B_TRINITY_DN58011_c0_g1	B_TRINITY_DN58011_c0_g1_i1/B_TRINITY_DN58011_c0_g1_i2	P13797	PLST	Plastin-2	22.61	35.9	56.43	62.01	212.12	368.93	400.6	227.36	253.11	4.13202	0.105361	29.6164	1.02706e-05	7.16753	0.00404917
B_TRINITY_DN58917_c0_g1	B_TRINITY_DN58917_c0_g1_i1/B_TRINITY_DN58917_c0_g1_i2	P25205	MCM3	DNA replication licensing factor MCM3	0	0	0	6.41	0	0	77.28	69.76	59.99	1.03963	1	80.5189	0.00125976	77.4499	0.0041278
C_TRINITY_DN3212_c0_g2	C_TRINITY_DN3212_c0_g2_i2/C_TRINITY_DN3212_c0_g2_i1	P54577	SYYC	Tyrosine--tRNA ligase cytoplasmic	0	0	0	0	50.39	0	107.22	269.74	166.18	1.61436	0.878808	98.3438	0.000743032	60.9183	0.0041278
C_TRINITY_DN26373_c0_g1	C_TRINITY_DN26373_c0_g1_i1/C_TRINITY_DN26373_c0_g1_i2				0	0	0	10.33	0	24.63	256.18	41.95	78.45	2.68654	0.601568	126.345	0.000350939	47.029	0.00413147
A_TRINITY_DN2786_c0_g1	A_TRINITY_DN2786_c0_g1_i2	P18754	RCC1	Regulator of chromosome condensation	0	0	0	31.28	0	79.11	64.99	191.17	339.06	8.62909	0.151986	210.35	4.00166e-05	24.3769	0.00414959
C_TRINITY_DN133_c0_g1	C_TRINITY_DN133_c0_g1_i1	Q96I24	FUBP3	Far upstream element-binding protein 3	0	0	0	21.73	37.59	209.27	231.92	266.92	192.12	16.0942	0.0404927	214.206	6.20443e-06	13.3095	0.00416159
B_TRINITY_DN61175_c0_g1	B_TRINITY_DN61175_c0_g1_i2	Q8IZD9	DOCK3	Dedicator of cytokinesis protein 3	0	0	0	0	0	0	18.23	22.53	41.92	-1	1	70.582	0.00528879	133.592	0.00426304
B_TRINITY_DN57592_c0_g1	B_TRINITY_DN57592_c0_g1_i2/B_TRINITY_DN57592_c0_g1_i1	Q2TAA5	ALG11	GDP-Man:Man(3)GlcNAc(2)-PP-Dol alpha-1 2-mannosyltransferase	0	0	0	0	0	0	149.24	64.31	106.5	-1	1	73.7252	0.00517827	137.928	0.00428933
D_TRINITY_DN12476_c0_g1	D_TRINITY_DN12476_c0_g1_i1	P11498	PYC	Pyruvate carboxylase 1	0	0	0	5.48	0.59	0.4	43.62	22.3	78.7	1.03324	1	85.5474	0.00133694	82.7955	0.00431886
B_TRINITY_DN55489_c0_g1	B_TRINITY_DN55489_c0_g1_i1/B_TRINITY_DN55489_c0_g1_i2	Q8IUR6	CRERF	CREB3 regulatory factor	0	0	0	0	129.07	0	144.66	479.71	526.86	4.22369	0.419025	214.919	0.000189965	50.8842	0.00436065
D_TRINITY_DN1247_c0_g1	D_TRINITY_DN1247_c0_g1_i1/D_TRINITY_DN1247_c0_g1_i2/D_TRINITY_DN1247_c0_g1_i5/D_TRINITY_DN1247_c0_g1_i3	P02489	CRYAA	Heat shock protein Hsp-16.48/Hsp-16.49	0	0	0	0	0	0	184.7	205.63	218.86	-1	1	69.8574	0.00519014	128.7	0.00436065
D_TRINITY_DN1651_c0_g1	D_TRINITY_DN1651_c0_g1_i2/D_TRINITY_DN1651_c0_g1_i1/D_TRINITY_DN1651_c0_g1_i3	O60519	CRBL2		73.47	0	0	0	0	0	378.75	158.71	123.23	-3.62753	0.540456	31.5625	0.0185159	114.494	0.00436065
C_TRINITY_DN349392_c0_g1	C_TRINITY_DN349392_c0_g1_i6				0	0	0	37.96	18.72	148.25	128.54	176.14	162.4	30.6665	0.00895313	341.073	5.97675e-07	11.122	0.00437232
C_TRINITY_DN29075_c0_g1	C_TRINITY_DN29075_c0_g1_i1	Q96A29	FUCT1	GDP-fucose transporter 1	0	0	0	0	0	0	236.38	117.09	163.23	-1	1	72.719	0.00521903	134.654	0.00440078
A_TRINITY_DN9959_c0_g1	A_TRINITY_DN9959_c0_g1_i1	Q14103	HNRPD	Heterogeneous nuclear ribonucleoprotein D0	0	0	0	0	0	35.79	225.96	115.97	220.43	1.68116	0.857968	100.828	0.000582285	59.9754	0.00443804
C_TRINITY_DN11702_c0_g1	C_TRINITY_DN11702_c0_g1_i1	P60709	ACTB	Actin cytoplasmic	0	0	0	738.34	2360.66	2411.91	1172.53	2010.42	1980.92	209.024	1.75407e-06	1003.65	2.56873e-11	4.80158	0.00443804
C_TRINITY_DN4014_c0_g1	C_TRINITY_DN4014_c0_g1_i2/C_TRINITY_DN4014_c0_g1_i7/C_TRINITY_DN4014_c0_g1_i5	Q9Y6B6	SAR1B	GTP-binding protein SAR1a	0	0	0	272.8	392.21	1097.22	760.78	1184.72	1116.14	19.6273	0.0182319	167.271	4.24867e-06	8.52239	0.00443804
D_TRINITY_DN405154_c0_g1	D_TRINITY_DN405154_c0_g1_i1	P22352	GPX3	Glutathione peroxidase	0	0	0	0	973.1	0	4127.16	3354.72	2796.74	19.6278	0.0973743	1299.72	6.39391e-06	66.2186	0.00444655
B_TRINITY_DN34856_c0_g1	B_TRINITY_DN34856_c0_g1_i1				0	0	0	0	0	5.85	275.81	112.71	357.83	-1	1	75.6971	0.00520619	138.928	0.00447827
C_TRINITY_DN284000_c0_g1	C_TRINITY_DN284000_c0_g1_i1	P07954	FUMH	Fumarate hydratase mitochondrial	0	0	0	292.16	379.93	485.76	531.21	391.57	490.5	66.1968	0.000290468	371.944	2.03553e-08	5.61877	0.00447827
D_TRINITY_DN415538_c0_g1	D_TRINITY_DN415538_c0_g1_i9/D_TRINITY_DN415538_c0_g1_i6				0	0	0	0	0	0	23.09	74.67	10.39	-1	1	90.7727	0.00525087	171.74	0.00447827
C_TRINITY_DN37509_c0_g1	C_TRINITY_DN37509_c0_g1_i2			Universal stress protein MJ0531	0	0	0	0	0	0	685.05	475.74	78.87	-1	1	98.1343	0.00499363	177.703	0.00469635
B_TRINITY_DN58290_c0_g1	B_TRINITY_DN58290_c0_g1_i2/B_TRINITY_DN58290_c0_g1_i4/B_TRINITY_DN58290_c0_g1_i5				0	0	0	0	0	0	237.23	71.53	85.81	-1	1	68.6949	0.00701371	146.471	0.00472512
B_TRINITY_DN59315_c0_g2	B_TRINITY_DN59315_c0_g2_i4/B_TRINITY_DN59315_c0_g2_i1	P78536	ADA17	Disintegrin and metalloproteinase domain-containing protein 10	0	0	0	0	0	0	114.8	270.66	86.5	-1	1	72.3043	0.0055949	134.148	0.00473976
C_TRINITY_DN88048_c0_g1	C_TRINITY_DN88048_c0_g1_i2	P29120	NEC1	Neuroendocrine convertase 1	0	0	0	0	0	0	75.75	82.79	45	-1	1	70.1324	0.00577009	131.871	0.00473976
B_TRINITY_DN56240_c0_g3	B_TRINITY_DN56240_c0_g3_i1	P43308	SSRB	Translocon-associated protein subunit beta	0	0	0	0	0	111.58	495.58	509.97	338.33	1.73145	0.843996	102.119	0.000573654	58.9789	0.00474896
B_TRINITY_DN60884_c0_g1	B_TRINITY_DN60884_c0_g1_i1	Q5HYK7	SH319	SH3 domain-containing protein 19	0	0	0	0	0	0	89.41	71.44	19.68	-1	1	81.0949	0.00560055	152.853	0.00474896
B_TRINITY_DN58697_c0_g1	B_TRINITY_DN58697_c0_g1_i7/B_TRINITY_DN58697_c0_g1_i10/B_TRINITY_DN58697_c0_g1_i5	P26373	RL13	60S ribosomal protein L13	0	0	0	290.89	1306.7	1976.59	1404.94	1773.72	1605.71	49.5795	0.00121985	360.506	7.20177e-08	7.27127	0.0047792
B_TRINITY_DN59591_c1_g1	B_TRINITY_DN59591_c1_g1_i2/B_TRINITY_DN59591_c1_g1_i1/B_TRINITY_DN59591_c1_g1_i3	P46778	RL21	60S ribosomal protein L21	0	0	0	1129.58	1070.39	2103.35	1643.75	1784.11	2433.01	69.3175	0.000300932	424.395	1.59656e-08	6.12249	0.00480341
A_TRINITY_DN28194_c0_g1	A_TRINITY_DN28194_c0_g1_i1			Uridine nucleosidase 1	0	0	0	0	0	0	127.52	169.28	159.95	-1	1	67.9716	0.00581275	126.109	0.00484365
A_TRINITY_DN4058_c0_g1	A_TRINITY_DN4058_c0_g1_i1	O14964	HGS	Hepatocyte growth factor-regulated tyrosine kinase substrate	0	0	0	0	0	0	140.2	25.11	124.02	-1	1	81.4193	0.00568704	152.81	0.00484365
B_TRINITY_DN55573_c0_g1	B_TRINITY_DN55573_c0_g1_i1/B_TRINITY_DN55573_c0_g1_i2				0	0	0	0	94.81	0	440.9	284.54	339.71	1.07721	1	79.9154	0.00137589	74.1873	0.00484365
B_TRINITY_DN56116_c0_g1	B_TRINITY_DN56116_c0_g1_i1/B_TRINITY_DN56116_c0_g1_i5/B_TRINITY_DN56116_c0_g1_i3	P00367	DHE3	Glutamate dehydrogenase 1 mitochondrial	0	0	0	26.12	78.28	0	185.52	163.55	174.81	4.73052	0.316395	118.674	0.000207139	25.0868	0.00484365
B_TRINITY_DN61385_c0_g1	B_TRINITY_DN61385_c0_g1_i9/B_TRINITY_DN61385_c0_g1_i7	Q02241	KIF23	Kinesin-like protein KIF23	0	0	0	0	0	0	193.86	132.11	283.5	-1	1	50.0791	0.0115766	137.636	0.00484365
A_TRINITY_DN5870_c0_g1	A_TRINITY_DN5870_c0_g1_i2				0	0	0	0	274.8	0	807.38	815.71	503.23	9.54894	0.190322	474.645	4.19209e-05	49.7066	0.0048456
C_TRINITY_DN311_c0_g1	C_TRINITY_DN311_c0_g1_i1	Q86VQ6	TRXR3	Thioredoxin reductase 3	0	0	0	41.39	102.77	135.63	140.56	201.95	134.87	17.9684	0.022601	155.198	5.42185e-06	8.63732	0.0048456
A_TRINITY_DN11350_c0_g1	A_TRINITY_DN11350_c0_g1_i1	Q8NFI3	ENASE	Cytosolic endo-beta-N-acetylglucosaminidase	0	0	0	0	0	37.51	83	105.77	159.36	2.40058	0.663068	108.472	0.000483899	45.1857	0.00485844
D_TRINITY_DN1015228_c0_g1	D_TRINITY_DN1015228_c0_g1_i3/D_TRINITY_DN1015228_c0_g1_i5	Q8IVB4	SL9A9	Sodium/hydrogen exchanger 9	0	0	0	0	0	0	39.71	318.83	115.58	-1	1	89.4425	0.00559515	166.79	0.00489904
D_TRINITY_DN654_c0_g1	D_TRINITY_DN654_c0_g1_i1	Q9NQB0	TF7L2	Protein pangolin isoform J	0	0	0	0	0	26.5	191.55	243.05	100.44	1.04819	1	82.6522	0.00151103	78.8524	0.0049027
B_TRINITY_DN57044_c0_g1	B_TRINITY_DN57044_c0_g1_i1	O43432	IF4G3		0	0	0	82.6	254.72	185.64	239.6	297.66	159.03	37.5399	0.00246905	258.1	2.93641e-07	6.87535	0.00505163
A_TRINITY_DN6762_c0_g1	A_TRINITY_DN6762_c0_g1_i2/A_TRINITY_DN6762_c0_g1_i1	Q13243	SRSF5	Serine/arginine-rich splicing factor RS31	0	0	0	0	68.47	0	681.31	129.74	444.58	1.66134	0.879887	135.657	0.000499211	81.6551	0.00508231
B_TRINITY_DN57007_c0_g2	B_TRINITY_DN57007_c0_g2_i1	P09917	LOX5	Polyunsaturated fatty acid 5-lipoxygenase	0	0	0	0	0	0	132.51	45.53	43.47	-1	1	76.4838	0.00608966	143.816	0.00512954
A_TRINITY_DN26248_c0_g1	A_TRINITY_DN26248_c0_g1_i1	O43847	NRDC	Nardilysin	0	0	0	0	22.29	0	151.21	191.85	159.74	-1	1	67.2972	0.00612087	124.458	0.00514045
A_TRINITY_DN37177_c0_g1	A_TRINITY_DN37177_c0_g1_i3	Q3L8U1	CHD9	Chromodomain-helicase-DNA-binding protein 9	0	#REF!	0	9.9	151.72	163.07	172.89	186.47	166.09	49.6022	0.00195335	453.189	8.93237e-08	9.13647	0.00514045
A_TRINITY_DN44938_c0_g1	A_TRINITY_DN44938_c0_g1_i1	Q99726	ZNT3	Probable zinc transporter MSC2	0	0	0	0	0	0	187.59	130.25	129.42	-1	1	67.9975	0.00615069	126.157	0.00514045
C_TRINITY_DN134043_c0_g1	C_TRINITY_DN134043_c0_g1_i1	Q16543	CDC37	Hsp90 co-chaperone Cdc37	0	0	0	171.3	416.81	268.13	242.39	404.45	487.19	36.9502	0.00230327	238.426	3.31116e-07	6.45263	0.00514045
B_TRINITY_DN61269_c0_g3	B_TRINITY_DN61269_c0_g3_i2/B_TRINITY_DN61269_c0_g3_i1	P07205	PGK2	Phosphoglycerate kinase 1	20.88	168.69	0	309.41	254.23	270.85	390.62	1005.35	406.17	3.71513	0.174473	34.4979	3.257e-05	9.2858	0.00525199
C_TRINITY_DN32505_c0_g1	C_TRINITY_DN32505_c0_g1_i1				0	0	0	0	0	0	199.62	155.79	153.24	-1	1	67.407	0.00624232	124.625	0.00525235
C_TRINITY_DN760894_c0_g1	C_TRINITY_DN760894_c0_g1_i1	P62906	RL10A	60S ribosomal protein L10a-2	0	0	0	480.78	1182.74	1035.2	861.59	900.78	1018.09	56.7098	0.000403354	289.489	5.15933e-08	5.10475	0.00534879
B_TRINITY_DN55918_c0_g1	B_TRINITY_DN55918_c0_g1_i4	Q8IYB5	SMAP1	Stromal membrane-associated protein 2	0	0	0	0	0	125	271.52	364.33	269.65	3.88629	0.431567	147.073	0.000277424	37.8441	0.00537072
C_TRINITY_DN225_c0_g1	C_TRINITY_DN225_c0_g1_i2	P50579	MAP2	Methionine aminopeptidase 2	121.56	0	0	33.55	0	315.19	492.05	528.03	587	2.0934	0.619772	48.9853	0.000577393	23.3998	0.00537072
A_TRINITY_DN4705_c0_g1	A_TRINITY_DN4705_c0_g1_i3/A_TRINITY_DN4705_c0_g1_i6/A_TRINITY_DN4705_c0_g1_i4/A_TRINITY_DN4705_c0_g1_i2	P62699	YPEL5	Protein yippee-like	0	0	0	0	0	0	640.19	194.75	198	-1	1	81.2521	0.00562244	142.277	0.00542126
B_TRINITY_DN61489_c0_g1	B_TRINITY_DN61489_c0_g1_i1/B_TRINITY_DN61489_c0_g1_i2	P78406	RAE1L	Protein Rae1	0	0	0	0	27.65	26.53	90.34	63.9	73.43	4.38806	0.336818	98.1459	0.000242653	22.3666	0.00552265
B_TRINITY_DN62059_c0_g2	B_TRINITY_DN62059_c0_g2_i1				0	0	0	0	6.45	0	93.68	144.83	109.55	-1	1	66.1244	0.00661624	123.295	0.00552265
A_TRINITY_DN16002_c0_g1	A_TRINITY_DN16002_c0_g1_i1	Q15287	RNPS1	Serine/arginine-rich splicing factor SR45	0	0	0	0	188.66	82.86	289.01	437.45	165.17	6.50334	0.215578	144.576	0.000107256	22.2311	0.0056105
A_TRINITY_DN27520_c0_g4	A_TRINITY_DN27520_c0_g4_i1	Q15008	PSMD6	26S proteasome non-ATPase regulatory subunit 6	0	0	0	40.02	0	0	149.63	243.96	160.58	2.17292	0.729945	114.694	0.000609422	52.7832	0.00561087
C_TRINITY_DN761547_c0_g1	C_TRINITY_DN761547_c0_g1_i2/C_TRINITY_DN761547_c0_g1_i1	Q96EC8	YIPF6	Protein YIPF6	0	0	0	34.01	0	0	198.91	223.58	354.14	1.0689	1	75.9265	0.00165656	71.0325	0.005616
C_TRINITY_DN1327_c0_g1	C_TRINITY_DN1327_c0_g1_i4/C_TRINITY_DN1327_c0_g1_i1	Q5VV43	K0319		0	0	0	0	0	0	50.47	92.06	61.7	-1	1	66.3856	0.00681671	124.776	0.0056485
A_TRINITY_DN16027_c0_g1	A_TRINITY_DN16027_c0_g1_i1	Q8WZ42	TITIN		0	0	0	0	0	0	105.45	82.19	102.24	-1	1	64.8171	0.00682528	121.206	0.00567118
A_TRINITY_DN18694_c0_g1	A_TRINITY_DN18694_c0_g1_i1				0	0	0	0	0	29.7	228.6	124.21	84.55	1.04397	1	81.1263	0.00183523	77.7096	0.00576058
C_TRINITY_DN3592_c0_g1	C_TRINITY_DN3592_c0_g1_i1	O60264	SMCA5	Probable global transcription activator SNF2L1	12.64	0	0	14.26	181.65	190.93	142.73	192.98	267.4	16.9532	0.0267498	147.935	1.05878e-05	8.72606	0.005797
C_TRINITY_DN1423286_c0_g1	C_TRINITY_DN1423286_c0_g1_i1	P31146	COR1A	Coronin-1A	78.39	231.28	174.39	988.41	1100.68	2113.06	1321.61	1342.79	1316.53	6.38359	0.00198401	28.1416	1.22491e-09	4.40843	0.00591664
C_TRINITY_DN15318_c0_g1	C_TRINITY_DN15318_c0_g1_i1	P83731	RL24	60S ribosomal protein L24	0	0	0	920.83	1375.31	2224.14	1268.41	1902.27	2059.75	68.8561	0.000260353	373.816	2.17831e-08	5.42894	0.00596287
B_TRINITY_DN57167_c0_g1	B_TRINITY_DN57167_c0_g1_i4	Q8WWF6	DNJB3	Chaperone protein DnaJ	0	0	0	57.16	409.72	121.68	250.66	520.22	520.57	12.1032	0.0671557	148.968	2.36617e-05	12.3082	0.005979
B_TRINITY_DN59638_c0_g1	B_TRINITY_DN59638_c0_g1_i3/B_TRINITY_DN59638_c0_g1_i5/B_TRINITY_DN59638_c0_g1_i2	Q15020	SART3	Squamous cell carcinoma antigen recognized by T-cells 3	0	0	0	0	35.06	0	84.89	102.41	87.53	1.919	0.788881	97.6725	0.000801165	50.8976	0.005979
D_TRINITY_DN302470_c0_g1	D_TRINITY_DN302470_c0_g1_i2/D_TRINITY_DN302470_c0_g1_i5/D_TRINITY_DN302470_c0_g1_i4	Q9UQG0	POK11	Uncharacterized protein K02A2.6	0	0	0	0	0	0	181.41	87.87	49.95	-1	1	73.3357	0.00691141	137.109	0.005979
B_TRINITY_DN55327_c0_g1	B_TRINITY_DN55327_c0_g1_i2/B_TRINITY_DN55327_c0_g1_i1	Q9NRW7	VPS45	Vacuolar protein sorting-associated protein 45	0	0	0	0	0	0	51.22	76.93	148.83	-1	1	64.8601	0.00716007	121.454	0.00599602
B_TRINITY_DN53016_c0_g1	B_TRINITY_DN53016_c0_g1_i2/B_TRINITY_DN53016_c0_g1_i4/B_TRINITY_DN53016_c0_g1_i3	P78415	IRX3	Iroquois-class homeodomain protein irx-1-A	0	0	0	99.79	64.05	573.91	786.51	562.92	502.64	19.4908	0.0292119	242.625	4.69996e-06	12.4481	0.00604171
A_TRINITY_DN9125_c0_g1	A_TRINITY_DN9125_c0_g1_i2/A_TRINITY_DN9125_c0_g1_i1	Q9H3N1	TMX1	Thioredoxin-related transmembrane protein 1	0	0	0	0	0	0	200.36	129.81	310.96	-1	1	67.691	0.00683425	123.057	0.00604171
B_TRINITY_DN57108_c0_g1	B_TRINITY_DN57108_c0_g1_i5/B_TRINITY_DN57108_c0_g1_i3/B_TRINITY_DN57108_c0_g1_i2	P62879	GBB2	Guanine nucleotide-binding protein subunit beta	0	0	0	217.72	150.89	341.49	436.14	340.3	696.52	17.5066	0.0264748	160.396	8.00273e-06	9.16201	0.00604171
B_TRINITY_DN59959_c0_g1	B_TRINITY_DN59959_c0_g1_i2/B_TRINITY_DN59959_c0_g1_i1	Q14566	MCM6	DNA replication licensing factor MCM6	0	0	0	0	17.65	0	95.46	53.07	108.47	-1.80553		51.221	0.00729072	92.4813	0.00604171
C_TRINITY_DN1519795_c0_g1	C_TRINITY_DN1519795_c0_g1_i1	P02760	AMBP	Carboxypeptidase inhibitor SmCI	0	0	0	0	0	0	141.59	254.99	641.04	-1	1	73.6382	0.00669008	133.269	0.00604171
C_TRINITY_DN99974_c0_g1	C_TRINITY_DN99974_c0_g1_i2	P08865	RSSA	40S ribosomal protein SA	0	0	0	0	177.23	147.16	420.9	355.93	262.57	6.30058	0.214398	122.522	0.000127512	19.4462	0.00604171
D_TRINITY_DN593683_c0_g2	D_TRINITY_DN593683_c0_g2_i3	P62917	RL8	60S ribosomal protein L8	0	0	27.82	316.8	326.6	876.46	544.65	631.67	727.91	30.7213	0.00361525	179.622	1.10933e-06	5.84681	0.00604171
B_TRINITY_DN61127_c0_g1	B_TRINITY_DN61127_c0_g1_i1/B_TRINITY_DN61127_c0_g1_i2/B_TRINITY_DN61127_c0_g1_i4/B_TRINITY_DN61127_c0_g1_i3				0	0	0	0	129.7	0	134.04	352.67	397.03	5.96246	0.317392	304.249	0.000120094	51.0274	0.00609793
C_TRINITY_DN68839_c0_g1	C_TRINITY_DN68839_c0_g1_i1	Q16531	DDB1	DNA damage-binding protein 1	0	0	0	9.47	66.82	93.5	110.02	133.15	142.23	9.53923	0.0971163	114.752	4.93908e-05	12.0295	0.00609793
B_TRINITY_DN55715_c0_g1	B_TRINITY_DN55715_c0_g1_i2/B_TRINITY_DN55715_c0_g1_i3	P48735	IDHP	Isocitrate dehydrogenase [NADP] mitochondrial	0	0	0	3.01	0	2.17	50.14	163.99	135.25	-1	1	69.2339	0.00720486	129.216	0.00610894
B_TRINITY_DN57060_c0_g1	B_TRINITY_DN57060_c0_g1_i1	O75976	CBPD	Carboxypeptidase D	0	0	0	0	290.05	0	553.53	480.62	865.47	6.4053	0.274831	262.067	0.000128704	40.9141	0.00610894
A_TRINITY_DN7160_c0_g1	A_TRINITY_DN7160_c0_g1_i1	Q14186	TFDP1	Transcription factor Dp-1	0	0	0	43.61	207.89	71.13	227.39	145.24	244.2	13.7877	0.0453821	138.23	1.6755e-05	10.0256	0.00617433
A_TRINITY_DN9237_c0_g1	A_TRINITY_DN9237_c0_g1_i5/A_TRINITY_DN9237_c0_g1_i1/A_TRINITY_DN9237_c0_g1_i2				0	0	0	0	238.07	0	684.14	431.58	621.13	10.8039	0.170356	497.847	4.26646e-05	46.0804	0.00617433
B_TRINITY_DN57303_c0_g1	B_TRINITY_DN57303_c0_g1_i3/B_TRINITY_DN57303_c0_g1_i2/B_TRINITY_DN57303_c0_g1_i4	Q92903	CDS1	Phosphatidate cytidylyltransferase 2	0	0	0	0	32.35	64.05	147.41	294.38	142.3	2.39354	0.662877	95.1375	0.000434499	39.7476	0.00617433
C_TRINITY_DN2328_c0_g1	C_TRINITY_DN2328_c0_g1_i2	P41091	IF2G	Eukaryotic translation initiation factor 2 subunit 3	0	0	0	248.44	146.21	400.19	518.4	536.29	362.04	42.0808	0.00246036	329.191	2.18769e-07	7.82284	0.00617433
C_TRINITY_DN54078_c0_g1	C_TRINITY_DN54078_c0_g1_i2/C_TRINITY_DN54078_c0_g1_i1				0	0	0	18.67	479.73	188.87	674.37	745.54	779.95	6.85532	0.191216	128.161	0.000104974	18.6951	0.00621335
A_TRINITY_DN15736_c0_g1	A_TRINITY_DN15736_c0_g1_i2	Q13217	DNJC3	DnaJ homolog subfamily C member 3	0	0	0	110.01	252.86	323.95	255.67	219.33	437.02	33.4486	0.00333134	215.634	6.42877e-07	6.44673	0.00624325
B_TRINITY_DN44139_c0_g1	B_TRINITY_DN44139_c0_g1_i1	P18077	RL35A	60S ribosomal protein L35a	0	0	0	950.19	1488.61	2091.19	1388.61	1855.49	2220.57	47.0712	0.00101628	266.939	1.31099e-07	5.67097	0.00624325
C_TRINITY_DN83761_c0_g1	C_TRINITY_DN83761_c0_g1_i2/C_TRINITY_DN83761_c0_g1_i1	Q9Y2I8	WDR37	WD repeat-containing protein 37	0	0	0	0	150.61	72.1	158.64	244.13	252.86	8.34732	0.145195	146.134	6.89407e-05	17.5067	0.006341
B_TRINITY_DN58834_c3_g5	B_TRINITY_DN58834_c3_g5_i2	Q9H5V9	STEEP	UPF0428 protein CXorf56 homolog	1377.85	1692.48	1443.5	345.08	531.47	396.63	437.86	409.25	348.76	-4.76113	0.0035625	-1.09618	0.83766	4.34339	0.00635726
C_TRINITY_DN41093_c0_g1	C_TRINITY_DN41093_c0_g1_i5	Q9H0D6	XRN2	5'-3' exoribonuclease 2	0	0	0	0	0	48.7	88.82	113.55	120.29	4.51777	0.375524	156.377	0.000268126	34.6138	0.00635726
B_TRINITY_DN56111_c0_g2	B_TRINITY_DN56111_c0_g2_i1	O15260	SURF4	Surfeit locus protein 4	0	0	0	0.07	0	0	251.94	521.12	410.38	-1	1	67.8469	0.00707178	121.033	0.00643017
B_TRINITY_DN57765_c0_g2	B_TRINITY_DN57765_c0_g2_i4				0	0	0	0	0	0	111.5	119.24	67.84	-1	1	64.7235	0.00774627	120.907	0.00644891
B_TRINITY_DN60045_c0_g1	B_TRINITY_DN60045_c0_g1_i8/B_TRINITY_DN60045_c0_g1_i9/B_TRINITY_DN60045_c0_g1_i1/B_TRINITY_DN60045_c0_g1_i3/B_TRINITY_DN60045_c0_g1_i6/B_TRINITY_DN60045_c0_g1_i7	P29120	NEC1	PC3-like endoprotease variant A	0	0	0	0	386.11	0	1074.38	634.72	986.78	9.84124	0.181996	409.466	6.08806e-05	41.6071	0.00659477
B_TRINITY_DN60537_c0_g1	B_TRINITY_DN60537_c0_g1_i7/B_TRINITY_DN60537_c0_g1_i4				0	0	0	32.49	43.06	42.28	65.26	100.31	169.63	7.63705	0.140663	99.1516	9.60674e-05	12.983	0.00659477
D_TRINITY_DN158685_c0_g1	D_TRINITY_DN158685_c0_g1_i4/D_TRINITY_DN158685_c0_g1_i1/D_TRINITY_DN158685_c0_g1_i7	Q92503	S14L1	SEC14-like protein 1	91.31	0	0	0	0	0	68.13	72.53	44.09	-15.2987	0.141738	7.84509	0.118712	120.02	0.00659477
D_TRINITY_DN288249_c0_g1	D_TRINITY_DN288249_c0_g1_i2/D_TRINITY_DN288249_c0_g1_i1	Q05193	DYN1	Dynamin	0	0	0	0	0	81.52	216.49	108.45	144.57	2.45547	0.673219	127.873	0.000686935	52.0769	0.00659477
B_TRINITY_DN61405_c0_g1	B_TRINITY_DN61405_c0_g1_i6/B_TRINITY_DN61405_c0_g1_i4	Q99460	PSMD1	26S proteasome non-ATPase regulatory subunit 1	0	0	0	0	0	0	37.52	91.37	52.94	-1		51.9737	0.0146907	144.14	0.00666439
A_TRINITY_DN2925_c0_g1	A_TRINITY_DN2925_c0_g1_i10/A_TRINITY_DN2925_c0_g1_i1/A_TRINITY_DN2925_c0_g1_i22/A_TRINITY_DN2925_c0_g1_i18/A_TRINITY_DN2925_c0_g1_i9/A_TRINITY_DN2925_c0_g1_i26	Q9BQK8	LPIN3	Phosphatidate phosphatase LPIN3	0	0	0	0	0	37.21	65.67	155.9	137.82	1.87755	0.804476	97.5986	0.000823739	51.9818	0.00672015
C_TRINITY_DN41762_c0_g2	C_TRINITY_DN41762_c0_g2_i3/C_TRINITY_DN41762_c0_g2_i1/C_TRINITY_DN41762_c0_g2_i2	Q6ZS86	GLPK5	Putative glycerol kinase 5	94.09	0	0	25.37	0	70.37	249.55	111.89	179.69	1.09567	1	25.7089	0.00557877	23.4641	0.00677659
B_TRINITY_DN57989_c0_g4	B_TRINITY_DN57989_c0_g4_i5/B_TRINITY_DN57989_c0_g4_i4/B_TRINITY_DN57989_c0_g4_i2/B_TRINITY_DN57989_c0_g4_i1	Q02094	RHAG	Ammonium transporter Rh type C	0	0	0	0	267.19	0	563.36	677.16	581.83	8.44071	0.213171	347.503	8.13909e-05	41.1698	0.00678006
D_TRINITY_DN3304_c0_g1	D_TRINITY_DN3304_c0_g1_i8/D_TRINITY_DN3304_c0_g1_i14/D_TRINITY_DN3304_c0_g1_i1				0	11.71	0	40.62	157	124.91	104.41	89.56	157.61	21.1977	0.00994377	117.794	6.56059e-06	5.55691	0.00679703
B_TRINITY_DN58022_c0_g1	B_TRINITY_DN58022_c0_g1_i1/B_TRINITY_DN58022_c0_g1_i2	P19105	ML12A	Myosin regulatory light chain 12B	0	0	0	103.67	143.02	84.92	330.03	318.57	387.02	4.8209	0.263519	67.5352	0.000399901	14.0088	0.00682798
C_TRINITY_DN1955_c0_g1	C_TRINITY_DN1955_c0_g1_i2/C_TRINITY_DN1955_c0_g1_i4	Q7KZ85	SPT6H	Transcription elongation factor SPT6	0	22.32	0	4.79	56.47	76.63	97.27	77.96	81.86	3.61071	0.309174	37.1951	0.000840038	10.3013	0.00682798
B_TRINITY_DN56672_c0_g1	B_TRINITY_DN56672_c0_g1_i2/B_TRINITY_DN56672_c0_g1_i3/B_TRINITY_DN56672_c0_g1_i1	Q9BVA0	KTNB1	Katanin p80 WD40 repeat-containing subunit B1	0	0	0	0	27.08	0	29.62	137.31	183.18	1.04341	1	83.8461	0.0023259	80.358	0.00691145
B_TRINITY_DN56893_c0_g1	B_TRINITY_DN56893_c0_g1_i5/B_TRINITY_DN56893_c0_g1_i3	Q14376	GALE	UDP-glucose 4-epimerase	0	0	0	0	27.52	0	227.72	383.59	25.87	1.05011	1	107.615	0.00231111	102.48	0.00697111
B_TRINITY_DN30970_c0_g1	B_TRINITY_DN30970_c0_g1_i1/B_TRINITY_DN30970_c0_g1_i3				0	0	0	0	0	0	569.96	403.62	268.88	-1	1	68.8525	0.00753665	122.151	0.00698041
A_TRINITY_DN18869_c0_g1	A_TRINITY_DN18869_c0_g1_i1				0	0	0	0	29.63	0	141.49	80.05	89.17	1.04328	1	71.0715	0.00234788	68.1233	0.00698505
A_TRINITY_DN2582_c0_g1	A_TRINITY_DN2582_c0_g1_i4/A_TRINITY_DN2582_c0_g1_i1	P61009	SPCS3	Probable signal peptidase complex subunit 3	0	0	0	0	179.02	72.07	394.33	504.43	228.2	2.95458	0.538862	92.812	0.00054937	31.4129	0.00698505
D_TRINITY_DN753429_c0_g1	D_TRINITY_DN753429_c0_g1_i4/D_TRINITY_DN753429_c0_g1_i3				676.31	172.07	0	1063.63	6377.99	2664.93	0	0	0	8.29597	0.122848	-9.17727	0.121266	-76.1344	0.00698505
C_TRINITY_DN1432285_c0_g1	C_TRINITY_DN1432285_c0_g1_i1	P61978	HNRPK	Heterogeneous nuclear ribonucleoprotein K homolog	0	49.92	0	82.34	7.24	144.2	226.6	310.13	306.73	4.70114	0.275968	68.0121	0.000514154	14.4672	0.00701105
D_TRINITY_DN32634_c0_g1	D_TRINITY_DN32634_c0_g1_i3/D_TRINITY_DN32634_c0_g1_i5/D_TRINITY_DN32634_c0_g1_i4				0	0	0	0	0	0	98.22	61.78	110.47	-1	1	62.1272	0.00842987	115.861	0.00702918
A_TRINITY_DN25929_c0_g1	A_TRINITY_DN25929_c0_g1_i1	P60228	EIF3E	Eukaryotic translation initiation factor 3 subunit E	0	0	0	0	0	0	54.14	94.12	189.25	-1	1	65.3218	0.00839533	121.933	0.00707659
A_TRINITY_DN13828_c0_g1	A_TRINITY_DN13828_c0_g1_i2	P19338	NUCL	Nucleolin	0	0	0	674.64	1414.87	1599.71	1173.55	1009.87	950.42	160.005	4.46191e-06	672.625	2.72706e-10	4.20378	0.0072225
C_TRINITY_DN17176_c0_g1	C_TRINITY_DN17176_c0_g1_i2	P49459	UBE2A	Ubiquitin-conjugating enzyme E2 1	0	0	0	243.18	0	133.84	926.67	682.07	547.95	10.5197	0.117982	211.994	4.47726e-05	20.152	0.00724149
D_TRINITY_DN14586_c7_g1	D_TRINITY_DN14586_c7_g1_i2/D_TRINITY_DN14586_c7_g1_i6	Q8NI27	THOC2	THO complex subunit 2	0	0	0	0	4.01	41.28	72.23	71.72	112.64	3.82175	0.441473	131.529	0.000411393	34.416	0.00724149
A_TRINITY_DN8109_c0_g1	A_TRINITY_DN8109_c0_g1_i1	O95932	TGM3L	Protein-glutamine gamma-glutamyltransferase E	0	0	0	0	122.66	0	376.65	231.61	172.35	6.27342	0.289157	258.939	0.000169266	41.2757	0.00733036
C_TRINITY_DN1908_c0_g2	C_TRINITY_DN1908_c0_g2_i2	Q13415	ORC1	Origin recognition complex subunit 1	0	0	0	0	37.37	0	200.77	26.04	296.68	1.04761	1	90.6578	0.00246127	86.5381	0.00735491
B_TRINITY_DN56659_c0_g1	B_TRINITY_DN56659_c0_g1_i1	Q8IYD1	ERF3B	Eukaryotic peptide chain release factor GTP-binding subunit ERF3B	0	0	0	0	29.58	0	175.24	75.93	46.6	1.0415	1	79.072	0.00249214	75.9213	0.00737244
B_TRINITY_DN61988_c0_g5	B_TRINITY_DN61988_c0_g5_i1/B_TRINITY_DN61988_c0_g5_i4/B_TRINITY_DN61988_c0_g5_i2/B_TRINITY_DN61988_c0_g5_i5	B2RTY4	MYO9A	Unconventional myosin-IXAb	0	0	0	0	0	0	216.83	235.12	186.87	-1	1	59.601	0.00860736	108.896	0.00742781
D_TRINITY_DN23327_c0_g1	D_TRINITY_DN23327_c0_g1_i3	P23921	RIR1	Ribonucleoside-diphosphate reductase large subunit	0	0	0	0	0	0	63.57	61.79	5.53	-1	1	83.7153	0.00842273	158.154	0.00742781
B_TRINITY_DN60242_c0_g2	B_TRINITY_DN60242_c0_g2_i1	Q92734	TFG	Protein TFG	0	0	0	0	0	0	142.21	142.66	243.19	-1	1	61.5523	0.00867635	113.456	0.00744424
C_TRINITY_DN1496_c0_g1	C_TRINITY_DN1496_c0_g1_i1	Q9NRW1	RAB6B	GTP-binding protein ryh1	0	0	0	0	0	88.7	401	246.77	293.36	1.70771	0.853785	88.1862	0.00106541	51.6399	0.00744506
B_TRINITY_DN55682_c0_g1	B_TRINITY_DN55682_c0_g1_i1	A6NH52	TV23A	Golgi apparatus membrane protein TVP23 homolog A	0	0	0	134.17	138.6	205.82	315.43	302.1	494.53	10.6316	0.076045	109.028	4.57302e-05	10.2552	0.0075214
B_TRINITY_DN59851_c0_g1	B_TRINITY_DN59851_c0_g1_i3/B_TRINITY_DN59851_c0_g1_i2	P51610	HCFC1	Host cell factor 1	0	0	0	0	0	0	34.56	65.49	56.18	-1	1	60.9137	0.00902785	114.404	0.0075214
B_TRINITY_DN57172_c0_g1	B_TRINITY_DN57172_c0_g1_i1	P62424	RL7A	60S ribosomal protein L8	0	0	0	536.78	1446.63	1391.97	986.05	1209.09	932.12	79.0674	0.000130555	372.639	1.44496e-08	4.71293	0.00761408
D_TRINITY_DN93002_c0_g1	D_TRINITY_DN93002_c0_g1_i1	Q02218	ODO1	2-oxoglutarate dehydrogenase mitochondrial	0	0	0	0	0	32.96	90.32	65.7	81.8	3.10298	0.533857	111.618	0.000594617	35.9713	0.00768607
C_TRINITY_DN1670_c0_g1	C_TRINITY_DN1670_c0_g1_i1/C_TRINITY_DN1670_c0_g1_i4	Q92734	TFG	Protein TFG	0	0	0	72.9	142.73	581.21	431.2	531.6	652.37	18.2118	0.0294498	187.745	7.83124e-06	10.309	0.00776124
C_TRINITY_DN589_c0_g1	C_TRINITY_DN589_c0_g1_i2	P40227	TCPZ	T-complex protein 1 subunit zeta	0	0	0	34.76	0	143.97	237.72	240.33	202.93	10.8385	0.10423	182.439	4.44716e-05	16.8324	0.00777278
B_TRINITY_DN58541_c0_g8	B_TRINITY_DN58541_c0_g8_i2	P43235	CATK	Cysteine proteinase 3	0	0	0	0	551.94	0	1765.71	1132.73	1225.08	15.0442	0.124966	712.227	2.76814e-05	47.3425	0.00779172
A_TRINITY_DN22582_c0_g1	A_TRINITY_DN22582_c0_g1_i3/A_TRINITY_DN22582_c0_g1_i5	P47897	SYQ	Glutamine--tRNA ligase	0	0	0	0	0	26.14	93.46	59.22	115.56	1.21596	1	63.5027	0.00287714	52.2245	0.00780708
B_TRINITY_DN58321_c0_g3	B_TRINITY_DN58321_c0_g3_i1	O15371	EIF3D	Eukaryotic translation initiation factor 3 subunit D	0	0	0	0	0	0	105.56	90.19	167.35	-1	1	60.2694	0.00919196	112.168	0.00780708
B_TRINITY_DN55686_c0_g1	B_TRINITY_DN55686_c0_g1_i1/B_TRINITY_DN55686_c0_g1_i2	Q92882	OSTF1	Osteoclast-stimulating factor 1	0	0	0	149.22	673.91	252.68	651.84	361.34	625.82	23.4608	0.0130888	186.226	3.28468e-06	7.93772	0.007828
B_TRINITY_DN56165_c0_g1	B_TRINITY_DN56165_c0_g1_i2/B_TRINITY_DN56165_c0_g1_i1/B_TRINITY_DN56165_c0_g1_i4/B_TRINITY_DN56165_c0_g1_i6	Q99653	CHP1	Calcineurin B homologous protein 1	0	0	0	0	0	0	344.09	203.73	395.26	-1	1	62.6556	0.00873445	112.863	0.007828
B_TRINITY_DN57025_c4_g1	B_TRINITY_DN57025_c4_g1_i5/B_TRINITY_DN57025_c4_g1_i2/B_TRINITY_DN57025_c4_g1_i1/B_TRINITY_DN57025_c4_g1_i4	Q9Y5K8	VATD	V-type proton ATPase subunit D	0	0	0	0	68.3	58.1	211.3	166.37	296.16	2.21599	0.703181	81.682	0.000663227	36.8602	0.00783311
C_TRINITY_DN23021_c0_g1	C_TRINITY_DN23021_c0_g1_i1	P62244	RS15A	40S ribosomal protein S15a	0	0	0	0	0	0	341.08	122.13	787.21	-1	1	72.5475	0.0084385	129.819	0.00783311
C_TRINITY_DN3101_c0_g1	C_TRINITY_DN3101_c0_g1_i1	P23396	RS3	40S ribosomal protein S3	0	0	0	483.89	422.52	447.46	621.89	1419.76	531.39	46.5289	0.00218126	376.322	1.90356e-07	8.0879	0.00783311
A_TRINITY_DN107121_c0_g1	A_TRINITY_DN107121_c0_g1_i1				0	0	0	0	0	0	212.91	237.82	244.25	-1		60.6089	0.00903568	110.412	0.00790171
B_TRINITY_DN61825_c0_g1	B_TRINITY_DN61825_c0_g1_i3/B_TRINITY_DN61825_c0_g1_i2/B_TRINITY_DN61825_c0_g1_i1/B_TRINITY_DN61825_c0_g1_i5	Q9Y4L1	HYOU1	Hypoxia up-regulated protein 1	0	0	0	0	0	92.65	218.38	229.93	155.46	4.61362	0.379873	166.047	0.000426684	35.9905	0.00790497
A_TRINITY_DN13046_c0_g1	A_TRINITY_DN13046_c0_g1_i1				171.85	0	0	0	195.07	345.68	469.22	746.52	405.4	2.01796	0.67595	34.6503	0.00254921	17.171	0.00801687
B_TRINITY_DN54045_c0_g2	B_TRINITY_DN54045_c0_g2_i1	P07203	GPX1	Glutathione peroxidase 3	0	0	0	0	0	0	174.55	90.02	322.87	-1	1	64.2658	0.00918757	118.267	0.00805255
B_TRINITY_DN52692_c0_g1	B_TRINITY_DN52692_c0_g1_i1/B_TRINITY_DN52692_c0_g1_i2				0	0	0	0	0	0	271.12	259.57	83.55	-1	1	56.9726	0.0117076	119.835	0.00823094
B_TRINITY_DN54837_c0_g1	B_TRINITY_DN54837_c0_g1_i1				0	0	0	0	0	0	422.06	242.22	86.27	-1	1	71.1866	0.00909995	129.958	0.00831632
A_TRINITY_DN15824_c0_g1	A_TRINITY_DN15824_c0_g1_i2	P49736	MCM2	DNA replication licensing factor MCM2	0	0	0	0	0	26.93	63.86	63.83	95.1	2.38206	0.673219	92.0815	0.000925678	38.6562	0.00842047
B_TRINITY_DN58307_c0_g1	B_TRINITY_DN58307_c0_g1_i1				0	67.81	67.08	0	57.95	0	95.29	99.86	126.67	-4.77133	0.288679	7.60895	0.0479838	36.3048	0.00842047
B_TRINITY_DN56771_c1_g5	B_TRINITY_DN56771_c1_g5_i1	O96019	ACL6A	Actin-like protein 6A	0	0	0	0	0	0	60.33	118.48	102.26	-1	1	59.5186	0.00997315	111.21	0.00847466
B_TRINITY_DN56771_c1_g2	B_TRINITY_DN56771_c1_g2_i3/B_TRINITY_DN56771_c1_g2_i2	P12004	PCNA	Proliferating cell nuclear antigen 2	41.94	0	0	226.33	337.05	383.46	416.97	421.71	331.51	15.8023	0.0226012	92.2239	2.48868e-05	5.83609	0.00848408
A_TRINITY_DN43832_c0_g1	A_TRINITY_DN43832_c0_g1_i1				0	0	0	0	0	0	67.78	231.48	80.13	-1	1	66.0954	0.00976743	122.985	0.00850458
D_TRINITY_DN552211_c0_g1	D_TRINITY_DN552211_c0_g1_i2	Q6PJT7	ZC3HE	Zinc finger CCCH domain-containing protein 14	0	0	0	0	0	0	154.64	89.97	161.6	-1		59.6113	0.00994688	110.542	0.00850458
B_TRINITY_DN60112_c0_g1	B_TRINITY_DN60112_c0_g1_i2				0	0	0	0	0	0	50.81	24.22	18.3	-1	1	63.1906	0.0100838	119.433	0.00850458
D_TRINITY_DN1631_c0_g1	D_TRINITY_DN1631_c0_g1_i1	P35580	MYH10	Myosin-10	4.13	38.75	0	311.74	501.46	771.88	507.7	437.87	513.98	30.3135	3.94175e-06	134.941	5.3554e-13	4.45152	0.00850458
C_TRINITY_DN7336_c0_g2	C_TRINITY_DN7336_c0_g2_i3/C_TRINITY_DN7336_c0_g2_i4/C_TRINITY_DN7336_c0_g2_i1				0	0	0	0	0	0	62.58	151.93	56.6	-1	1	63.5552	0.00994688	118.883	0.00851402
C_TRINITY_DN40360_c0_g1	C_TRINITY_DN40360_c0_g1_i4	O14578	CTRO	Citron rho-interacting kinase	0	9.92	0	12.76	150.5	51.3	79.89	112.47	101.6	15.1006	0.0338335	118.602	2.52929e-05	7.85412	0.00856925
C_TRINITY_DN866_c0_g1	C_TRINITY_DN866_c0_g1_i2	P55072	TERA	Transitional endoplasmic reticulum ATPase	0	0	0	134.92	401.57	413.79	289.8	343.9	255.88	73.3532	0.000188007	353.102	2.397e-08	4.81373	0.00856925
A_TRINITY_DN19755_c0_g1	A_TRINITY_DN19755_c0_g1_i1	Q92673	SORL	Low-density lipoprotein receptor-related protein 2	0	0	0	63.3	209.9	298.71	189.88	267.79	276.3	28.129	0.00643897	185.054	1.83167e-06	6.57878	0.00865106
B_TRINITY_DN54336_c0_g1	B_TRINITY_DN54336_c0_g1_i2/B_TRINITY_DN54336_c0_g1_i1	Q9NW08	RPC2	DNA-directed RNA polymerase III subunit RPC2	57.93	0	0	15.66	0	0	32.29	122.49	155.26	-3.24388	0.550856	18.9747	0.0256452	61.5516	0.00866014
B_TRINITY_DN59943_c0_g1	B_TRINITY_DN59943_c0_g1_i2/B_TRINITY_DN59943_c0_g1_i6/B_TRINITY_DN59943_c0_g1_i4/B_TRINITY_DN59943_c0_g1_i7	P62714	PP2AB	Serine/threonine-protein phosphatase 2A catalytic subunit alpha isoform	0	0	129.81	49.33	656.84	336.93	695.95	747.08	507.61	4.01083	0.219394	43.2851	0.000143009	10.792	0.00866932
B_TRINITY_DN56464_c0_g1	B_TRINITY_DN56464_c0_g1_i1/B_TRINITY_DN56464_c0_g1_i9/B_TRINITY_DN56464_c0_g1_i8/B_TRINITY_DN56464_c0_g1_i11/B_TRINITY_DN56464_c0_g1_i14/B_TRINITY_DN56464_c0_g1_i10/B_TRINITY_DN56464_c0_g1_i3/B_TRINITY_DN56464_c0_g1_i4/B_TRINITY_DN56464_c0_g1_i15/B_TRINITY_DN56464_c0_g1_i7/B_TRINITY_DN56464_c0_g1_i5	P53990	IST1	IST1 homolog	0	0	0	0	0	0	104.6	114.44	118.78	-1		55.9768	0.0104323	104.115	0.00877473
A_TRINITY_DN18903_c0_g1	A_TRINITY_DN18903_c0_g1_i1/A_TRINITY_DN18903_c0_g1_i2	Q58WW2	DCAF6	DDB1- and CUL4-associated factor 6	0	0	0	0	31.33	56.69	81.07	144.22	115.83	3.42577	0.459468	83.1264	0.00059576	24.265	0.00885668
B_TRINITY_DN56651_c0_g1	B_TRINITY_DN56651_c0_g1_i2/B_TRINITY_DN56651_c0_g1_i1	Q08945	SSRP1	FACT complex subunit SSRP1	0	0	0	47.19	134.43	42.35	144.71	256.09	113.97	12.1769	0.0657294	130.036	3.6659e-05	10.6789	0.00887113
D_TRINITY_DN147127_c0_g1	D_TRINITY_DN147127_c0_g1_i1	O95416	SOX14	Transcription factor SOX-14	0	0	0	34.79	0	0	209.66	118.96	145.22	2.18364	0.732013	101.066	0.00109264	46.2833	0.00889739
D_TRINITY_DN897387_c0_g2	D_TRINITY_DN897387_c0_g2_i2/D_TRINITY_DN897387_c0_g2_i1	Q15459	SF3A1	Splicing factor 3A subunit 1	0	0	0	41.09	0	36.31	145.99	91.39	145.35	6.82742	0.201176	124.409	0.000165184	18.222	0.00889739
D_TRINITY_DN457009_c0_g1	D_TRINITY_DN457009_c0_g1_i2/D_TRINITY_DN457009_c0_g1_i1	Q13367	AP3B2	AP-3 complex subunit beta-1	0	0	0	0	0	0	120.1	65.45	91.63	-1		58.5931	0.0105639	109.479	0.00889942
C_TRINITY_DN8697_c0_g3	C_TRINITY_DN8697_c0_g3_i3	P36776	LONM	Lon protease homolog mitochondrial	0	0	0	61.59	152.24	173.17	135.75	160.2	141.19	33.558	0.0029878	189.934	9.05304e-07	5.65986	0.00897978
A_TRINITY_DN3445_c0_g1	A_TRINITY_DN3445_c0_g1_i1	Q14847	LASP1	LIM and SH3 domain protein 1	0	0	0	0	0	0	288.82	71.56	285.47	-1	1	65.7063	0.0100997	120.571	0.00900954
B_TRINITY_DN59619_c0_g1	B_TRINITY_DN59619_c0_g1_i1	Q9NQW7	XPP1	Probable Xaa-Pro aminopeptidase P	0	0	0	0	0	0	47.34	39.53	119.41	-1	1	60.3119	0.0106885	113.256	0.00900954
D_TRINITY_DN550896_c1_g1	D_TRINITY_DN550896_c1_g1_i2	Q8NFI3	ENASE	Cytosolic endo-beta-N-acetylglucosaminidase	0	0	0	0	77.88	0	125.4	137.35	173.83	4.13477	0.42401	147.038	0.000469993	35.5613	0.00900954
B_TRINITY_DN61578_c0_g1	B_TRINITY_DN61578_c0_g1_i7/B_TRINITY_DN61578_c0_g1_i6/B_TRINITY_DN61578_c0_g1_i5	P52597	HNRPF	Heterogeneous nuclear ribonucleoprotein F	6767.91	8368.68	3053.37	1169.95	644.36	1431.63	921.84	1592.85	999.4	-6.26163	0.00132406	-1.37922	0.509515	4.53997	0.00911547
C_TRINITY_DN203252_c0_g1	C_TRINITY_DN203252_c0_g1_i3	Q8NI36	WDR36	WD repeat-containing protein 36	0	0	0	23.2	0	96.89	145.48	131.66	172.74	7.53455	0.174681	128.651	0.000135814	17.0747	0.00911547
C_TRINITY_DN356231_c0_g1	C_TRINITY_DN356231_c0_g1_i1	Q7Z7A3	CTU1	Cytoplasmic tRNA 2-thiolation protein 1	0	0	0	0	0	0	111.76	173.84	98.53	-1		59.1238	0.0106538	109.727	0.00911547
B_TRINITY_DN57273_c0_g1	B_TRINITY_DN57273_c0_g1_i3/B_TRINITY_DN57273_c0_g1_i2			Uridine nucleosidase 1	0	0	0	0	0	0	224.15	241.14	259.76	-1		58.2674	0.0133102	125.808	0.00926262
C_TRINITY_DN89021_c0_g1	C_TRINITY_DN89021_c0_g1_i2/C_TRINITY_DN89021_c0_g1_i1	O94808	GFPT2	Glutamine--fructose-6-phosphate aminotransferase [isomerizing] 2	0	0	0	0	224.89	123.68	222.57	401.93	261.63	20.546	0.0384732	316.214	7.78501e-06	15.3906	0.00927678
B_TRINITY_DN61995_c0_g1	B_TRINITY_DN61995_c0_g1_i1	Q00610	CLH1	Clathrin heavy chain 1	0	0	0	0	43.75	13.3	48.62	50.87	67.93	8.39104	0.150369	139.922	0.00010679	16.6752	0.00928652
C_TRINITY_DN1604_c0_g1	C_TRINITY_DN1604_c0_g1_i1	Q96J94	PIWL1	Piwi-like protein 1	0	0	0	247.26	100.19	894.46	817.22	796.17	622.41	121.067	0.000188007	1050.97	3.65242e-09	8.68094	0.00941551
D_TRINITY_DN4090_c0_g1	D_TRINITY_DN4090_c0_g1_i2	P12814	ACTN1	Alpha-actinin-1	0	0	0	258.13	341	839	439.85	437.7	588	130.668	2.62551e-05	645.746	1.41144e-09	4.9419	0.00941551
B_TRINITY_DN56387_c0_g6	B_TRINITY_DN56387_c0_g6_i2/B_TRINITY_DN56387_c0_g6_i1/B_TRINITY_DN56387_c0_g6_i4/B_TRINITY_DN56387_c0_g6_i3				0	0	0	0	0	0	324.51	63.33	207.93	-1	1	65.9618	0.0106092	121.304	0.00944763
B_TRINITY_DN61724_c0_g1	B_TRINITY_DN61724_c0_g1_i2/B_TRINITY_DN61724_c0_g1_i3/B_TRINITY_DN61724_c0_g1_i4/B_TRINITY_DN61724_c0_g1_i5	Q9BQE3	TBA1C	Tubulin alpha chain	678.45	0	0	905.55	7117.28	3508.63	3578.47	3920.9	4059.59	12.8752	0.0209606	71.3348	1.51162e-05	5.54049	0.00944763
B_TRINITY_DN57123_c0_g1	B_TRINITY_DN57123_c0_g1_i2	P62277	RS13	40S ribosomal protein S13	0	0	0	213.34	0	123.87	346.48	887.62	730.98	7.66141	0.187661	157.424	0.000132253	20.5477	0.00944922
B_TRINITY_DN59143_c0_g1	B_TRINITY_DN59143_c0_g1_i1/B_TRINITY_DN59143_c0_g1_i2/B_TRINITY_DN59143_c0_g1_i6/B_TRINITY_DN59143_c0_g1_i5	P48380	RFX3	DNA-binding protein RFX2	0	0	0	0	0	0	296.15	444.61	0.01	-1	1	179.768	0.0106338	382.21	0.00944957
C_TRINITY_DN28462_c0_g2	C_TRINITY_DN28462_c0_g2_i1				0	0	0	0	623.68	0	1459.44	1397.37	1354.73	15.1071	0.123706	642.684	3.50726e-05	42.5419	0.00944957
C_TRINITY_DN60911_c0_g1	C_TRINITY_DN60911_c0_g1_i1	Q12824	SNF5	SWI/SNF-related matrix-associated actin-dependent regulator of chromatin subfamily B member 1	0	0	0	0	0	0	88.19	177.64	100.38	-1		58.954	0.0110959	109.56	0.00944957
B_TRINITY_DN57729_c0_g1	B_TRINITY_DN57729_c0_g1_i4/B_TRINITY_DN57729_c0_g1_i3	Q6P1J9	CDC73	Parafibromin	0	0	0	0	0	0	61.16	81.28	90.76	-1		56.3149	0.0113085	105.202	0.00947594
B_TRINITY_DN57325_c0_g2	B_TRINITY_DN57325_c0_g2_i1	Q6P4Q7	CNNM4	Metal transporter CNNM4	0	0	0	0	0	22.47	88.5	77.74	53.16	1.65304	0.873212	79.5255	0.00159633	48.1087	0.00965474
C_TRINITY_DN438296_c0_g1	C_TRINITY_DN438296_c0_g1_i2	P31483	TIA1	Nucleolysin TIA-1 isoform p40	0	0	0	43.72	291.53	104.75	171.23	271.28	234.75	18.4485	0.0248883	154.739	1.02597e-05	8.38761	0.0096641
C_TRINITY_DN3766_c0_g1	C_TRINITY_DN3766_c0_g1_i1	O43657	TSN6	Tetraspanin-6	0	0	0	228.97	0	68.5	644.18	1039.65	379.32	12.1849	0.113007	278.809	4.66362e-05	22.8815	0.00974231
C_TRINITY_DN266954_c0_g1	C_TRINITY_DN266954_c0_g1_i3	Q9BWT3	PAPOG	Poly(A) polymerase gamma	0	0	0	0	0	13.87	34.88	105.2	97.43	1.03624	1	66.4015	0.00352219	64.079	0.00977489
D_TRINITY_DN2125_c0_g1	D_TRINITY_DN2125_c0_g1_i1	O43670	ZN207	BUB3-interacting and GLEBS motif-containing protein ZNF207	0	0	0	0	0	0	109.5	38.87	285.71	-1	1	67.3161	0.0111052	125.17	0.00979182
C_TRINITY_DN404939_c0_g2	C_TRINITY_DN404939_c0_g2_i2/C_TRINITY_DN404939_c0_g2_i3	Q16878	CDO1	Cysteine dioxygenase type 1	0	0	0	0	0	0	216.92	114.19	173.71	-1		57.7719	0.0113235	106.361	0.00981779
C_TRINITY_DN287_c0_g1	C_TRINITY_DN287_c0_g1_i1	P18754	RCC1	Regulator of chromosome condensation	0	0	0	130.14	442.99	352.01	503.95	470.59	169.02	67.5895	0.000540526	441.228	4.52025e-08	6.52806	0.00987871
C_TRINITY_DN126285_c1_g1	C_TRINITY_DN126285_c1_g1_i3/C_TRINITY_DN126285_c1_g1_i1	Q09328	MGT5A	Alpha-1 6-mannosylglycoprotein 6-beta-N-acetylglucosaminyltransferase A	0	0	0	0	0	0	118.25	117.09	66.53	-1		46.4764	0.0157327	103.499	0.0101125
D_TRINITY_DN246026_c0_g3	D_TRINITY_DN246026_c0_g3_i1	P42345	MTOR	Serine/threonine-protein kinase mTOR	96.53	245.12	0	881.18	773.85	1107.39	0	0	0	7.83845		-8.22991	0.156118	-64.5097	0.0101324
C_TRINITY_DN15308_c0_g1	C_TRINITY_DN15308_c0_g1_i2/C_TRINITY_DN15308_c0_g1_i1				0	0	0	0	0	93.56	215.08	176.75	277.3	2.97345	0.590305	141.835	0.000885763	47.7005	0.0102858
B_TRINITY_DN56747_c0_g1	B_TRINITY_DN56747_c0_g1_i4/B_TRINITY_DN56747_c0_g1_i6/B_TRINITY_DN56747_c0_g1_i2	Q14680	MELK	Maternal embryonic leucine zipper kinase	0	0	0	11.38	0	94.97	106.12	163.05	185.64	4.75422	0.319451	94.3579	0.00049465	19.8472	0.0103219
B_TRINITY_DN56330_c0_g1	B_TRINITY_DN56330_c0_g1_i1	O75752	B3GL1	Beta-1 3-galactosyltransferase GALT1	0	0	0	0	0	0	87.77	131.13	109.54	-1		55.736	0.0119929	103.7	0.0103324
C_TRINITY_DN960159_c0_g1	C_TRINITY_DN960159_c0_g1_i1	P22061	PIMT	Protein-L-isoaspartate(D-aspartate) O-methyltransferase	0	0	0	0	0	0	189.04	166.49	167.18	-1		56.2052	0.0118036	103.271	0.0103493
C_TRINITY_DN490671_c0_g1	C_TRINITY_DN490671_c0_g1_i1	Q16739	CEGT	Ceramide glucosyltransferase	0	0	0	0	0	0	86.57	121.81	73.61	-1		56.3514	0.0120396	105.168	0.0103524
D_TRINITY_DN2963_c0_g1	D_TRINITY_DN2963_c0_g1_i1	Q96LD8	SENP8	Sentrin-specific protease 8	0	0	0	0	0	0	162.29	173.3	157.99	-1		55.9593	0.0118505	102.991	0.0103524
C_TRINITY_DN3355_c0_g1	C_TRINITY_DN3355_c0_g1_i1	P00558	PGK1	Phosphoglycerate kinase 1	7.25	44.83	0	433.82	716.67	873.37	652.92	520.04	583.69	48.5301	0.000561611	199.584	2.54058e-07	4.11258	0.0104587
C_TRINITY_DN1466_c0_g1	C_TRINITY_DN1466_c0_g1_i1	P11908	PRPS2	Ribose-phosphate pyrophosphokinase 2	0	0	0	222.56	189.82	291.71	322.75	329.13	374.6	29.7125	0.00567394	190.343	1.80114e-06	6.40614	0.0105238
B_TRINITY_DN56087_c0_g1	B_TRINITY_DN56087_c0_g1_i2/B_TRINITY_DN56087_c0_g1_i3	Q8NHW5	RLA0L	60S acidic ribosomal protein P0	0	0	0	203.66	485.88	570.26	330.07	639.72	474.93	38.5185	0.00218126	220.652	6.03443e-07	5.72845	0.0105398
B_TRINITY_DN60134_c1_g6	B_TRINITY_DN60134_c1_g6_i2	O00232	PSD12	26S proteasome non-ATPase regulatory subunit 12	27.32	0	0	0	0	19.12	92.59	39.15	108.75	-1.87305		27.3407	0.0149238	51.2105	0.0105398
B_TRINITY_DN60917_c0_g2	B_TRINITY_DN60917_c0_g2_i1	Q9H5I5	PIEZ2	Piezo-type mechanosensitive ion channel component 2	0	0	0	5.51	10.86	0	48.71	28.95	37.96	2.06508	0.742823	70.656	0.00138672	34.2147	0.0105398
C_TRINITY_DN995172_c0_g1	C_TRINITY_DN995172_c0_g1_i2			Uncharacterized protein C3H1.02c	0	0	0	0	0	0	64.22	64.47	30.17	-1		57.4765	0.0123441	108.13	0.0105398
D_TRINITY_DN1674_c0_g2	D_TRINITY_DN1674_c0_g2_i1	P00488	F13A	Protein-glutamine gamma-glutamyltransferase 2	0	0	0	299.88	440.82	226.68	571.45	478.85	366.12	36.1844	0.00361525	243.282	7.90073e-07	6.72341	0.0105886
C_TRINITY_DN147705_c0_g1	C_TRINITY_DN147705_c0_g1_i1	P31948	STIP1	Stress-induced-phosphoprotein 1	0	0	0	141.67	308.26	334.87	302.29	354.17	215.6	41.5545	0.0017287	229.769	4.34032e-07	5.52933	0.0105919
C_TRINITY_DN16469_c0_g2	C_TRINITY_DN16469_c0_g2_i1	Q99798	ACON	Probable aconitate hydratase mitochondrial	0	0	0	80.73	0	25.67	172.84	233.86	224.99	12.0855	0.107831	242.753	5.19676e-05	20.0864	0.0106524
C_TRINITY_DN19245_c0_g1	C_TRINITY_DN19245_c0_g1_i1	Q9NXZ2	DDX43	Probable ATP-dependent RNA helicase DDX43	0	0	0	20.63	122.92	221.22	175.99	239.84	157.41	21.6469	0.0196351	187.66	6.45786e-06	8.66912	0.0106524
C_TRINITY_DN414842_c0_g1	C_TRINITY_DN414842_c0_g1_i1	P49770	EI2BB	Translation initiation factor eIF-2B subunit beta	0	0	0	56	150.37	67.42	199.27	135.41	214.1	9.90474	0.0896287	97.6194	8.07745e-05	9.85582	0.0107061
A_TRINITY_DN3293_c0_g1	A_TRINITY_DN3293_c0_g1_i1				0	0	0	0	683.03	0	1493.17	1404.33	1094.56	10.9565	0.171212	408.854	8.41725e-05	37.316	0.0107702
B_TRINITY_DN60299_c0_g1	B_TRINITY_DN60299_c0_g1_i3	P52888	THOP1	Thimet oligopeptidase	0	0	0	333.01	307.8	228.63	544.33	452.34	333.67	71.3606	0.000456255	455.713	3.81307e-08	6.38605	0.0108454
B_TRINITY_DN58456_c0_g2	B_TRINITY_DN58456_c0_g2_i2/B_TRINITY_DN58456_c0_g2_i1				0	0	0	0	0	0	193	87.39	84.61	-1		58.6381	0.0124306	108.923	0.010851
C_TRINITY_DN60961_c0_g1	C_TRINITY_DN60961_c0_g1_i2/C_TRINITY_DN60961_c0_g1_i4/C_TRINITY_DN60961_c0_g1_i1	O60488	ACSL4	Long chain acyl-CoA synthetase 8	62.63	0	0	14.53	0	106.41	145.03	149.77	111.77	1.52074	0.853785	23.4782	0.00706677	15.4387	0.010851
D_TRINITY_DN7088_c0_g1	D_TRINITY_DN7088_c0_g1_i1/D_TRINITY_DN7088_c0_g1_i4	P30154	2AAB	Serine/threonine-protein phosphatase 2A 65 kDa regulatory subunit A beta isoform	0	0	0	0	0	32.39	165.99	335.04	8.68	2.30453	0.742129	166.036	0.00138051	72.0478	0.010851
B_TRINITY_DN57698_c0_g2	B_TRINITY_DN57698_c0_g2_i3/B_TRINITY_DN57698_c0_g2_i1	P05387	RLA2	60S acidic ribosomal protein P2	0	0	0	453.14	138.31	522.4	688.29	1108.73	1090.7	15.7511	0.0423185	160.89	2.02858e-05	10.2145	0.010954
A_TRINITY_DN6209_c0_g1	A_TRINITY_DN6209_c0_g1_i1	Q659C4	LAR1B	La-related protein 1B	0	0	0	430.54	565.58	186.5	651.82	667.02	631.34	49.5185	0.00174159	348.861	2.18769e-07	7.04505	0.0111529
B_TRINITY_DN56060_c0_g1	B_TRINITY_DN56060_c0_g1_i3/B_TRINITY_DN56060_c0_g1_i2/B_TRINITY_DN56060_c0_g1_i1	P27695	APEX1	Recombination repair protein 1	0	0	0	44.8	85.23	108.39	169.65	174.34	226.01	6.25241	0.187263	70.5423	0.000309481	11.2824	0.0111529
C_TRINITY_DN27422_c0_g1	C_TRINITY_DN27422_c0_g1_i1	Q8N573	OXR1	Oxidation resistance protein 1	0	0	0	0	0	0	73.24	67.06	41.48	-1		55.6197	0.0130581	104.463	0.0111529
D_TRINITY_DN2084_c0_g1	D_TRINITY_DN2084_c0_g1_i2	O75886	STAM2	Signal transducing adapter molecule 2	0	0	0	0	0	152.57	304.93	236.55	291.92	5.9488	0.290005	174.584	0.000306774	29.3478	0.0111529
B_TRINITY_DN61649_c1_g3	B_TRINITY_DN61649_c1_g3_i1/B_TRINITY_DN61649_c1_g3_i2	Q6NZY4	ZCHC8	Zinc finger CCHC domain-containing protein 8	0	0	0	22.63	69.81	77.69	113.55	154.89	170.23	5.93295	0.209853	74.4651	0.000305261	12.5511	0.0111739
B_TRINITY_DN59182_c0_g1	B_TRINITY_DN59182_c0_g1_i7/B_TRINITY_DN59182_c0_g1_i22/B_TRINITY_DN59182_c0_g1_i4/B_TRINITY_DN59182_c0_g1_i18/B_TRINITY_DN59182_c0_g1_i21/B_TRINITY_DN59182_c0_g1_i12/B_TRINITY_DN59182_c0_g1_i6/B_TRINITY_DN59182_c0_g1_i13/B_TRINITY_DN59182_c0_g1_i1/B_TRINITY_DN59182_c0_g1_i11/B_TRINITY_DN59182_c0_g1_i19	Q9BQK8	LPIN3	Phosphatidate phosphatase LPIN3	0	0	0	0	0	0	99.46	87.8	30.15	-1		57.2151	0.0145848	116.577	0.0111972
B_TRINITY_DN59104_c0_g2	B_TRINITY_DN59104_c0_g2_i1	Q15147	PLCB4	1-phosphatidylinositol 4 5-bisphosphate phosphodiesterase beta-4	0	0	0	20.37	53.64	8.26	68.88	60.38	81.39	8.28488	0.133831	102.21	0.000137305	12.337	0.0114002
B_TRINITY_DN60125_c0_g1	B_TRINITY_DN60125_c0_g1_i7/B_TRINITY_DN60125_c0_g1_i4/B_TRINITY_DN60125_c0_g1_i12/B_TRINITY_DN60125_c0_g1_i11/B_TRINITY_DN60125_c0_g1_i9/B_TRINITY_DN60125_c0_g1_i2	Q12802	AKP13	A-kinase anchor protein 13	0	0	0	0	312.18	0	563.6	631.81	787.83	15.4697	0.122722	617.827	4.21625e-05	39.9379	0.0114545
C_TRINITY_DN15859_c0_g1	C_TRINITY_DN15859_c0_g1_i2	Q92620	PRP16	Pre-mRNA-splicing factor ATP-dependent RNA helicase PRP16	0	0	0	0	51.75	82.55	131.09	80.21	106.35	12.1113	0.0890049	174.837	5.16368e-05	14.4359	0.0114674
D_TRINITY_DN338_c0_g1	D_TRINITY_DN338_c0_g1_i2				501.28	0.04	61.1	0	0	0	113.23	0	644.15	-46.1756	0.0727527	4.40401	0.347329	203.358	0.0115584
C_TRINITY_DN1835_c0_g1	C_TRINITY_DN1835_c0_g1_i1/C_TRINITY_DN1835_c0_g1_i4/C_TRINITY_DN1835_c0_g1_i3/C_TRINITY_DN1835_c0_g1_i6	Q9NYV4	CDK12	Cyclin-dependent kinase 12	0	0	0	0	0	0	76	40.27	53.97	-1		46.0256	0.0185377	106.274	0.0115599
D_TRINITY_DN4268_c0_g1	D_TRINITY_DN4268_c0_g1_i2/D_TRINITY_DN4268_c0_g1_i4/D_TRINITY_DN4268_c0_g1_i5	Q15006	EMC2	ER membrane protein complex subunit 2-A	0	300.52	0	0	131.64	0	386.65	225.81	277.67	-3.53423	0.468644	13.7306	0.035676	48.527	0.0115626
B_TRINITY_DN56223_c0_g1	B_TRINITY_DN56223_c0_g1_i2/B_TRINITY_DN56223_c0_g1_i3/B_TRINITY_DN56223_c0_g1_i1				0	0	0	0	159.85	57.4	169.15	165.1	240.19	7.57234	0.174681	120.11	0.000173508	15.8617	0.0115884
B_TRINITY_DN57585_c0_g1	B_TRINITY_DN57585_c0_g1_i4	P19440	GGT1	Glutathione hydrolase 1 proenzyme	0	0	0	0	0	0	24.51	79.5	31.06	-1		58.2968	0.0134396	109.852	0.0115884
C_TRINITY_DN877_c0_g3	C_TRINITY_DN877_c0_g3_i1/C_TRINITY_DN877_c0_g3_i2/C_TRINITY_DN877_c0_g3_i6	Q92541	RTF1	RNA polymerase-associated protein RTF1 homolog	25.43	0	0	0	0	35.65	213.97	37.22	40.12	-1.04522	1	41.7747	0.00915426	43.6639	0.0115884
A_TRINITY_DN12040_c0_g1	A_TRINITY_DN12040_c0_g1_i1	P28838	AMPL	Cytosol aminopeptidase	0	0	0	270.07	242.66	936.92	577.63	764.85	532.39	74.4929	0.000403354	467.819	3.41971e-08	6.28006	0.0116495
B_TRINITY_DN55896_c0_g1	B_TRINITY_DN55896_c0_g1_i2	Q9BVK6	TMED9	Transmembrane emp24 domain-containing protein eca	0	0	0	0	0	162.9	313.66	302.57	393.09	3.19501	0.527485	100.988	0.000927597	31.6081	0.0117666
A_TRINITY_DN21992_c0_g1	A_TRINITY_DN21992_c0_g1_i1	Q9NRA2	S17A5	Sialin	0	0	0	0	0	2.68	127.03	51.44	53.16	-1		57.1324	0.0135781	106.977	0.0118248
C_TRINITY_DN164246_c0_g1	C_TRINITY_DN164246_c0_g1_i1	A0A0B4J2E5	A0A0B4J2E5	Periodic tryptophan protein 2 homolog	0	0	0	0	0	0	84.72	22.42	87.74	-1		58.0742	0.0136183	109.07	0.0118431
D_TRINITY_DN513_c0_g1	D_TRINITY_DN513_c0_g1_i1	Q9NQW7	XPP1	Xaa-Pro aminopeptidase 1	0	0	0	47.33	328.91	0.65	366.1	387.56	544.17	20.6859	0.0496671	387.775	1.25666e-05	18.7459	0.0118431
A_TRINITY_DN9438_c0_g1	A_TRINITY_DN9438_c0_g1_i1	O75533	SF3B1	Splicing factor 3B subunit 1	0	0	0	27.75	15.78	52.67	61.09	106.63	55.92	12.6827	0.0660198	135.826	4.52537e-05	10.7096	0.0118649
B_TRINITY_DN54847_c0_g1	B_TRINITY_DN54847_c0_g1_i4/B_TRINITY_DN54847_c0_g1_i3	Q9BX68	HINT2	Histidine triad nucleotide-binding protein 1	0	0	0	385.8	0	410.77	1427.13	708.9	1154.04	11.3825	0.102289	177.061	6.25069e-05	15.5556	0.0118911
A_TRINITY_DN9433_c0_g1	A_TRINITY_DN9433_c0_g1_i1	P19440	GGT1	Glutathione hydrolase 1 proenzyme	0	0	0	0	0	0	52.54	34.08	37.05	-1		53.2501	0.0140551	100.342	0.0118952
C_TRINITY_DN414480_c0_g1	C_TRINITY_DN414480_c0_g1_i2/C_TRINITY_DN414480_c0_g1_i3/C_TRINITY_DN414480_c0_g1_i1	O60488	ACSL4	Long chain acyl-CoA synthetase 8	0	0	0	25.7	0	47	142.54	65.41	116.07	6.48704	0.218371	111.249	0.000263208	17.1495	0.0119272
A_TRINITY_DN23295_c0_g1	A_TRINITY_DN23295_c0_g1_i1/A_TRINITY_DN23295_c0_g1_i7/A_TRINITY_DN23295_c0_g1_i2	Q16760	DGKD	Diacylglycerol kinase eta	0	0	0	0	16.91	0	59.26	33.74	59.3	1.03671	1	58.6952	0.00451582	56.6168	0.0119988
C_TRINITY_DN1899_c0_g1	C_TRINITY_DN1899_c0_g1_i1	P50990	TCPQ	T-complex protein 1 subunit theta	0	0	0	154.8	146.27	187.2	223.8	249.31	207.45	29.8989	0.00552378	183.485	2.08663e-06	6.13686	0.0119988
D_TRINITY_DN1339131_c1_g1	D_TRINITY_DN1339131_c1_g1_i2	P49902	5NTC	Cytosolic purine 5'-nucleotidase	0	0	0	0	33.11	0	95.09	121.53	72.85	1.04523	1	59.4996	0.00443651	56.9251	0.0119988
D_TRINITY_DN10514_c0_g1	D_TRINITY_DN10514_c0_g1_i6/D_TRINITY_DN10514_c0_g1_i3/D_TRINITY_DN10514_c0_g1_i11/D_TRINITY_DN10514_c0_g1_i7/D_TRINITY_DN10514_c0_g1_i1	P26639	SYTC	Threonine--tRNA ligase cytoplasmic	0	0	0	0.19	0	0	20.36	188.65	53.6	-1	1	88.0281	0.00779791	115.885	0.0120689
D_TRINITY_DN106218_c0_g1	D_TRINITY_DN106218_c0_g1_i1/D_TRINITY_DN106218_c0_g1_i3/D_TRINITY_DN106218_c0_g1_i2	Q13247	SRSF6	Serine/arginine-rich splicing factor 6	0	0	0	174.41	506.55	298.06	264.51	528.23	425.45	24.6193	0.00946557	152.41	4.77837e-06	6.19066	0.0120741
B_TRINITY_DN51712_c0_g1	B_TRINITY_DN51712_c0_g1_i1	P41236	IPP2	Protein phosphatase inhibitor 2	0	0	0	88.59	0	59.31	310.32	430.82	289.07	3.05805	0.527485	78.1311	0.00100291	25.5493	0.012156
D_TRINITY_DN3797_c0_g1	D_TRINITY_DN3797_c0_g1_i4	P51991	ROA3	Heterogeneous nuclear ribonucleoprotein A3	0	0	0	0	142.14	52.06	87.16	206.5	190.84	9.21396	0.136426	145.192	0.000117419	15.7578	0.012156
B_TRINITY_DN60859_c0_g3	B_TRINITY_DN60859_c0_g3_i1	O95965	ITGBL	Teneurin-3	0	0	0	0	0	0	153.88	104.72	155.29	-1		53.4682	0.0139775	98.8069	0.0121629
A_TRINITY_DN3184_c0_g1	A_TRINITY_DN3184_c0_g1_i1	Q96J94	PIWL1	Piwi-like protein 1	0	0	0	395.59	800.14	999.28	582.1	483.08	574.03	206.173	1.60477e-06	753.362	9.87177e-11	3.65402	0.0121653
C_TRINITY_DN877066_c0_g1	C_TRINITY_DN877066_c0_g1_i1	P84022	SMAD3	Mothers against decapentaplegic homolog 9	0	0	0	0	0	8.96	178.86	49.78	78.76	-1		58.7981	0.0139195	109.623	0.0121653
C_TRINITY_DN230_c0_g1	C_TRINITY_DN230_c0_g1_i1	P62241	RS8	40S ribosomal protein S8	0	0	0	365.41	2783.57	1519.33	1558.16	1621.87	1447.89	74.2966	0.000300932	407.427	3.41971e-08	5.48378	0.0121653
D_TRINITY_DN21383_c0_g1	D_TRINITY_DN21383_c0_g1_i1/D_TRINITY_DN21383_c0_g1_i5	Q96MU7	YTDC1	YTH domain-containing protein 1	0	0	0	0	0	0	19.9	182.53	259.62	-1	1	69.5651	0.0131229	127.415	0.0121653
C_TRINITY_DN3521_c0_g1	C_TRINITY_DN3521_c0_g1_i1/C_TRINITY_DN3521_c0_g1_i2	Q9NTJ5	SAC1	Phosphatidylinositol-3-phosphatase SAC1	0	171.88	22.13	37.75	0	17.17	92.6	111.88	166.21	-3.65695	0.37776	7.73556	0.043319	28.2885	0.0121866
B_TRINITY_DN58462_c0_g1	B_TRINITY_DN58462_c0_g1_i1	Q9BX63	FANCJ	Fanconi anemia group J protein homolog	0	0	0	0	0	0	57.11	21.73	61.82	-1		54.5525	0.0144655	102.722	0.0122172
D_TRINITY_DN2608_c0_g1	D_TRINITY_DN2608_c0_g1_i4	Q3L8U1	CHD9	Chromodomain-helicase-DNA-binding protein 8	0	0	0	36.42	0.99	43.25	99.08	94.68	94.66	17.775	0.0492798	250.448	1.82843e-05	14.0899	0.0122172
C_TRINITY_DN796555_c0_g1	C_TRINITY_DN796555_c0_g1_i2	P54819	KAD2	Adenylate kinase	523.58	331.8	53.56	0	0	0	163.14	76.71	40.91	-40.4372		1.25533	0.833801	50.7619	0.0122172
D_TRINITY_DN359347_c0_g1	D_TRINITY_DN359347_c0_g1_i1	P62191	PRS4	26S proteasome regulatory subunit 4	0	32.31	0	165.72	82.76	314	331.24	248.44	287.58	15.9698	0.0282451	108.196	3.09367e-05	6.77506	0.0122657
A_TRINITY_DN12794_c0_g1	A_TRINITY_DN12794_c0_g1_i2/A_TRINITY_DN12794_c0_g1_i1/A_TRINITY_DN12794_c0_g1_i3	Q9H0V9	LMA2L	VIP36-like protein	0	0	0	0	0	0	116.95	74.81	180.92	-1		54.1281	0.0141854	99.8217	0.0123144
A_TRINITY_DN7799_c0_g1	A_TRINITY_DN7799_c0_g1_i3	Q9BZV1	UBXN6	UBX domain-containing protein 6	0	0	0	0	0	0	77.12	97.56	88.2	-1		52.1928	0.0145511	97.4164	0.0123144
B_TRINITY_DN61697_c0_g1	B_TRINITY_DN61697_c0_g1_i7/B_TRINITY_DN61697_c0_g1_i9/B_TRINITY_DN61697_c0_g1_i14/B_TRINITY_DN61697_c0_g1_i3/B_TRINITY_DN61697_c0_g1_i4/B_TRINITY_DN61697_c0_g1_i2/B_TRINITY_DN61697_c0_g1_i17/B_TRINITY_DN61697_c0_g1_i8/B_TRINITY_DN61697_c0_g1_i6/B_TRINITY_DN61697_c0_g1_i20/B_TRINITY_DN61697_c0_g1_i12	Q9Y4G8	RPGF2	Rap guanine nucleotide exchange factor 2	16.49	0	0	113.1	195.19	203.61	146.78	181.96	222.65	18.7409	0.0144032	95.364	1.75099e-05	5.08856	0.0123144
A_TRINITY_DN14119_c0_g1	A_TRINITY_DN14119_c0_g1_i1/A_TRINITY_DN14119_c0_g1_i2	P22352	GPX3	Glutathione peroxidase	0	0	0	0	198.49	0	465.22	222.2	413.24	3.22412	0.538234	116.019	0.00100213	35.9846	0.0123256
B_TRINITY_DN59677_c0_g1	B_TRINITY_DN59677_c0_g1_i4/B_TRINITY_DN59677_c0_g1_i2/B_TRINITY_DN59677_c0_g1_i1	O00151	PDLI1	Sorbin and SH3 domain-containing protein 2	0	0	0	0	0	0	85.15	167.63	33.71	-1	1	56.4977	0.0143302	105.429	0.0123256
A_TRINITY_DN29396_c0_g1	A_TRINITY_DN29396_c0_g1_i12/A_TRINITY_DN29396_c0_g1_i19	Q9NQB0	TF7L2	Protein pangolin isoform J	0	0	0	0	0	0	41.55	112.74	163.84	-1		55.9482	0.0143302	104.144	0.0123328
A_TRINITY_DN45114_c0_g1	A_TRINITY_DN45114_c0_g1_i2/A_TRINITY_DN45114_c0_g1_i3	P61026	RAB10	Ras-related protein Rab-8B	0	0	0	0	0	0	260.28	323.38	137.96	-1	1	58.3295	0.01155	93.1313	0.0124657
A_TRINITY_DN1798_c0_g1	A_TRINITY_DN1798_c0_g1_i1				0	0	0	0	0	61.47	653.2	154.05	202.06	1.08112	1	71.5442	0.00440894	66.1761	0.0124757
A_TRINITY_DN20605_c0_g1	A_TRINITY_DN20605_c0_g1_i2/A_TRINITY_DN20605_c0_g1_i1				0	0	0	0	0	0	57.05	359.47	133.63	-1	1	63.7953	0.0138658	117.49	0.0124757
C_TRINITY_DN237978_c0_g1	C_TRINITY_DN237978_c0_g1_i2	O14576	DC1I1	Cytoplasmic dynein 1 intermediate chain	0	0	0	0	53.77	128.87	156.36	151.55	191.7	8.05847	0.161749	123.89	0.000168366	15.3739	0.0124757
B_TRINITY_DN56342_c0_g1	B_TRINITY_DN56342_c0_g1_i1	Q9Y570	PPME1	Protein phosphatase methylesterase 1	0	0	0	0	42.6	0	105.04	125.35	124.33	1.05018		57.0418	0.00470471	54.3164	0.0125388
A_TRINITY_DN4348_c0_g1	A_TRINITY_DN4348_c0_g1_i1				0	0	0	85.08	0	665.26	1114.16	437.74	1079.75	13.5153	0.0913011	242.29	4.71042e-05	17.9271	0.0125486
B_TRINITY_DN58384_c0_g1	B_TRINITY_DN58384_c0_g1_i1	Q9H4M9	EHD1	EH domain-containing protein 1	0	0	0	0.08	45.2	0	85.82	131.16	43.65	3.07541	0.565092	117.508	0.00115168	38.2089	0.012605
C_TRINITY_DN249_c0_g1	C_TRINITY_DN249_c0_g1_i3				0	0	0	0	0	0	29.4	8.19	15.21	-1		55.7914	0.0151382	105.661	0.012874
B_TRINITY_DN55317_c0_g1	B_TRINITY_DN55317_c0_g1_i1	Q8TED0	UTP15	U3 small nucleolar RNA-associated protein 15 homolog	0	0	0	13.52	0	16.18	111.72	56.3	83.92	1.88441	0.794809	62.4785	0.00196287	33.1555	0.0129173
C_TRINITY_DN222342_c0_g1	C_TRINITY_DN222342_c0_g1_i1	P67870	CSK2B	Casein kinase II subunit beta	0	0	0	0	0	0	141.09	123.62	343.97	-1		55.0061	0.0146362	100.618	0.0129173
C_TRINITY_DN34861_c0_g1	C_TRINITY_DN34861_c0_g1_i3	Q9BZJ0	CRNL1	Crooked neck-like protein 1	0	0	0	38.46	39.33	206.19	146.63	181.68	170.58	19.9	0.0247633	172.792	1.13385e-05	8.683	0.0129173
D_TRINITY_DN40207_c0_g1	D_TRINITY_DN40207_c0_g1_i1	P13716	HEM2	Delta-aminolevulinic acid dehydratase	0	0	0	0	0	0	130.61	56.97	155.3	-1		54.0555	0.014946	100.444	0.0129173
B_TRINITY_DN57357_c0_g1	B_TRINITY_DN57357_c0_g1_i1				0	0	0	0	0	0	64.59	65.52	24.47	-1		55.3772	0.0151396	104.153	0.0129449
B_TRINITY_DN54522_c0_g1	B_TRINITY_DN54522_c0_g1_i1				0	0	0	53.54	0	0	353.9	163.63	497.23	1.08695	1	62.34	0.00454752	57.353	0.0129632
B_TRINITY_DN60273_c0_g2	B_TRINITY_DN60273_c0_g2_i1/B_TRINITY_DN60273_c0_g2_i2/B_TRINITY_DN60273_c0_g2_i5/B_TRINITY_DN60273_c0_g2_i3/B_TRINITY_DN60273_c0_g2_i4				1391.31	1291.7	421.38	200.13	51.04	418.82	331.94	235.96	383.01	-5.26245	0.0239592	1.14797	0.817249	6.04114	0.0129632
D_TRINITY_DN11971_c0_g1	D_TRINITY_DN11971_c0_g1_i1	P55854	SUMO3	Small ubiquitin-related modifier 3	275.68	0	0	0	0	0	78.07	410.37	741.91	-5.88623		15.7878	0.0689295	92.9306	0.0129632
D_TRINITY_DN10611_c0_g1	D_TRINITY_DN10611_c0_g1_i8	Q9UHX1	PUF60	Poly(U)-binding-splicing factor half pint	0	0	0	0	0	0	99.87	43.76	36.11	-1		55.68	0.0151679	104.557	0.0129727
B_TRINITY_DN51874_c0_g1	B_TRINITY_DN51874_c0_g1_i2	Q9H0B6	KLC2	Kinesin light chain	0	0	0	0	0	0	41.83	123.42	207.28	-1		56.2632	0.0150366	104.487	0.0129867
B_TRINITY_DN56495_c0_g1	B_TRINITY_DN56495_c0_g1_i2/B_TRINITY_DN56495_c0_g1_i1	P61158	ARP3	Actin-related protein 3	29.64	0	0	158.41	64.21	112.57	286.77	179.78	267.44	9.39877	0.0912631	78.4454	0.000171	8.34635	0.0129867
C_TRINITY_DN123003_c0_g1	C_TRINITY_DN123003_c0_g1_i1				0	0	0	0	0	0	37.22	70.49	232.16	-1		59.2945	0.0149407	110.527	0.0129867
C_TRINITY_DN1315373_c0_g1	C_TRINITY_DN1315373_c0_g1_i1	Q13769	THOC5		49.05	0	0	0	0	0	97.04	39.71	35.35	-6.25075		13.2904	0.0789461	83.0753	0.0129867
C_TRINITY_DN362_c0_g1	C_TRINITY_DN362_c0_g1_i1	P04843	RPN1	Dolichyl-diphosphooligosaccharide--protein glycosyltransferase subunit 1	0	0	0	126.89	90.3	119.93	221.19	267.14	199.06	14.7274	0.0432032	128.093	3.257e-05	8.69754	0.0129867
C_TRINITY_DN379327_c0_g1	C_TRINITY_DN379327_c0_g1_i1	P49588	SYAC	Alanine--tRNA ligase	0	0	0	0	0	0	84.75	47.22	95.23	-1		52.0579	0.0153658	97.4364	0.0129867
C_TRINITY_DN5216_c0_g1	C_TRINITY_DN5216_c0_g1_i1	Q13153	PAK1	Serine/threonine-protein kinase PAK 1	0	0	0	0	0	0	67.45	106.89	38.8	-1		54.7444	0.015268	102.56	0.0129867
D_TRINITY_DN6604_c0_g1	D_TRINITY_DN6604_c0_g1_i1/D_TRINITY_DN6604_c0_g1_i2	P52657	T2AG	Transcription initiation factor IIA subunit 2	0	0	0	0	0	82.9	133.73	543.49	632.8	1.11205	1	68.948	0.0044091	62.0007	0.0129867
C_TRINITY_DN179610_c0_g1	C_TRINITY_DN179610_c0_g1_i6/C_TRINITY_DN179610_c0_g1_i8/C_TRINITY_DN179610_c0_g1_i3/C_TRINITY_DN179610_c0_g1_i2	P25788	PSA3	Proteasome subunit alpha type-3	0	0	0	0	0	47.16	152.82	183.36	139.75	1.06237		57.6442	0.00483886	54.2598	0.0130091
A_TRINITY_DN13142_c0_g1	A_TRINITY_DN13142_c0_g1_i2	Q13630	FCL	GDP-L-fucose synthase	0	0	0	0	41.04	0	128.85	69.34	169.67	1.04941		58.2902	0.00502493	55.5455	0.0130204
B_TRINITY_DN57289_c0_g1	B_TRINITY_DN57289_c0_g1_i1	Q14669	TRIPC	E3 ubiquitin-protein ligase TRIP12	0	0	14.18	0	0	21.77	39.8	54.48	69.5	-1.17005	1	30.1605	0.0103204	35.2893	0.0130204
A_TRINITY_DN79323_c0_g3	A_TRINITY_DN79323_c0_g3_i1				0	0	0	0	159.51	111.5	140.42	231.43	242.99	11.4376	0.0949715	152.358	7.25658e-05	13.3209	0.0130589
C_TRINITY_DN730_c0_g1	C_TRINITY_DN730_c0_g1_i3	P84098	RL19	60S ribosomal protein L19	0	0	0	75.83	445.26	466.65	531.31	729.98	320.21	18.954	0.0269321	162.89	1.37173e-05	8.59395	0.0130589
B_TRINITY_DN61136_c1_g1	B_TRINITY_DN61136_c1_g1_i1/B_TRINITY_DN61136_c1_g1_i3				0	0	0	0	0	0	153.87	156.59	75.56	-1		54.2778	0.0152586	100.5	0.0130976
B_TRINITY_DN55529_c0_g1	B_TRINITY_DN55529_c0_g1_i2/B_TRINITY_DN55529_c0_g1_i1				0	0	0	60.91	51.76	182.78	181.42	146.34	155.5	18.6272	0.0245081	141.793	1.49462e-05	7.61215	0.0132963
B_TRINITY_DN56175_c0_g1	B_TRINITY_DN56175_c0_g1_i4/B_TRINITY_DN56175_c0_g1_i11/B_TRINITY_DN56175_c0_g1_i1/B_TRINITY_DN56175_c0_g1_i5/B_TRINITY_DN56175_c0_g1_i3/B_TRINITY_DN56175_c0_g1_i9/B_TRINITY_DN56175_c0_g1_i10/B_TRINITY_DN56175_c0_g1_i2/B_TRINITY_DN56175_c0_g1_i6/B_TRINITY_DN56175_c0_g1_i8/B_TRINITY_DN56175_c0_g1_i7				0	0	0	0	0	0	103.93	129.33	427.61	-1		63.8046	0.0137634	111.001	0.0132963
D_TRINITY_DN351_c0_g1	D_TRINITY_DN351_c0_g1_i1	P04406	G3P	Glyceraldehyde-3-phosphate dehydrogenase	18.12	158.45	104.24	243.52	1078.25	3174.97	1413.24	1768.98	1644.26	9.52464	0.00604588	56.6868	5.29367e-08	5.95159	0.0133391
D_TRINITY_DN46480_c2_g1	D_TRINITY_DN46480_c2_g1_i4	P21333	FLNA	Filamin-A	0	0	0	0	0	0	12.51	21.22	16.88	-1		50.634	0.0162661	95.8816	0.0133937
D_TRINITY_DN132964_c1_g2	D_TRINITY_DN132964_c1_g2_i1/D_TRINITY_DN132964_c1_g2_i4	Q9Y222	DMTF1		119.98	129.97	71.82	176.13	569.74	350.4	20.52	5.52	7.34	2.41598	0.233861	-2.82011	0.13489	-6.81333	0.01341
A_TRINITY_DN12229_c0_g1	A_TRINITY_DN12229_c0_g1_i1				0	0	0	0	0	0	165.56	94.99	72.66	-1		53.7705	0.0157152	99.8547	0.0134501
C_TRINITY_DN7316_c0_g1	C_TRINITY_DN7316_c0_g1_i1	Q9HAK2	COE2	Transcription factor unc-3	0	0	0	0	284.26	0	570.69	522.17	464.28	12.7102	0.149462	440.227	8.65332e-05	34.6357	0.0134501
B_TRINITY_DN58395_c0_g1	B_TRINITY_DN58395_c0_g1_i1	O95067	CCNB2	G2/mitotic-specific cyclin-B1	0	0	39.08	52.38	0	44.18	179.18	106.47	127.31	2.52599	0.581751	41.1254	0.00323327	16.2809	0.0134501
B_TRINITY_DN61619_c0_g1	B_TRINITY_DN61619_c0_g1_i3/B_TRINITY_DN61619_c0_g1_i4/B_TRINITY_DN61619_c0_g1_i1	Q9Y4W6	AFG32	ATP-dependent zinc metalloprotease FTSH 3 mitochondrial	0	0	0	30.74	0	158.92	189.12	307.01	300.26	6.15956	0.234714	104.177	0.000307917	16.9131	0.0134501
A_TRINITY_DN7494_c0_g1	A_TRINITY_DN7494_c0_g1_i1	P22352	GPX3	Glutathione peroxidase	0	0	0	0	1529.87	0	4501.56	2746.54	3739.17	29.5506	0.0684644	1341.77	1.31055e-05	45.4059	0.0134917
B_TRINITY_DN53108_c0_g1	B_TRINITY_DN53108_c0_g1_i1/B_TRINITY_DN53108_c0_g1_i4				0	0	0	341.89	735.77	937.28	984.54	1325.33	515.93	28.1676	0.00895313	200.615	3.02574e-06	7.12217	0.0134917
B_TRINITY_DN60843_c0_g1	B_TRINITY_DN60843_c0_g1_i20/B_TRINITY_DN60843_c0_g1_i17/B_TRINITY_DN60843_c0_g1_i1/B_TRINITY_DN60843_c0_g1_i6/B_TRINITY_DN60843_c0_g1_i11/B_TRINITY_DN60843_c0_g1_i16	O43747	AP1G1	AP-1 complex subunit gamma-1	0	0	0	0	0	0	40.03	73.18	39	-1		50.2082	0.0172279	97.874	0.0135697
B_TRINITY_DN57795_c0_g1	B_TRINITY_DN57795_c0_g1_i2/B_TRINITY_DN57795_c0_g1_i1	Q9NY47	CA2D2	Voltage-dependent calcium channel subunit alpha-2/delta-2	0	0	0	0	0	0	42.02	50.54	27.18	-1		51.2429	0.0164075	96.5578	0.0135936
B_TRINITY_DN55165_c0_g1	B_TRINITY_DN55165_c0_g1_i3/B_TRINITY_DN55165_c0_g1_i1/B_TRINITY_DN55165_c0_g1_i4/B_TRINITY_DN55165_c0_g1_i2	O43293	DAPK3	Death-associated protein kinase 3	102.03	49.93	84.79	0	0	110.53	112.44	109.92	135.81	-3.29369	0.340053	4.96286	0.077611	16.3461	0.0135937
C_TRINITY_DN38935_c2_g1	C_TRINITY_DN38935_c2_g1_i1	O43903	GAS2	GAS2-like protein pickled eggs	0	0	0	0	0	0	96.31	84.19	66.54	-1		51.051	0.0162847	95.3173	0.013658
B_TRINITY_DN51988_c0_g1	B_TRINITY_DN51988_c0_g1_i1/B_TRINITY_DN51988_c0_g1_i2	P61916	NPC2	Mite group 2 allergen Lep d 2	0	123.89	0	0	0	0	145.2	185.17	195.92	-3.52996		20.3522	0.045367	71.8423	0.013732
C_TRINITY_DN45749_c0_g1	C_TRINITY_DN45749_c0_g1_i2/C_TRINITY_DN45749_c0_g1_i3				0	0	0	0	0	3.02	41.87	76.79	88.21	-1		50.7818	0.0164863	95.1734	0.013732
C_TRINITY_DN1242_c0_g1	C_TRINITY_DN1242_c0_g1_i1	P13639	EF2	Elongation factor 2	0	0	0	312.19	302.67	599.18	505.04	593.04	289.66	124.747	4.85192e-05	661.429	3.19514e-09	5.30217	0.013732
C_TRINITY_DN547_c0_g1	C_TRINITY_DN547_c0_g1_i4/C_TRINITY_DN547_c0_g1_i5/C_TRINITY_DN547_c0_g1_i2/C_TRINITY_DN547_c0_g1_i1	P62253	UB2G1	Probable ubiquitin-conjugating enzyme E2 7	0	0	0	269.09	755.82	347.66	961.77	822.82	324.37	24.2052	0.0150612	189.89	5.92817e-06	7.845	0.0137843
D_TRINITY_DN513_c1_g1	D_TRINITY_DN513_c1_g1_i12/D_TRINITY_DN513_c1_g1_i2/D_TRINITY_DN513_c1_g1_i1/D_TRINITY_DN513_c1_g1_i13	Q9NQW7	XPP1	Probable Xaa-Pro aminopeptidase P	0	0	0	0	0	0	24.54	150.56	13.29	-1	1	67.0955	0.0196655	151.286	0.0137843
C_TRINITY_DN304_c0_g1	C_TRINITY_DN304_c0_g1_i1	Q9H201	EPN3	Epsin-2	0	0	52.07	0	135.75	20.3	171.9	88.65	276.99	1.26687	0.99294	26.1229	0.00822489	20.6201	0.0138297
B_TRINITY_DN55814_c0_g1	B_TRINITY_DN55814_c0_g1_i1	Q99633	PRP18	Pre-mRNA-splicing factor 18	0	0	0	0	36.2	43.29	138.51	141.25	73.11	2.63453	0.605212	67.119	0.00152764	25.4766	0.01391
C_TRINITY_DN1436_c0_g1	C_TRINITY_DN1436_c0_g1_i3/C_TRINITY_DN1436_c0_g1_i1	Q13506	NAB1	NGFI-A-binding protein 1	0	0	0	267.8	688.44	265.78	335.03	436.55	450.97	79.882	0.000188007	384.111	2.77578e-08	4.80849	0.0139519
D_TRINITY_DN2473_c0_g1	D_TRINITY_DN2473_c0_g1_i1	P47985	UCRI	Cytochrome b-c1 complex subunit Rieske mitochondrial	97.4	0	0	393.96	53.58	734.41	777.2	772.02	981.78	10.3558	0.0657294	92.6326	5.55255e-05	8.94496	0.0139721
B_TRINITY_DN55990_c0_g1	B_TRINITY_DN55990_c0_g1_i1	P53367	ARFP1		0	0.08	0	0.01	0	0	141.76	122.58	97.6	-1		50.9004	0.0165646	94.2248	0.0140603
D_TRINITY_DN202814_c0_g1	D_TRINITY_DN202814_c0_g1_i1	P68104	EF1A1	Elongation factor 1-alpha 1	0	0	0	26.13	957.47	1101.15	1166.95	942.47	1285.93	91.7858	0.000774201	878.876	3.41971e-08	9.5753	0.0141134
B_TRINITY_DN56793_c0_g2	B_TRINITY_DN56793_c0_g2_i1	P16870	CBPE	Adipocyte enhancer-binding protein 1	0	0	0	0	53.21	0	189.78	184.46	81.41	1.0558	1	59.6247	0.00548783	56.4735	0.0141138
C_TRINITY_DN2171_c0_g1	C_TRINITY_DN2171_c0_g1_i2	Q13620	CUL4B	Cullin-4B	0	0	0	0	0	0	75.95	41.96	23.47	-1		54.3119	0.0168562	102.214	0.0141497
B_TRINITY_DN53863_c0_g1	B_TRINITY_DN53863_c0_g1_i1				0	0	0	0	383.27	0	589.59	489.64	777.78	4.38114	0.412011	135.174	0.000753727	30.8537	0.014192
B_TRINITY_DN56520_c0_g1	B_TRINITY_DN56520_c0_g1_i2/B_TRINITY_DN56520_c0_g1_i4	Q9H8Y8	GORS2	Golgi reassembly-stacking protein 2	0	0	71.76	153.44	399.53	357.64	347.19	304.34	343.61	8.98128	0.0734166	49.0361	0.00030828	5.45981	0.014192
B_TRINITY_DN61600_c0_g1	B_TRINITY_DN61600_c0_g1_i3/B_TRINITY_DN61600_c0_g1_i1/B_TRINITY_DN61600_c0_g1_i2	Q14562	DHX8	ATP-dependent RNA helicase DHX8	0	0	0	30.93	244.15	153.97	228.25	134.14	139.6	22.9691	0.0134529	151.179	8.99814e-06	6.58182	0.0142411
C_TRINITY_DN1216090_c0_g2	C_TRINITY_DN1216090_c0_g2_i1	O14981	BTAF1	TATA-binding protein-associated factor 172	0	0	0	0	0	0	133.5	67.92	64.04	-1		52.2525	0.0169079	97.4631	0.0142411
A_TRINITY_DN19132_c0_g1	A_TRINITY_DN19132_c0_g1_i2/A_TRINITY_DN19132_c0_g1_i3			5'-3' exoribonuclease 1	0	0	0	10.26	0	50.31	62.06	75.13	115.42	4.22286	0.376205	81.0096	0.000801373	19.1836	0.0143991
B_TRINITY_DN57665_c0_g1	B_TRINITY_DN57665_c0_g1_i1/B_TRINITY_DN57665_c0_g1_i2/B_TRINITY_DN57665_c0_g1_i3	P30050	RL12	60S ribosomal protein L12	0	0	0	761.28	892.49	1773.71	1525.49	1041.65	1588.16	34.1558	0.00362184	194.377	1.48519e-06	5.6909	0.0143991
B_TRINITY_DN59952_c0_g1	B_TRINITY_DN59952_c0_g1_i2	Q92673	SORL	Sortilin-related receptor	0	0	0	77.65	326.84	184.88	123.37	173.98	221.37	77.2159	0.000188007	349.087	3.39083e-08	4.52092	0.0143991
C_TRINITY_DN1198886_c0_g1	C_TRINITY_DN1198886_c0_g1_i2/C_TRINITY_DN1198886_c0_g1_i3	Q9UQ80	PA2G4	Proliferation-associated protein 2G4	0	0	0	43.43	130.57	0	194.61	271.82	195.28	7.74511	0.183621	129.506	0.000231853	16.721	0.0143991
B_TRINITY_DN61100_c3_g2	B_TRINITY_DN61100_c3_g2_i1/B_TRINITY_DN61100_c3_g2_i5/B_TRINITY_DN61100_c3_g2_i4/B_TRINITY_DN61100_c3_g2_i2	Q66K14	TBC9B	TBC1 domain family member 9B	281.87	489.68	236.84	216.07	307.68	82.88	255.29	355.49	140.25	-1.9636	0.348617	2.74348	0.0854277	5.3871	0.0143991
C_TRINITY_DN2498_c0_g1	C_TRINITY_DN2498_c0_g1_i2	O60506	HNRPQ	Heterogeneous nuclear ribonucleoprotein Q	0	78.91	0	73.63	364.69	726.04	372.16	405.89	610.53	11.7629	0.0189073	75.529	3.46466e-06	6.42093	0.0143991
D_TRINITY_DN89212_c0_g2	D_TRINITY_DN89212_c0_g2_i2	O15294	OGT1	UDP-N-acetylglucosamine--peptide N-acetylglucosaminyltransferase 110 kDa subunit	0	0	0	0	0	0	21.14	29.74	32.59	-1		48.8685	0.0176915	92.3162	0.0143991
C_TRINITY_DN1087_c0_g1	C_TRINITY_DN1087_c0_g1_i1	Q32P51	RA1L2	Uncharacterized RNA-binding protein C660.15	0	0	0	338.53	621.14	452.88	373.58	449.8	768.36	39.3978	0.00202932	204.119	7.98632e-07	5.18098	0.0145839
C_TRINITY_DN737538_c0_g1	C_TRINITY_DN737538_c0_g1_i2/C_TRINITY_DN737538_c0_g1_i3	Q13200	PSMD2	26S proteasome non-ATPase regulatory subunit 2	0	34.43	0	125.47	175.03	454.9	188.98	346.14	271.97	19.4143	0.00705723	101.943	3.04458e-06	5.25091	0.014587
B_TRINITY_DN57381_c0_g1	B_TRINITY_DN57381_c0_g1_i4/B_TRINITY_DN57381_c0_g1_i1/B_TRINITY_DN57381_c0_g1_i5	Q00403	TF2B	Transcription initiation factor IIB	38.28	0	0	165.32	0	124.73	424.85	238.69	330.54	4.82175	0.265097	56.2723	0.000896713	11.6705	0.0145994
B_TRINITY_DN59744_c0_g1	B_TRINITY_DN59744_c0_g1_i2	Q93050	VPP1	V-type proton ATPase 116 kDa subunit a1	0	0	0	0	17.07	0	70.46	63.24	18.99	1.037	1	61.4767	0.00597913	59.2831	0.0146074
B_TRINITY_DN59039_c0_g1	B_TRINITY_DN59039_c0_g1_i1	O60906	NSMA	Inositol phosphosphingolipids phospholipase C	0	0	0	0	0	0	105.5	117.78	71.67	-1		50.3576	0.0174099	93.6474	0.0146086
C_TRINITY_DN1329_c0_g1	C_TRINITY_DN1329_c0_g1_i6/C_TRINITY_DN1329_c0_g1_i5	P08048	ZFY	Zinc finger Y-chromosomal protein	0	79.51	52.61	125.81	444.66	55.04	251.18	310.81	393.61	3.26289	0.222158	24.5276	0.000166892	7.51714	0.0146934
C_TRINITY_DN168376_c0_g1	C_TRINITY_DN168376_c0_g1_i1	O95067	CCNB2	G2/mitotic-specific cyclin-B1	0	0	43.39	0	73.37	63.52	109.61	252.12	89.15	1.13544	1	21.63	0.0107618	19.0499	0.014745
D_TRINITY_DN230551_c0_g1	D_TRINITY_DN230551_c0_g1_i2	P62495	ERF1	Eukaryotic peptide chain release factor subunit 1	0	0	0	0	0	28.72	49.55	98.93	156.64	1.65089	0.880272	71.1955	0.00288208	43.1255	0.0147839
D_TRINITY_DN42481_c2_g2	D_TRINITY_DN42481_c2_g2_i1/D_TRINITY_DN42481_c2_g2_i2	Q06124	PTN11	Tyrosine-protein phosphatase non-receptor type 11	0	0	0	39.19	0	38.02	154.91	148.06	64.79	5.72365	0.265297	102.651	0.000464054	17.9346	0.0147839
B_TRINITY_DN54309_c0_g1	B_TRINITY_DN54309_c0_g1_i1/B_TRINITY_DN54309_c0_g1_i3				0	0	0	0	51.76	0	620.16	509.28	0	1.062	1	160.239	0.00594125	150.884	0.014839
B_TRINITY_DN60438_c0_g1	B_TRINITY_DN60438_c0_g1_i2/B_TRINITY_DN60438_c0_g1_i1/B_TRINITY_DN60438_c0_g1_i3	Q13535	ATR	Serine/threonine-protein kinase atr	0	0	0	0	0	0	4.93	34.22	257.06	-1	1	61.4044	0.0252715	160.534	0.0148526
C_TRINITY_DN2008_c0_g1	C_TRINITY_DN2008_c0_g1_i3	P57723	PCBP4		0	0	0	35.88	350.41	194.35	391.21	303.58	247.77	13.8833	0.0546491	130.079	4.63709e-05	9.36942	0.0148526
A_TRINITY_DN19823_c0_g1	A_TRINITY_DN19823_c0_g1_i1/A_TRINITY_DN19823_c0_g1_i2				0	0	0	0	79.59	15.9	108.34	104.56	101.58	3.91236	0.413443	80.1944	0.000949423	20.4977	0.014949
A_TRINITY_DN18603_c0_g1	A_TRINITY_DN18603_c0_g1_i1	P82251	BAT1	b(0 +)-type amino acid transporter 1	0	0	0	27.82	83.37	0	82.81	156.2	192.28	5.39983	0.288134	100.768	0.000529991	18.6614	0.0149564
B_TRINITY_DN53232_c0_g1	B_TRINITY_DN53232_c0_g1_i1	P49768	PSN1	Presenilin-2	0	0	0	0	0	0	47.31	101.45	94.38	-1		50.006	0.0179574	93.406	0.0149564
C_TRINITY_DN1059_c0_g1	C_TRINITY_DN1059_c0_g1_i3/C_TRINITY_DN1059_c0_g1_i2	P61421	VA0D1	V-type proton ATPase subunit d 1	0	0	0	263.84	379.68	224.81	328.1	317.34	460.46	35.1801	0.00333134	197.491	1.38261e-06	5.61369	0.0149564
C_TRINITY_DN2500_c0_g1	C_TRINITY_DN2500_c0_g1_i10/C_TRINITY_DN2500_c0_g1_i5/C_TRINITY_DN2500_c0_g1_i11/C_TRINITY_DN2500_c0_g1_i7	P98196	AT11A	Probable phospholipid-transporting ATPase IF	0	0	0	0	0	29.92	76.51	48.13	69.95	2.32508	0.695324	74.3506	0.00252018	31.9776	0.0149564
B_TRINITY_DN57102_c0_g1	B_TRINITY_DN57102_c0_g1_i2/B_TRINITY_DN57102_c0_g1_i5/B_TRINITY_DN57102_c0_g1_i4/B_TRINITY_DN57102_c0_g1_i1/B_TRINITY_DN57102_c0_g1_i3	P50579	MAP2	Methionine aminopeptidase 2	0	0	0	70.28	178.34	0.32	217.08	354.54	544.3	5.09395	0.325596	110.904	0.000491769	21.7717	0.0149588
B_TRINITY_DN59976_c0_g2	B_TRINITY_DN59976_c0_g2_i1/B_TRINITY_DN59976_c0_g2_i5/B_TRINITY_DN59976_c0_g2_i6/B_TRINITY_DN59976_c0_g2_i3/B_TRINITY_DN59976_c0_g2_i2/B_TRINITY_DN59976_c0_g2_i7	Q6A1A2	PDPK2	Putative 3-phosphoinositide-dependent protein kinase 2	0	0	0	42.57	0	0	115.76	844.7	75.01	1.17316	1	89.8279	0.00746484	76.5695	0.0149968
B_TRINITY_DN55831_c0_g1	B_TRINITY_DN55831_c0_g1_i1	O15372	EIF3H	Eukaryotic translation initiation factor 3 subunit H	0	0	0	74.57	0	131.31	235.23	149.52	405.79	6.50916	0.219509	102.709	0.000362507	15.7792	0.0151034
B_TRINITY_DN56649_c0_g1	B_TRINITY_DN56649_c0_g1_i2/B_TRINITY_DN56649_c0_g1_i1	P06493	CDK1	Cyclin-dependent kinase 2	0	0	0	313.04	276.26	94.34	510.82	609.06	362.83	18.3051	0.0311099	159.288	2.36433e-05	8.7018	0.0151034
B_TRINITY_DN57015_c0_g2	B_TRINITY_DN57015_c0_g2_i6/B_TRINITY_DN57015_c0_g2_i1/B_TRINITY_DN57015_c0_g2_i5/B_TRINITY_DN57015_c0_g2_i11/B_TRINITY_DN57015_c0_g2_i3/B_TRINITY_DN57015_c0_g2_i8/B_TRINITY_DN57015_c0_g2_i4/B_TRINITY_DN57015_c0_g2_i9				0	0	0	0	0	0	162.2	171.45	210.03	-1		49.6737	0.0176503	90.6577	0.0151034
B_TRINITY_DN59872_c1_g1	B_TRINITY_DN59872_c1_g1_i1	Q9Y4A5	TRRAP	Transformation/transcription domain-associated protein	0	0	0	2.37	0	0	11.78	12.3	12.58	1.03022		52.6105	0.00636039	51.0672	0.0151034
B_TRINITY_DN61222_c1_g2	B_TRINITY_DN61222_c1_g2_i2				0	0	0	65.95	0	591.3	660.88	768.98	596.36	13.478	0.0887508	209.71	6.16739e-05	15.5595	0.0151034
C_TRINITY_DN10609_c0_g1	C_TRINITY_DN10609_c0_g1_i4/C_TRINITY_DN10609_c0_g1_i3/C_TRINITY_DN10609_c0_g1_i1/C_TRINITY_DN10609_c0_g1_i2	P30154	2AAB	Serine/threonine-protein phosphatase 2A 65 kDa regulatory subunit A beta isoform	0	0	0	21.24	0	0	237.58	24.68	76.73	2.24281	0.744895	115.089	0.00224716	51.3146	0.0151034
C_TRINITY_DN743866_c0_g1	C_TRINITY_DN743866_c0_g1_i2/C_TRINITY_DN743866_c0_g1_i1	Q9NRD5	PICK1	PRKCA-binding protein	0	0	0	0	0	0	99.23	111.46	75.93	-1		49.7324	0.0181278	92.5476	0.0151034
A_TRINITY_DN29515_c0_g1	A_TRINITY_DN29515_c0_g1_i1	P11166	GTR1	Solute carrier family 2 facilitated glucose transporter member 1	0	0	0	0	0	0	114.08	70.85	33.02	-1		53.8387	0.0181161	100.781	0.0151737
C_TRINITY_DN981422_c6_g1	C_TRINITY_DN981422_c6_g1_i1	O15270	SPTC2	Serine palmitoyltransferase 2	0	0	0	0	0	0	87.14	28.39	87.8	-1		51.9564	0.0182412	97.3831	0.0151737
A_TRINITY_DN6666_c0_g1	A_TRINITY_DN6666_c0_g1_i1/A_TRINITY_DN6666_c0_g1_i2	Q9NS18	GLRX2	Glutaredoxin-2 mitochondrial	0	0	0	0	2528.57	0	5784.96	5569.55	4999.59	28.0203	0.0712422	1142.91	1.83401e-05	40.7886	0.0153469
B_TRINITY_DN56470_c0_g1	B_TRINITY_DN56470_c0_g1_i2	Q8N5U6	RNF10	RING finger protein 10	135.57	0	0	0	0	15.88	94.29	29.69	149.59	-7.84577	0.249635	7.45995	0.108504	58.5291	0.015364
B_TRINITY_DN60819_c0_g1	B_TRINITY_DN60819_c0_g1_i4/B_TRINITY_DN60819_c0_g1_i2/B_TRINITY_DN60819_c0_g1_i3	Q92673	SORL	VPS10 domain-containing receptor SorCS2	0	0	0	0	8.9	30.46	34.95	58.09	53.51	3.01697	0.520488	59.0178	0.0024767	19.5619	0.015364
C_TRINITY_DN40474_c3_g1	C_TRINITY_DN40474_c3_g1_i1	Q9BVP2	GNL3	Guanine nucleotide-binding protein-like 3 homolog	0	0	0	0	0	0	27.25	125.78	44.21	-1		54.601	0.0182716	102.404	0.015364
B_TRINITY_DN58515_c0_g1	B_TRINITY_DN58515_c0_g1_i2	Q86X10	RLGPB	Ral GTPase-activating protein subunit beta	0	0	0	15.37	60.8	164.3	93.87	98.18	205.52	19.4806	0.0271131	166.6	1.60529e-05	8.55208	0.0153742
C_TRINITY_DN47131_c0_g1	C_TRINITY_DN47131_c0_g1_i1	P19440	GGT1	Glutathione hydrolase 1 proenzyme	0	0	0	0	0.23	0	247.83	0	226.84	-1	1	142.748	0.0155876	268.109	0.01543
A_TRINITY_DN6107_c0_g1	A_TRINITY_DN6107_c0_g1_i3	P46777	RL5	60S ribosomal protein L5-A	0	0	0	271.89	420.69	263.66	365.85	563.69	329.23	28.259	0.00747623	174.109	3.70238e-06	6.1612	0.0155538
B_TRINITY_DN57780_c0_g4	B_TRINITY_DN57780_c0_g4_i1/B_TRINITY_DN57780_c0_g4_i2/B_TRINITY_DN57780_c0_g4_i3/B_TRINITY_DN57780_c0_g4_i4/B_TRINITY_DN57780_c0_g4_i6/B_TRINITY_DN57780_c0_g4_i7/B_TRINITY_DN57780_c0_g4_i8/B_TRINITY_DN57780_c0_g4_i5	Q9UHR5	S30BP	SAP30-binding protein	0	0	0	0	101.76	0	318.27	447.79	159.19	1.07943		59.5018	0.00600151	55.1234	0.0155538
C_TRINITY_DN25684_c0_g1	C_TRINITY_DN25684_c0_g1_i1	P35998	PRS7	26S proteasome regulatory subunit 7	0	0	0	194.21	324.61	757.63	386.5	487.2	440.28	52.8796	0.000898943	271.276	2.35368e-07	5.13007	0.0155538
D_TRINITY_DN510_c0_g2	D_TRINITY_DN510_c0_g2_i1	O14578	CTRO	Citron rho-interacting kinase	0	0	0	0	0	0	16.08	9.27	46.97	-1		53.1688	0.0188583	100.581	0.0155746
D_TRINITY_DN8799_c0_g1	D_TRINITY_DN8799_c0_g1_i1	O75607	NPM3	Mitotic apparatus protein p62	0	0	0	208.65	731.69	1146.91	601.18	736.74	626.4	61.8545	0.000489081	305.721	1.08134e-07	4.94258	0.0155746
A_TRINITY_DN20855_c0_g1	A_TRINITY_DN20855_c0_g1_i1	Q92597	NDRG1	Protein NDRG3	0	0	0	60.42	0	0	290.29	131.92	248.34	3.40519	0.521965	112.973	0.00132493	33.1769	0.0156132
B_TRINITY_DN59105_c1_g2	B_TRINITY_DN59105_c1_g2_i2/B_TRINITY_DN59105_c1_g2_i9/B_TRINITY_DN59105_c1_g2_i8/B_TRINITY_DN59105_c1_g2_i3	P30154	2AAB	Serine/threonine-protein phosphatase 2A 65 kDa regulatory subunit A beta isoform	0	0	0	128.57	188.86	6.28	572.3	268.46	421.74	22.4574	0.0436664	369.34	1.60051e-05	16.4463	0.0156448
C_TRINITY_DN3779_c0_g1	C_TRINITY_DN3779_c0_g1_i1	Q8WU90	ZC3HF	Zinc finger CCCH domain-containing protein 15	0	0	0	0	0	46.5	137.6	129.57	145.01	1.66782	0.873065	65.698	0.00304585	39.3916	0.0156643
B_TRINITY_DN60779_c0_g1	B_TRINITY_DN60779_c0_g1_i1	O00160	MYO1F	Unconventional myosin-If	47.63	48.2	0	64.43	25.43	129.88	133.48	93.09	117.79	2.1685	0.42686	14.9007	0.000865745	6.87141	0.0156643
D_TRINITY_DN53008_c0_g1	D_TRINITY_DN53008_c0_g1_i2	O00567	NOP56	Nucleolar protein 56	0	0	0	157.12	29.75	176.73	243.73	322.6	306.55	21.3415	0.025145	195.215	1.25858e-05	9.14723	0.0158154
C_TRINITY_DN37470_c0_g1	C_TRINITY_DN37470_c0_g1_i1/C_TRINITY_DN37470_c0_g1_i2	P63104	1433Z	14-3-3-like protein 1	52.76	0	0	1815.29	2195.09	5549.7	2487.17	2705.02	2856.38	120.71	2.78203e-05	489.331	3.90641e-09	4.05378	0.0159541
B_TRINITY_DN49239_c0_g1	B_TRINITY_DN49239_c0_g1_i1	Q14232	EI2BA	Translation initiation factor eIF-2B subunit alpha	0	0	0	0	0	140.82	257.95	325.87	165.49	3.85419	0.458852	109.91	0.00112038	28.5171	0.0159819
C_TRINITY_DN482920_c0_g1	C_TRINITY_DN482920_c0_g1_i2				0	0	0	2.87	0.16	0	52.96	76.41	81.9	-1		47.7322	0.0195276	89.3043	0.0160307
C_TRINITY_DN75529_c0_g2	C_TRINITY_DN75529_c0_g2_i1	P21675	TAF1	Transcription initiation factor TFIID subunit 1	46.95	0	0	5.09	8.79	41.05	42.83	35.67	79.08	-1.22468	0.990617	12.2229	0.0156205	14.9691	0.0160307
A_TRINITY_DN8202_c0_g1	A_TRINITY_DN8202_c0_g1_i1				0	0	0	0	0	0	577.57	587.4	183.8	-1		56.8644	0.0170737	98.6005	0.0160557
A_TRINITY_DN56378_c0_g2	A_TRINITY_DN56378_c0_g2_i2/A_TRINITY_DN56378_c0_g2_i4/A_TRINITY_DN56378_c0_g2_i3	Q9Y5W8	SNX13	Sorting nexin-13	0	0	0	0	0	62.69	171.44	256.78	98	1.98771	0.790211	82.363	0.00291315	41.4362	0.0161917
C_TRINITY_DN191874_c0_g1	C_TRINITY_DN191874_c0_g1_i1	Q13572	ITPK1	Inositol-tetrakisphosphate 1-kinase	30.68	0	0	0	0	0	73.35	21.21	115.85	-3.63609		20.9317	0.0519094	76.1095	0.0162076
B_TRINITY_DN51569_c0_g1	B_TRINITY_DN51569_c0_g1_i1	P58658	EVA1C	Latrophilin-like protein 1	0	0	0	0	105.53	0	407.43	232.5	64.76	2.08786	0.774533	95.3481	0.00259083	45.6679	0.0163887
C_TRINITY_DN1147_c0_g1	C_TRINITY_DN1147_c0_g1_i8/C_TRINITY_DN1147_c0_g1_i7	P26373	RL13	60S ribosomal protein L13-2	0	0	0	257.08	1368.26	427.89	725.17	678.44	791.91	42.3951	0.00207982	238.024	7.18362e-07	5.61442	0.0163887
C_TRINITY_DN2181_c0_g1	C_TRINITY_DN2181_c0_g1_i1	Q8TC59	PIWL2	Piwi-like protein 2	0	0	0	151.53	197.33	238.64	275.11	295.97	205.66	22.8037	0.0130888	140.005	9.04053e-06	6.13959	0.0163887
C_TRINITY_DN757454_c0_g1	C_TRINITY_DN757454_c0_g1_i3/C_TRINITY_DN757454_c0_g1_i1	P42345	MTOR	Serine/threonine-protein kinase mTOR	0	0	0	0	0	0	23.24	33.77	37.54	-1		47.0071	0.0201449	88.5068	0.0163887
B_TRINITY_DN56733_c0_g1	B_TRINITY_DN56733_c0_g1_i2/B_TRINITY_DN56733_c0_g1_i4	Q9NXP7	GIN1	Uncharacterized protein K02A2.6	0	0	0	0	0	0	52.09	67.02	78.27	-1		45.6265	0.0202007	85.3877	0.0164684
C_TRINITY_DN227953_c0_g1	C_TRINITY_DN227953_c0_g1_i1	P63272	SPT4H	Transcription elongation factor SPT4	0	0	0	0	0	0	173.52	678.69	346	-1		55.3592	0.0178399	97.0661	0.0164684
B_TRINITY_DN60703_c0_g1	B_TRINITY_DN60703_c0_g1_i3/B_TRINITY_DN60703_c0_g1_i1				0	0	0	17.1	0	0	76.46	77.53	106.04	2.19924	0.735399	79.1036	0.0024767	35.9685	0.0165975
C_TRINITY_DN1309094_c0_g1	C_TRINITY_DN1309094_c0_g1_i1				0	0	0	0	0	0	24.38	74.1	149.03	-1		52.3081	0.019718	97.8111	0.0165975
D_TRINITY_DN357891_c0_g1	D_TRINITY_DN357891_c0_g1_i1	Q9H5I5	PIEZ2	Piezo-type mechanosensitive ion channel component 2	0	0	0	0	0	0	39.9	20.69	11.83	-1		50.7158	0.0203158	95.8729	0.0168362
C_TRINITY_DN257215_c0_g1	C_TRINITY_DN257215_c0_g1_i2	P60228	EIF3E	Eukaryotic translation initiation factor 3 subunit E	60.52	0	0	32.7	0	0	136.58	133.3	72.15	-1.54726	0.89772	21.0473	0.0221516	32.5656	0.0168684
A_TRINITY_DN13211_c0_g1	A_TRINITY_DN13211_c0_g1_i1	P50990	TCPQ	T-complex protein 1 subunit theta	0	0	0	20.36	53.87	113.35	132.83	80.97	126.92	9.64157	0.0999188	88.835	0.000154446	9.21375	0.0170199
B_TRINITY_DN59119_c0_g2	B_TRINITY_DN59119_c0_g2_i1	P28340	DPOD1	DNA polymerase delta catalytic subunit	0	0	0	9.03	0	0	41.68	44.8	15.55	1.03468		56.0228	0.00724009	54.1448	0.0170707
B_TRINITY_DN55680_c0_g1	B_TRINITY_DN55680_c0_g1_i3/B_TRINITY_DN55680_c0_g1_i4				0	62.77	0	124.67	361.1	632.05	437.24	311.61	460.79	14.1348	0.0320348	77.4619	6.97409e-05	5.48022	0.0171735
C_TRINITY_DN15082_c0_g1	C_TRINITY_DN15082_c0_g1_i1	P21217	FUT3	3-galactosyl-N-acetylglucosaminide 4-alpha-L-fucosyltransferase FUT3	0	0	0	0	0	0	136.49	61.56	180.1	-1		49.1988	0.0202574	90.9906	0.0172505
B_TRINITY_DN59993_c0_g2	B_TRINITY_DN59993_c0_g2_i5/B_TRINITY_DN59993_c0_g2_i6/B_TRINITY_DN59993_c0_g2_i7/B_TRINITY_DN59993_c0_g2_i10/B_TRINITY_DN59993_c0_g2_i2/B_TRINITY_DN59993_c0_g2_i3/B_TRINITY_DN59993_c0_g2_i1	Q05193	DYN1	Dynamin	0	0	0	0	240.83	66.82	232.78	167.57	256.6	14.8271	0.0704192	196.247	5.35062e-05	13.2356	0.017266
A_TRINITY_DN16422_c0_g1	A_TRINITY_DN16422_c0_g1_i1/A_TRINITY_DN16422_c0_g1_i6/A_TRINITY_DN16422_c0_g1_i3	Q9NY47	CA2D2	Voltage-dependent calcium channel subunit alpha-2/delta-2	0	0	0	0	0	0	51.58	13.77	58.18	-1		50.4411	0.020711	95.0152	0.0172876
B_TRINITY_DN52780_c0_g1	B_TRINITY_DN52780_c0_g1_i1	P61758	PFD3	Prefoldin subunit 3	0	0	0	0	0	0	150.04	370.86	244.73	-1		50.4918	0.0195566	90.7984	0.0173327
A_TRINITY_DN4868_c0_g1	A_TRINITY_DN4868_c0_g1_i1	Q86TU7	SETD3	Actin-histidine N-methyltransferase	0	0	0	89.44	16.62	19.17	334.19	118.01	121.73	9.99797	0.13343	154.033	0.000163506	15.4065	0.0174917
B_TRINITY_DN61245_c0_g1	B_TRINITY_DN61245_c0_g1_i3/B_TRINITY_DN61245_c0_g1_i4/B_TRINITY_DN61245_c0_g1_i5/B_TRINITY_DN61245_c0_g1_i6/B_TRINITY_DN61245_c0_g1_i2/B_TRINITY_DN61245_c0_g1_i1	Q9H0H5	RGAP1	Rac GTPase-activating protein 1	48.39	25.52	0	79.1	593.32	79.06	316.01	328.4	304.14	7.42632	0.0646461	49.5037	3.8197e-05	6.66597	0.0174917
C_TRINITY_DN12335_c0_g1	C_TRINITY_DN12335_c0_g1_i5/C_TRINITY_DN12335_c0_g1_i3/C_TRINITY_DN12335_c0_g1_i1	P13994	YJU2B	Coiled-coil domain-containing protein 130	0	0	0	0	0	0	215.27	39.64	193.56	-1		53.1358	0.0208433	100.681	0.0174917
C_TRINITY_DN37685_c0_g1	C_TRINITY_DN37685_c0_g1_i1/C_TRINITY_DN37685_c0_g1_i3/C_TRINITY_DN37685_c0_g1_i2				0	34.29	0	131.96	263.99	205.73	171.21	189.31	263.06	14.8579	0.0256405	72.695	6.3153e-05	4.8927	0.0174971
A_TRINITY_DN20812_c0_g1	A_TRINITY_DN20812_c0_g1_i1	P49321	NASP	Nuclear autoantigenic sperm protein	0	0	0	0	0	0	136.4	126.51	68.83	-1		48.5308	0.0207188	89.9356	0.0175341
A_TRINITY_DN12918_c0_g1	A_TRINITY_DN12918_c0_g1_i2				0	0	0	0	0	35.53	42.01	77.52	150.16	2.35637	0.698585	79.2046	0.00246061	33.6129	0.0175401
A_TRINITY_DN6070_c0_g1	A_TRINITY_DN6070_c0_g1_i4/A_TRINITY_DN6070_c0_g1_i2/A_TRINITY_DN6070_c0_g1_i3	Q9Y4X0	AMMR1	Uncharacterized protein At2g38710	0	0	0	33.37	0	0	103.47	175.17	264.48	1.10101		55.066	0.00660115	50.0139	0.0175401
C_TRINITY_DN405227_c0_g1	C_TRINITY_DN405227_c0_g1_i19/C_TRINITY_DN405227_c0_g1_i21/C_TRINITY_DN405227_c0_g1_i12/C_TRINITY_DN405227_c0_g1_i2/C_TRINITY_DN405227_c0_g1_i5/C_TRINITY_DN405227_c0_g1_i9	Q9BQK8	LPIN3	Phosphatidate phosphatase LPIN3	0	0	0	0	0	0	28	79.6	45.3	-1		45.5427	0.0235052	92.5155	0.0175401
C_TRINITY_DN1511_c0_g1	C_TRINITY_DN1511_c0_g1_i1/C_TRINITY_DN1511_c0_g1_i6	O00139	KIF2A	Kinesin-like protein KIF2A	20.43	0	0	140.08	191.97	125.76	173.54	169.14	195.61	16.4013	0.0222056	83.9291	4.43987e-05	5.11721	0.0175526
B_TRINITY_DN59292_c0_g1	B_TRINITY_DN59292_c0_g1_i3/B_TRINITY_DN59292_c0_g1_i2	Q9UHX1	PUF60	Poly(U)-binding-splicing factor PUF60-B	0	0	0	0.01	0	0.02	53.06	45.54	51.88	-1		46.0263	0.0213659	86.1433	0.0176143
B_TRINITY_DN56865_c0_g1	B_TRINITY_DN56865_c0_g1_i2/B_TRINITY_DN56865_c0_g1_i4/B_TRINITY_DN56865_c0_g1_i3	Q9BY11	PACN1	Protein kinase C and casein kinase substrate in neurons protein 1	0	0	0	0	0	0	49.98	97.38	104.84	-1		47.0372	0.0212036	87.7051	0.0176181
D_TRINITY_DN24804_c0_g1	D_TRINITY_DN24804_c0_g1_i1	Q96M96	FGD4	FYVE RhoGEF and PH domain-containing protein 4	0	0	19.03	0	147.17	0	330.11	224.57	59.66	3.23324	0.532316	89.5138	0.00248822	27.6854	0.0176314
B_TRINITY_DN61640_c0_g2	B_TRINITY_DN61640_c0_g2_i6/B_TRINITY_DN61640_c0_g2_i5				0	0	0	0	62.57	62.54	64.15	89.75	161.13	6.89365	0.201772	97.1902	0.000388422	14.0985	0.0176434
B_TRINITY_DN60584_c0_g1	B_TRINITY_DN60584_c0_g1_i1	Q9UKX7	NUP50	Nuclear pore complex protein Nup50	0	0	0	0	0	26.47	77.59	36.43	112.72	1.64213	0.885592	66.568	0.00370856	40.5376	0.0176914
C_TRINITY_DN16223_c0_g1	C_TRINITY_DN16223_c0_g1_i5/C_TRINITY_DN16223_c0_g1_i4	Q9HCP0	KC1G1	Casein kinase I gamma	0	0	0	0	0	0	55.05	167.77	54.21	-1		51.3585	0.0207607	95.0313	0.01774
B_TRINITY_DN60639_c0_g2	B_TRINITY_DN60639_c0_g2_i2/B_TRINITY_DN60639_c0_g2_i1	Q9UKV8	AGO2	Protein argonaute-2	0	0	0	0	123.75	157.92	223.16	172.54	190.77	24.8213	0.0278511	298.608	1.11368e-05	12.0303	0.0177497
B_TRINITY_DN59016_c0_g1	B_TRINITY_DN59016_c0_g1_i1/B_TRINITY_DN59016_c0_g1_i2				0	0	0	0	362.91	0	1054.37	351.84	553.14	14.9526	0.135463	512	9.89783e-05	34.2416	0.0178046
A_TRINITY_DN13105_c0_g1	A_TRINITY_DN13105_c0_g1_i6/A_TRINITY_DN13105_c0_g1_i3				0	0	0	33.16	0	47.02	126.18	46.65	125.83	6.49374	0.225937	101.252	0.000450555	15.5923	0.0178143
B_TRINITY_DN55586_c0_g1	B_TRINITY_DN55586_c0_g1_i1	Q9BYD1	RM13	54S ribosomal protein L23 mitochondrial	0	0	0	0	0	0	272.99	119.53	234.7	-1		48.9475	0.0205455	88.8155	0.0178143
C_TRINITY_DN91128_c0_g1	C_TRINITY_DN91128_c0_g1_i3/C_TRINITY_DN91128_c0_g1_i1/C_TRINITY_DN91128_c0_g1_i4/C_TRINITY_DN91128_c0_g1_i2	P56192	SYMC	Methionine--tRNA ligase cytoplasmic	0	0	0	0	0	0	55.86	55.52	64.37	-1		43.6762	0.0236424	87.0155	0.017899
A_TRINITY_DN42022_c0_g1	A_TRINITY_DN42022_c0_g1_i1	Q9NVU7	SDA1	Protein SDA1 homolog	0	0	0	0	0	19.34	58.68	122.51	71.09	1.04124		52.0034	0.00764521	49.9437	0.0178996
C_TRINITY_DN291978_c1_g1	C_TRINITY_DN291978_c1_g1_i2/C_TRINITY_DN291978_c1_g1_i1	Q9Y570	PPME1	Protein phosphatase methylesterase 1	0	0	0	0	0	100.89	115.47	148.8	273.1	3.85379	0.459016	103.844	0.00128621	26.9458	0.0178996
C_TRINITY_DN1250330_c0_g1	C_TRINITY_DN1250330_c0_g1_i1	O00400	ACATN	Acetyl-coenzyme A transporter 1	0	0	0	0	0	0	50.23	57.46	120.58	-1		47.0127	0.0217576	87.8359	0.0180417
B_TRINITY_DN60235_c1_g1	B_TRINITY_DN60235_c1_g1_i1	P55786	PSA	Puromycin-sensitive aminopeptidase	0	0	0	0	55.98	0	161.22	94.7	36.93	4.13973	0.455209	138.291	0.00122936	33.4057	0.0181381
C_TRINITY_DN488693_c0_g1	C_TRINITY_DN488693_c0_g1_i3	O43852	CALU	Calumenin-A	0	202.08	36.48	173.08	0	481.8	633.67	597.54	446.48	2.25909	0.521965	26.1004	0.00149407	11.5535	0.0181738
C_TRINITY_DN1630_c0_g1	C_TRINITY_DN1630_c0_g1_i1/C_TRINITY_DN1630_c0_g1_i2	P61158	ARP3	Actin-related protein 3	0	0	0	33.68	128.2	271.26	142.39	205.36	320.36	11.7084	0.0681854	94.9812	0.000116846	8.11222	0.0181823
A_TRINITY_DN870_c0_g1	A_TRINITY_DN870_c0_g1_i4/A_TRINITY_DN870_c0_g1_i6/A_TRINITY_DN870_c0_g1_i8	P26373	RL13	60S ribosomal protein L13-2	0	0	0	53.33	1298.77	419.03	922.29	1030.77	592.21	25.1384	0.0176454	211.055	8.5527e-06	8.39571	0.0182358
B_TRINITY_DN55252_c0_g1	B_TRINITY_DN55252_c0_g1_i1/B_TRINITY_DN55252_c0_g1_i2	P46779	RL28	60S ribosomal protein L28	0	0	0	152.86	119.18	1086.85	641.58	1244.54	901.21	11.6958	0.0845685	122.208	0.00011413	10.4489	0.0182358
B_TRINITY_DN56416_c0_g1	B_TRINITY_DN56416_c0_g1_i2/B_TRINITY_DN56416_c0_g1_i6/B_TRINITY_DN56416_c0_g1_i1/B_TRINITY_DN56416_c0_g1_i3/B_TRINITY_DN56416_c0_g1_i4	Q15650	TRIP4	Activating signal cointegrator 1	0	0	0	0	0	128.78	138.7	256.36	374.1	3.78559	0.473516	108.443	0.000990686	28.6463	0.0182358
C_TRINITY_DN84795_c2_g1	C_TRINITY_DN84795_c2_g1_i1	Q9UHB9	SRP68	Signal recognition particle subunit SRP68	0	0	0	0	0	0	49.25	60.35	58.69	-1		45.3644	0.0222544	85.079	0.0182508
D_TRINITY_DN328254_c0_g2	D_TRINITY_DN328254_c0_g2_i1	P12268	IMDH2	Inosine-5'-monophosphate dehydrogenase 2	0	0	0	0	0	0	46.2	69.42	69.5	-1		45.474	0.0223614	85.1967	0.0184681
B_TRINITY_DN59653_c0_g1	B_TRINITY_DN59653_c0_g1_i4/B_TRINITY_DN59653_c0_g1_i2/B_TRINITY_DN59653_c0_g1_i3/B_TRINITY_DN59653_c0_g1_i1	Q8IVF7	FMNL3	Formin-like protein 3	22.03	0	0	0	0	0	16.66	46.82	26.84	-3.81548		17.4445	0.0636348	66.5592	0.0184777
C_TRINITY_DN1751_c0_g1	C_TRINITY_DN1751_c0_g1_i2/C_TRINITY_DN1751_c0_g1_i1	Q9BPX5	ARP5L	Actin-related protein 2/3 complex subunit 5-C	0	93.16	0	97.39	0	0	52.6	549.22	433.59	1.1654	1	44.4724	0.0100818	38.1608	0.0184777
D_TRINITY_DN1831_c0_g1	D_TRINITY_DN1831_c0_g1_i2/D_TRINITY_DN1831_c0_g1_i1	P30086	PEBP1	Protein D1	0	0	0	0	0	132.03	244.79	321.3	204.35	2.58193	0.64763	78.4286	0.00224802	30.3759	0.0184777
D_TRINITY_DN3061_c0_g1	D_TRINITY_DN3061_c0_g1_i3	O15118	NPC1	NPC intracellular cholesterol transporter 1	36.24	0	0	39.22	29	294.36	215.47	211.49	201.32	7.16696	0.0843017	63.9371	3.89837e-05	8.92109	0.0184777
D_TRINITY_DN71983_c0_g1	D_TRINITY_DN71983_c0_g1_i1/D_TRINITY_DN71983_c0_g1_i2	P62826	RAN	GTP-binding nuclear protein Ran	0	0	0	356.49	1524.24	798.11	669.35	782.09	849.17	59.4004	0.000477917	265.297	1.56306e-07	4.46626	0.0185318
A_TRINITY_DN13432_c0_g1	A_TRINITY_DN13432_c0_g1_i1	Q5QJE6	TDIF2	rRNA-processing protein fcf2	0	0	0	0	0	0	232.64	355.27	207.29	-1		48.5879	0.0211156	87.0334	0.0185415
B_TRINITY_DN60505_c0_g1	B_TRINITY_DN60505_c0_g1_i3/B_TRINITY_DN60505_c0_g1_i8/B_TRINITY_DN60505_c0_g1_i9/B_TRINITY_DN60505_c0_g1_i13/B_TRINITY_DN60505_c0_g1_i10/B_TRINITY_DN60505_c0_g1_i2/B_TRINITY_DN60505_c0_g1_i6/B_TRINITY_DN60505_c0_g1_i7/B_TRINITY_DN60505_c0_g1_i5/B_TRINITY_DN60505_c0_g1_i11/B_TRINITY_DN60505_c0_g1_i4/B_TRINITY_DN60505_c0_g1_i1	Q3MIR4	CC50B	Cell cycle control protein 50A	0	0	0	0	0	0	111.38	69.35	121.35	-1		40.8037	0.0283333	91.7949	0.0185415
C_TRINITY_DN222_c0_g1	C_TRINITY_DN222_c0_g1_i2	P62987	RL40	Ubiquitin-60S ribosomal protein L40	0	0	0	863.26	535.15	2669.2	1599.97	2088.93	1749.37	47.342	0.0020842	297.121	5.92843e-07	6.27606	0.0185415
C_TRINITY_DN766204_c0_g1	C_TRINITY_DN766204_c0_g1_i2	P50570	DYN2	Dynamin-2	0	0	0	74.09	18.36	77.14	196.14	96.45	113.69	15.5209	0.0498768	148.732	4.62346e-05	9.58263	0.0185415
B_TRINITY_DN51625_c0_g1	B_TRINITY_DN51625_c0_g1_i2/B_TRINITY_DN51625_c0_g1_i1	Q9P013	CWC15	Spliceosome-associated protein CWC15 homolog	0	0	0	0	56.6	92.46	279.13	222.29	193.33	2.34367		52.8723	0.00289107	22.5596	0.0186545
B_TRINITY_DN57533_c0_g1	B_TRINITY_DN57533_c0_g1_i2/B_TRINITY_DN57533_c0_g1_i1	Q32P51	RA1L2	Uncharacterized RNA-binding protein C660.15	0	0	0	200.51	0	87.6	439.77	267.39	948.99	6.60718	0.241399	122.75	0.00053296	18.5782	0.0186983
B_TRINITY_DN54760_c0_g1	B_TRINITY_DN54760_c0_g1_i1	P78316	NOP14		0	0	0	0	0	0	24.93	65.63	88.72	-1		47.5828	0.0226238	89.2506	0.0188214
C_TRINITY_DN272621_c0_g1	C_TRINITY_DN272621_c0_g1_i3/C_TRINITY_DN272621_c0_g1_i2/C_TRINITY_DN272621_c0_g1_i1	O14936	CSKP	Calcium/calmodulin-dependent protein kinase type 1	0	0	0	0	14.99	0	97.02	15.53	78.33	-1.07311		68.2052	0.00982598	73.1918	0.0188214
D_TRINITY_DN1288_c0_g1	D_TRINITY_DN1288_c0_g1_i1/D_TRINITY_DN1288_c0_g1_i4	P62269	RS18	40S ribosomal protein S18	0	0	0	1705.37	1584.92	2397	2112.61	1675.41	1922.75	90.4329	0.000124768	400.727	2.28035e-08	4.43121	0.0188214
A_TRINITY_DN7243_c1_g1	A_TRINITY_DN7243_c1_g1_i1/A_TRINITY_DN7243_c1_g1_i2/A_TRINITY_DN7243_c1_g1_i4/A_TRINITY_DN7243_c1_g1_i3	P22695	QCR2	Cytochrome b-c1 complex subunit 2 mitochondrial	0	0	0	0	0.85	0	170.16	243.54	97.9	-1		50.0804	0.0208773	88.2987	0.0188256
A_TRINITY_DN51589_c0_g3	A_TRINITY_DN51589_c0_g3_i1			Retrovirus-related Pol polyprotein from transposon TNT 1-94	3158.77	928.28	2017.79	515.23	0	900.89	2131.62	1371.75	328.28	-5.2692	0.119049	2.17233	0.349074	11.4464	0.0188256
D_TRINITY_DN4092_c0_g1	D_TRINITY_DN4092_c0_g1_i1	Q9BZV1	UBXN6	UBX domain-containing protein 6	0	0	0	0	0	0	47.46	82.32	82.77	-1		45.7144	0.0227972	85.4415	0.0188256
B_TRINITY_DN61232_c0_g1	B_TRINITY_DN61232_c0_g1_i2/B_TRINITY_DN61232_c0_g1_i6/B_TRINITY_DN61232_c0_g1_i1/B_TRINITY_DN61232_c0_g1_i7	Q16513	PKN2	Protein kinase C-like	5.34	0	0	73.82	397.22	120.07	178.63	209.19	249.34	29.9695	0.00648197	174.359	3.67705e-06	5.81787	0.0192158
A_TRINITY_DN7049_c0_g1	A_TRINITY_DN7049_c0_g1_i1	P99999	CYC	Cytochrome c-a	0	0	0	1001.25	1460.27	1693.53	1009.49	1701.01	1649.01	44.4385	0.00141027	211.008	6.63002e-07	4.7483	0.019245
A_TRINITY_DN5660_c0_g1	A_TRINITY_DN5660_c0_g1_i3	Q00610	CLH1	Clathrin heavy chain 1	0	0	0	94.93	181.49	370.69	148.49	167.1	224.83	107.804	4.93162e-05	449.939	9.50528e-09	4.17366	0.0193782
B_TRINITY_DN55593_c0_g1	B_TRINITY_DN55593_c0_g1_i2/B_TRINITY_DN55593_c0_g1_i1/B_TRINITY_DN55593_c0_g1_i3	Q99442	SEC62	Translocation protein SEC62	0	0	0	0	0.06	0	114.03	178.67	130.38	-1		46.6044	0.022398	84.6954	0.0193782
C_TRINITY_DN51588_c0_g1	C_TRINITY_DN51588_c0_g1_i2/C_TRINITY_DN51588_c0_g1_i1				0	0	0	0	117.54	0	177.3	207.76	142.79	4.2127	0.427803	112.347	0.00137314	26.6686	0.0193782
C_TRINITY_DN8642_c0_g1	C_TRINITY_DN8642_c0_g1_i1	P21912	SDHB	Succinate dehydrogenase [ubiquinone] iron-sulfur subunit mitochondrial	0	0	0	156.74	692.69	952.62	552.32	578	602.97	43.06	0.00183883	221.137	7.98632e-07	5.13555	0.0193782
C_TRINITY_DN404946_c0_g1	C_TRINITY_DN404946_c0_g1_i1/C_TRINITY_DN404946_c0_g1_i3/C_TRINITY_DN404946_c0_g1_i2	P20226	TBP	TATA-box-binding protein	0	0	0	110.88	351.73	101.3	260.4	353.88	281.57	11.8154	0.0673037	94.5318	0.000109119	8.00073	0.0193944
A_TRINITY_DN8423_c0_g1	A_TRINITY_DN8423_c0_g1_i2/A_TRINITY_DN8423_c0_g1_i5/A_TRINITY_DN8423_c0_g1_i1/A_TRINITY_DN8423_c0_g1_i3/A_TRINITY_DN8423_c0_g1_i4	O94875	SRBS2		0	0	0	54.74	0	107.13	116.58	360.05	169.15	5.70386	0.273238	95.8309	0.000626603	16.8011	0.0194097
C_TRINITY_DN3253_c0_g1	C_TRINITY_DN3253_c0_g1_i2	Q14315	FLNC	Filamin-C	0	0	0	0	189.86	0	340.2	326.96	343.08	22.0587	0.0907592	734.06	4.6826e-05	33.2775	0.0195208
C_TRINITY_DN1280_c0_g1	C_TRINITY_DN1280_c0_g1_i1/C_TRINITY_DN1280_c0_g1_i2	P11021	BIP	Endoplasmic reticulum chaperone BiP	0	0	0	2190.11	2371.63	2956.08	1641.56	2259.54	2327.53	334.031	3.40506e-07	1223.29	7.92348e-12	3.6622	0.0195688
B_TRINITY_DN61533_c0_g2	B_TRINITY_DN61533_c0_g2_i2/B_TRINITY_DN61533_c0_g2_i1				0	0	0	71.1	113.73	92.03	207.26	117.93	108.55	13.8031	0.0495365	105.394	6.50507e-05	7.63559	0.019572
D_TRINITY_DN572733_c0_g1	D_TRINITY_DN572733_c0_g1_i1	P62333	PRS10	26S proteasome regulatory subunit 10B	0	0	0	0	301.67	150.54	234.52	289.38	367.93	15.3541	0.0623687	177.152	5.55255e-05	11.5378	0.0195775
C_TRINITY_DN927820_c0_g1	C_TRINITY_DN927820_c0_g1_i1	Q9NZF1	PLAC8		0	0	0	0	0	0	153.69	367.18	472.53	-1		49.2936	0.0218371	87.1313	0.0196546
B_TRINITY_DN61567_c0_g2	B_TRINITY_DN61567_c0_g2_i1				0	0	0	0	0	648.89	1039.33	1131.77	708.44	6.98268	0.258659	171.617	0.000495391	24.5775	0.0197286
B_TRINITY_DN47305_c0_g1	B_TRINITY_DN47305_c0_g1_i1	P82251	BAT1	Cystine/glutamate transporter	25.7	0	21.45	0	0	0	28.51	99.96	10.15	-6.85036		9.47109	0.124886	64.8803	0.019768
B_TRINITY_DN56601_c0_g1	B_TRINITY_DN56601_c0_g1_i1/B_TRINITY_DN56601_c0_g1_i2/B_TRINITY_DN56601_c0_g1_i3	Q14103	HNRPD	Heterogeneous nuclear ribonucleoprotein D0	0	0	0	160.8	0	242.32	302.88	404.82	470.12	14.5415	0.0693899	171.343	6.40029e-05	11.783	0.0198722
B_TRINITY_DN61567_c0_g1	B_TRINITY_DN61567_c0_g1_i1/B_TRINITY_DN61567_c0_g1_i2/B_TRINITY_DN61567_c0_g1_i4/B_TRINITY_DN61567_c0_g1_i3	P27797	CALR	Calreticulin	0	0	0	1887.56	929.73	736.94	2712.31	1780.19	2548.8	58.0075	0.00179683	421.671	3.40657e-07	7.26926	0.0199366
C_TRINITY_DN561158_c0_g1	C_TRINITY_DN561158_c0_g1_i1			Putative diacyglycerol O-acyltransferase Rv1425	0	0	0	0	0	0	65.32	44.28	68.4	-1		44.452	0.024144	83.3051	0.0199555
A_TRINITY_DN14600_c0_g1	A_TRINITY_DN14600_c0_g1_i1	Q86UE8	TLK2	Serine/threonine-protein kinase tousled-like 2	0	0	0	26.72	0	19.47	161.94	39.87	48.4	3.00136	0.561739	76.7504	0.00214463	25.5719	0.0199884
A_TRINITY_DN28481_c0_g1	A_TRINITY_DN28481_c0_g1_i6/A_TRINITY_DN28481_c0_g1_i3	Q9Y5W7	SNX14	Sorting nexin-14	0	0	0	0	0	0	64.4	5.22	101.61	-1		57.6447	0.023121	108.351	0.0200126
D_TRINITY_DN353616_c2_g1	D_TRINITY_DN353616_c2_g1_i1	P26038	MOES	Moesin/ezrin/radixin homolog 1	0	49.56	56.95	0	797.7	447.44	0	0	0	5.44901	0.375524	-20.5963	0.0895355	-112.23	0.0200126
B_TRINITY_DN55973_c0_g2	B_TRINITY_DN55973_c0_g2_i2/B_TRINITY_DN55973_c0_g2_i1	P31946	1433B	14-3-3 protein zeta/delta	0	0	0	380.51	0	821.66	811.67	946.48	1464.24	27.0767	0.023283	298.738	8.62479e-06	11.0331	0.0200705
B_TRINITY_DN56684_c0_g1	B_TRINITY_DN56684_c0_g1_i1	O15270	SPTC2	Serine palmitoyltransferase 2	0	0	0	13.7	0	0	83.77	97.07	31.44	1.0425		53.7253	0.00879179	51.5351	0.0200705
B_TRINITY_DN58852_c0_g1	B_TRINITY_DN58852_c0_g1_i2				0	0	0	0	0	0	60.21	35.21	37.13	-1		45.0758	0.0243328	84.7683	0.0200705
B_TRINITY_DN60908_c1_g2	B_TRINITY_DN60908_c1_g2_i2/B_TRINITY_DN60908_c1_g2_i6/B_TRINITY_DN60908_c1_g2_i7/B_TRINITY_DN60908_c1_g2_i17/B_TRINITY_DN60908_c1_g2_i9/B_TRINITY_DN60908_c1_g2_i1/B_TRINITY_DN60908_c1_g2_i5/B_TRINITY_DN60908_c1_g2_i11/B_TRINITY_DN60908_c1_g2_i13/B_TRINITY_DN60908_c1_g2_i18/B_TRINITY_DN60908_c1_g2_i20/B_TRINITY_DN60908_c1_g2_i15/B_TRINITY_DN60908_c1_g2_i14				0	0	0	18.42	48.1	0	109.84	197.67	78.87	1.90471	0.796396	55.0183	0.00397375	28.8854	0.0200705
C_TRINITY_DN714_c0_g1	C_TRINITY_DN714_c0_g1_i1	Q99880	H2B1L	Histone H2B	0	31.66	416.31	205.64	825.16	642.31	567.12	1383.94	1335.3	1.89952	0.599592	18.6546	0.00203596	9.82071	0.0200705
C_TRINITY_DN829380_c0_g1	C_TRINITY_DN829380_c0_g1_i1	Q9H2J4	PDCL3	Phosducin-like protein 3	0	0	0	0	0	0	167.91	168.86	104.74	-1		46.3162	0.0235346	84.9295	0.0200705
A_TRINITY_DN13617_c0_g1	A_TRINITY_DN13617_c0_g1_i2/A_TRINITY_DN13617_c0_g1_i1	Q8IUR6	CRERF	CREB3 regulatory factor	0	0	0	0	50	0	341.22	0	376.66	1.05285	1	130.774	0.00881143	124.209	0.0200928
B_TRINITY_DN60740_c2_g5	B_TRINITY_DN60740_c2_g5_i1				0	0	0	0	0	0	255.28	270.3	160.77	-1		47.0404	0.0229717	84.6533	0.0200928
C_TRINITY_DN1079871_c0_g1	C_TRINITY_DN1079871_c0_g1_i1/C_TRINITY_DN1079871_c0_g1_i2				0	0	0	0	0	0	233.64	37.86	111.9	-1		51.5918	0.023378	95.4044	0.0200928
B_TRINITY_DN57204_c0_g4	B_TRINITY_DN57204_c0_g4_i2/B_TRINITY_DN57204_c0_g4_i3/B_TRINITY_DN57204_c0_g4_i4	Q14582	MAD4	Max dimerization protein 3	0	259.77	0	168.8	0	49.25	259.2	246.43	905.11	1.15768	1	23.361	0.011243	20.1791	0.0201159
A_TRINITY_DN27315_c0_g1	A_TRINITY_DN27315_c0_g1_i1	O14777	NDC80	Kinetochore protein ndc80	0	0	0	23.55	0	0	92.28	129.89	50.53	2.20714	0.742055	79.7772	0.00326592	36.145	0.0201454
B_TRINITY_DN53459_c0_g1	B_TRINITY_DN53459_c0_g1_i1	Q8NB37	GALD1	Glutamine amidotransferase-like class 1 domain-containing protein 1	0	0	0	0	83.61	0	199.95	100.38	345.23	1.07143		52.3048	0.00843724	48.8178	0.0201454
C_TRINITY_DN1132_c0_g1	C_TRINITY_DN1132_c0_g1_i1				0	0	0	1111.32	1879.31	1760.82	1171.71	1207.39	1121	149.307	6.74597e-06	520.389	1.54163e-09	3.48535	0.0201454
C_TRINITY_DN1593_c0_g1	C_TRINITY_DN1593_c0_g1_i1	P22087	FBRL	rRNA 2'-O-methyltransferase fibrillarin	0	0	0	157.64	129.11	226.55	197.13	425.13	210.02	18.076	0.0288157	131.877	2.96866e-05	7.29567	0.0201852
A_TRINITY_DN13457_c0_g1	A_TRINITY_DN13457_c0_g1_i1	Q01814	AT2B2	Plasma membrane calcium-transporting ATPase 1	0	0	0	4.81	0	27.29	37.82	66.28	23.05	4.88168	0.337482	89.9436	0.000985442	18.4247	0.0202104
C_TRINITY_DN1985265_c0_g1	C_TRINITY_DN1985265_c0_g1_i1				0	0	0	0	73.3	0	124.75	313.13	122.36	1.0662		52.9973	0.00857906	49.7065	0.0202455
C_TRINITY_DN144212_c0_g3	C_TRINITY_DN144212_c0_g3_i2	Q7L576	CYFP1	Cytoplasmic FMR1-interacting protein 2	0	0	7.83	5.03	99.12	17.88	57.86	62.49	65.17	7.04204	0.159864	62.8849	0.000605906	8.92994	0.0202638
A_TRINITY_DN21358_c0_g1	A_TRINITY_DN21358_c0_g1_i3/A_TRINITY_DN21358_c0_g1_i1	Q9NXG6	P4HTM	Transmembrane prolyl 4-hydroxylase	0	0	0	0	0	0	105.32	56.4	60.95	-1		45.4066	0.0244718	84.7607	0.0203066
C_TRINITY_DN13970_c0_g1	C_TRINITY_DN13970_c0_g1_i2	P46060	RAGP1	Ran GTPase-activating protein 1	0	0	0	116.34	0	373.89	351.35	445.99	488.81	18.6946	0.0469271	219.94	3.48517e-05	11.7649	0.0203514
B_TRINITY_DN58524_c0_g1	B_TRINITY_DN58524_c0_g1_i7/B_TRINITY_DN58524_c0_g1_i2/B_TRINITY_DN58524_c0_g1_i4/B_TRINITY_DN58524_c0_g1_i5/B_TRINITY_DN58524_c0_g1_i6/B_TRINITY_DN58524_c0_g1_i8/B_TRINITY_DN58524_c0_g1_i10/B_TRINITY_DN58524_c0_g1_i12/B_TRINITY_DN58524_c0_g1_i15	Q9BW85	YJU2	Splicing factor YJU2	0	0	0	0	0	0	116.19	210.17	99.98	-1		46.3972	0.0240749	85.223	0.0203822
A_TRINITY_DN10526_c0_g1	A_TRINITY_DN10526_c0_g1_i2	P61163	ACTZ	Alpha-centractin	0	0	0	0	0	0	92.85	30.93	139.71	-1		47.3859	0.0243562	88.2869	0.0203903
C_TRINITY_DN67819_c0_g1	C_TRINITY_DN67819_c0_g1_i1	Q06830	PRDX1	Peroxiredoxin-1	0	0	0	113.29	0	127.89	225.69	549.35	195.89	6.93493	0.219185	110.144	0.00047932	15.8825	0.020454
C_TRINITY_DN2213_c0_g1	C_TRINITY_DN2213_c0_g1_i1	P55081	MFAP1	Microfibrillar-associated protein 1	0	0	0	0	0	0	47.13	173.88	96.92	-1		47.3437	0.024418	87.8132	0.0206318
A_TRINITY_DN19124_c0_g1	A_TRINITY_DN19124_c0_g1_i2/A_TRINITY_DN19124_c0_g1_i1	Q9Y5K3	PCY1B	Choline-phosphate cytidylyltransferase A	0	0	0	0	0	81.78	156.75	194.22	129.91	2.42114	0.683552	71.8698	0.00292397	29.6842	0.0208143
C_TRINITY_DN76092_c0_g1	C_TRINITY_DN76092_c0_g1_i1	Q13573	SNW1	SNW domain-containing protein 1	22.4	0	0	145.32	337.74	43.39	219.27	318.63	242.27	16.0683	0.03479	110.858	5.52247e-05	6.89921	0.0208877
A_TRINITY_DN10109_c0_g1	A_TRINITY_DN10109_c0_g1_i1	Q9H201	EPN3	Epsin-2	0	0	0	0	0	0	36.13	134.68	54.4	-1		47.6605	0.0249725	89.0094	0.0209816
A_TRINITY_DN12337_c0_g1	A_TRINITY_DN12337_c0_g1_i2	P33992	MCM5	DNA replication licensing factor mcm5-A	0	0	0	65.04	0	57.18	98.98	120.74	215.4	12.0726	0.0990447	155.201	0.000127472	12.8557	0.0209816
A_TRINITY_DN8564_c0_g1	A_TRINITY_DN8564_c0_g1_i1	Q14697	GANAB	Neutral alpha-glucosidase AB	0	0	0	0	0	0	61.76	20.65	33.98	-1		46.0534	0.0253018	86.7079	0.0209816
D_TRINITY_DN454827_c0_g1	D_TRINITY_DN454827_c0_g1_i1	O95573	ACSL3	Long-chain-fatty-acid--CoA ligase 3	0	142.18	0	0	20.13	0	78.39	60.8	25.42	-10.253	0.202046	5.3051	0.191077	54.3932	0.0209816
D_TRINITY_DN1398_c0_g1	D_TRINITY_DN1398_c0_g1_i1	P52789	HXK2	Hexokinase-2	0	0	0	0	0	0	64.34	85.75	152.53	-1		44.4148	0.0251324	82.4129	0.0210054
B_TRINITY_DN56294_c0_g1	B_TRINITY_DN56294_c0_g1_i1/B_TRINITY_DN56294_c0_g1_i2	P0DPD8	EFCE2	Endothelin-converting enzyme homolog	0	0	0	0	0	0	48.75	53.54	23.28	-1		45.1764	0.0254242	84.9708	0.0210088
C_TRINITY_DN9806_c0_g1	C_TRINITY_DN9806_c0_g1_i1/C_TRINITY_DN9806_c0_g1_i2	P25789	PSA4	Proteasome subunit alpha type-4	0	0	0	0	0	0	244.33	91.89	131.09	-1		40.9563	0.0318058	92.3248	0.0210088
A_TRINITY_DN1214_c0_g1	A_TRINITY_DN1214_c0_g1_i5/A_TRINITY_DN1214_c0_g1_i3/A_TRINITY_DN1214_c0_g1_i8				0	0	0	133.62	341.1	325.25	242.41	171.82	178.52	103.257	4.63137e-05	386.099	1.20926e-08	3.73922	0.021036
B_TRINITY_DN56330_c0_g3	B_TRINITY_DN56330_c0_g3_i1	Q9Y5Z6	B3GT1	Hydroxyproline O-galactosyltransferase GALT3	0	0	0	0	42.18	0	43.54	94.95	201.89	1.05021		51.9546	0.00923654	49.4708	0.021083
C_TRINITY_DN150050_c0_g2	C_TRINITY_DN150050_c0_g2_i1	P20674	COX5A	Cytochrome c oxidase subunit 5A mitochondrial	0	0	0	0	0	2.97	331.51	152.42	229.79	-1		46.5126	0.0243562	83.5436	0.0214566
C_TRINITY_DN42545_c0_g1	C_TRINITY_DN42545_c0_g1_i5	P08240	SRPRA	Signal recognition particle receptor subunit alpha homolog	0	0	0	0	97.99	0	148.13	119.32	139.18	4.16281	0.438945	109.767	0.00148058	26.3684	0.0216875
B_TRINITY_DN59989_c0_g1	B_TRINITY_DN59989_c0_g1_i2/B_TRINITY_DN59989_c0_g1_i7/B_TRINITY_DN59989_c0_g1_i1/B_TRINITY_DN59989_c0_g1_i5/B_TRINITY_DN59989_c0_g1_i9	Q9UI12	VATH	V-type proton ATPase subunit H	0	0	0	0	0	40.6	72.85	111.93	173.37	1.23116		51.9735	0.0069995	42.2151	0.0218181
C_TRINITY_DN48241_c0_g1	C_TRINITY_DN48241_c0_g1_i2/C_TRINITY_DN48241_c0_g1_i6/C_TRINITY_DN48241_c0_g1_i5	P26196	DDX6	ATP-dependent RNA helicase DHH1	0	0	0	105.36	0	128.25	321.51	173.27	224.55	7.21408	0.187263	87.755	0.000529556	12.1644	0.0218314
B_TRINITY_DN55521_c0_g1	B_TRINITY_DN55521_c0_g1_i6/B_TRINITY_DN55521_c0_g1_i3/B_TRINITY_DN55521_c0_g1_i5	P28066	PSA5	Proteasome subunit alpha type-5	0	0	0	0	0	0	193.63	31.75	501.14	-1	1	58.8082	0.0213836	96.2169	0.0218742
B_TRINITY_DN58141_c0_g1	B_TRINITY_DN58141_c0_g1_i1/B_TRINITY_DN58141_c0_g1_i3/B_TRINITY_DN58141_c0_g1_i4/B_TRINITY_DN58141_c0_g1_i2/B_TRINITY_DN58141_c0_g1_i5	Q08752	PPID	Inactive peptidyl-prolyl cis-trans isomerase FKBP6	0	0	0	0.01	0	77.17	188.75	287.6	34.95	1.53699	0.926933	62.1499	0.00809646	40.4361	0.0218742
D_TRINITY_DN656142_c0_g1	D_TRINITY_DN656142_c0_g1_i2	Q8N5U6	RNF10	RING finger protein 10	0	0	0	0	0	1.67	94.79	44.96	54.09	-1		44.5444	0.0260636	83.3343	0.0218742
C_TRINITY_DN1265_c0_g1	C_TRINITY_DN1265_c0_g1_i1	P40925	MDHC	Malate dehydrogenase cytoplasmic	37.14	140.96	61.63	823.63	1099.73	1816.43	561.77	1033.16	1357.44	12.061	0.000835035	43.8948	2.47351e-08	3.6394	0.0219083
B_TRINITY_DN54809_c0_g2	B_TRINITY_DN54809_c0_g2_i1	Q8IVB4	SL9A9	Sodium/hydrogen exchanger 9	0	0	0	0	0	0	109.54	163.14	54.76	-1		46.3473	0.0256698	85.7993	0.0219385
B_TRINITY_DN55809_c0_g1	B_TRINITY_DN55809_c0_g1_i1	Q92733	PRCC	Proline-rich protein PRCC	0	0	0	0	0	0	175.43	98.44	146.49	-1		44.2653	0.0257257	81.2692	0.0220525
A_TRINITY_DN12280_c0_g1	A_TRINITY_DN12280_c0_g1_i1				0	0	0	94.14	47.79	285.14	324.19	258.23	211.73	13.2064	0.0634857	114.61	9.02164e-05	8.67838	0.0221516
B_TRINITY_DN58023_c0_g1	B_TRINITY_DN58023_c0_g1_i1/B_TRINITY_DN58023_c0_g1_i2/B_TRINITY_DN58023_c0_g1_i3/B_TRINITY_DN58023_c0_g1_i4	P52655	TF2AA	TFIIA-alpha and beta-like factor	0	0	0	0	0	102.88	266.52	177.44	139.12	2.28718	0.718591	72.347	0.00427069	31.6315	0.0222683
B_TRINITY_DN61116_c0_g1	B_TRINITY_DN61116_c0_g1_i1	P22314	UBA1	Ubiquitin-like modifier-activating enzyme 1	0	0	0	0	37.35	89.76	87.81	112.5	73.08	11.765	0.10148	145.478	0.000143956	12.3653	0.0222683
B_TRINITY_DN54644_c0_g1	B_TRINITY_DN54644_c0_g1_i2/B_TRINITY_DN54644_c0_g1_i1	P46776	RL27A	60S ribosomal protein L27a	0	0	0	574.2	835.37	3232	1399.82	1910.23	1782.66	51.8511	0.00145236	289.631	5.03083e-07	5.58582	0.0223926
B_TRINITY_DN58816_c1_g1	B_TRINITY_DN58816_c1_g1_i3/B_TRINITY_DN58816_c1_g1_i1	P62195	PRS8	26S proteasome regulatory subunit 8	0	0	0	76.59	160.19	84.89	53.13	742.06	124.74	7.73061	0.182916	104.156	0.000530691	13.4731	0.0226723
C_TRINITY_DN9443_c0_g1	C_TRINITY_DN9443_c0_g1_i1/C_TRINITY_DN9443_c0_g1_i5	Q9UHX1	PUF60	Poly(U)-binding-splicing factor half pint	0	0	0	56.37	44.86	103.71	79.22	211.79	90.37	13.9058	0.0555401	115.4	7.87596e-05	8.29873	0.0226723
B_TRINITY_DN62108_c0_g1	B_TRINITY_DN62108_c0_g1_i1/B_TRINITY_DN62108_c0_g1_i2				0	0	0	40.15	53.79	112.42	74.23	67.44	83.02	32.1316	0.004461	162.128	3.46466e-06	5.04576	0.022775
B_TRINITY_DN59405_c0_g1	B_TRINITY_DN59405_c0_g1_i1/B_TRINITY_DN59405_c0_g1_i4	Q9NV70	EXOC1	Exocyst complex component 1	1045.4	712.39	766.18	83.7	131.8	354.94	192.47	263.76	115.74	-6.32353	0.00967783	-1.27258	0.673855	4.96905	0.022775
C_TRINITY_DN302269_c0_g1	C_TRINITY_DN302269_c0_g1_i6/C_TRINITY_DN302269_c0_g1_i3				40.03	52.94	0	0	0	0	72.87	59.07	48.34	-5.92934		7.8932	0.13617	46.8015	0.022775
C_TRINITY_DN4380_c0_g1	C_TRINITY_DN4380_c0_g1_i1	Q86TU7	SETD3	Actin-histidine N-methyltransferase	0	0	0	0	342.05	133.81	321.87	244.72	311.88	20.1731	0.0418296	229.377	3.257e-05	11.3704	0.022775
C_TRINITY_DN32088_c0_g1	C_TRINITY_DN32088_c0_g1_i1				0	154.69	0	0	534.57	0	812.79	854.38	524.18	2.41259	0.640447	63.4092	0.00329892	26.2826	0.0228819
B_TRINITY_DN57723_c0_g1	B_TRINITY_DN57723_c0_g1_i5/B_TRINITY_DN57723_c0_g1_i3	Q8WXF7	ATLA1	Atlastin-3	0	0	0	17.21	96.06	22.87	70.21	104.72	113.27	3.47708	0.444586	49.9948	0.00205178	14.3784	0.0231066
B_TRINITY_DN59213_c0_g1	B_TRINITY_DN59213_c0_g1_i2	P18754	RCC1	Regulator of chromosome condensation	0	0	0	0	0	36.83	85.09	113.92	28.37	3.04574	0.580193	90.6104	0.00259083	29.7499	0.0231892
A_TRINITY_DN6911_c0_g1	A_TRINITY_DN6911_c0_g1_i1	P62753	RS6	40S ribosomal protein S6	105.86	0	0	1141.33	1928.55	3479.09	1498.7	1499.78	1701.88	44.3074	0.000217871	155.83	7.20177e-08	3.51703	0.0233321
B_TRINITY_DN54744_c0_g1	B_TRINITY_DN54744_c0_g1_i2/B_TRINITY_DN54744_c0_g1_i4/B_TRINITY_DN54744_c0_g1_i3	Q9BWU0	NADAP	Uncharacterized protein ZK632.2	0	0	0	0	0	0	78.61	45.42	196.05	-1		46.3162	0.0269878	85.9814	0.0233321
B_TRINITY_DN61724_c0_g3	B_TRINITY_DN61724_c0_g3_i1/B_TRINITY_DN61724_c0_g3_i3	Q9BQE3	TBA1C	Tubulin alpha-2 chain	0	0	0	507.7	0	132.34	748.54	1645.11	796.69	7.8101	0.200193	126.609	0.000485011	16.211	0.0234237
B_TRINITY_DN60018_c0_g1	B_TRINITY_DN60018_c0_g1_i1/B_TRINITY_DN60018_c0_g1_i2/B_TRINITY_DN60018_c0_g1_i3/B_TRINITY_DN60018_c0_g1_i4/B_TRINITY_DN60018_c0_g1_i6/B_TRINITY_DN60018_c0_g1_i26/B_TRINITY_DN60018_c0_g1_i27/B_TRINITY_DN60018_c0_g1_i36/B_TRINITY_DN60018_c0_g1_i37				0	0	0	0	0	0	49.81	109.73	20.65	-1		49.882	0.0250221	86.8552	0.0235615
A_TRINITY_DN11542_c0_g1	A_TRINITY_DN11542_c0_g1_i2	P18084	ITB5	Integrin beta-3	0	0	0	0	0	0	55.03	109.78	38.97	-1		44.4688	0.0276707	83.069	0.0237091
A_TRINITY_DN4466_c0_g1	A_TRINITY_DN4466_c0_g1_i1				0	0	0	0	1594.12	0	2585.03	2949.88	2415.29	24.3944	0.0834596	756.653	5.08352e-05	31.0175	0.0237091
B_TRINITY_DN57103_c0_g1	B_TRINITY_DN57103_c0_g1_i1	Q6NWY9	PR40B	Pre-mRNA-processing factor 40 homolog B	0	0	0	22.53	336.08	94.05	223.23	195.04	163.51	23.2029	0.0203733	174.537	1.57344e-05	7.52222	0.0237198
B_TRINITY_DN55107_c1_g1	B_TRINITY_DN55107_c1_g1_i1/B_TRINITY_DN55107_c1_g1_i2	Q92538	GBF1	Golgi-specific brefeldin A-resistance guanine nucleotide exchange factor 1	0	0	0	0	39.16	58.74	101.36	61.72	71.36	6.02555	0.24543	83.057	0.000743032	13.7841	0.0237512
C_TRINITY_DN2094_c0_g1	C_TRINITY_DN2094_c0_g1_i1	O00232	PSD12	26S proteasome non-ATPase regulatory subunit 12	0	0	0	54.97	247.04	120.95	131.55	161.36	181.44	19.2777	0.0212409	114.393	2.76853e-05	5.93398	0.0237512
D_TRINITY_DN1763203_c0_g1	D_TRINITY_DN1763203_c0_g1_i4/D_TRINITY_DN1763203_c0_g1_i2	Q9NQS7	INCE	Inner centromere protein	0	0	0	0	0	55.59	133.48	162.15	48.12	1.64785	0.890514	63.9837	0.00542086	38.8285	0.0237512
C_TRINITY_DN51231_c0_g1	C_TRINITY_DN51231_c0_g1_i2	Q9Y678	COPG1	Coatomer subunit gamma	0	0	0	11.25	16.74	30.99	37.62	45.1	59.69	4.45829	0.331464	55.517	0.00133505	12.4525	0.0239576
B_TRINITY_DN54936_c0_g1	B_TRINITY_DN54936_c0_g1_i2/B_TRINITY_DN54936_c0_g1_i1	O15269	SPTC1	Serine palmitoyltransferase 1	0	0	0	0	0	0	31.72	125.13	39.98	-1		45.9805	0.0279535	86.0196	0.0241335
C_TRINITY_DN99106_c0_g1	C_TRINITY_DN99106_c0_g1_i1	Q8N7H5	PAF1	RNA polymerase II-associated factor 1 homolog	0	0	0	50.66	67.82	142	164.56	157.76	105.72	10.8199	0.082756	86.1785	0.000170229	7.96478	0.0241335
B_TRINITY_DN54977_c0_g1	B_TRINITY_DN54977_c0_g1_i1	Q9ULR0	ISY1	Pre-mRNA-splicing factor ISY1 homolog	0	0	0	117.48	293.16	275.92	207.85	344.44	255.06	18.9853	0.0212424	110.414	2.93056e-05	5.81575	0.0242026
B_TRINITY_DN61584_c0_g1	B_TRINITY_DN61584_c0_g1_i1	Q5FYB0	ARSJ	Arylsulfatase I	0	0	0	0	0	0	22	35.94	52.77	-1		41.9461	0.0286853	78.985	0.0242146
A_TRINITY_DN22576_c0_g2	A_TRINITY_DN22576_c0_g2_i3/A_TRINITY_DN22576_c0_g2_i2/A_TRINITY_DN22576_c0_g2_i1	Q5VZ89	DEN4C	DENN domain-containing protein 4B	0	0	0	0	64.7	0	186.44	75.16	100.7	1.22109		55.9009	0.00872361	45.7795	0.0242333
C_TRINITY_DN875166_c0_g1	C_TRINITY_DN875166_c0_g1_i1	P11168	GTR2	Solute carrier family 2 facilitated glucose transporter member 2	0	0	0	0	54.78	0	58.14	41.79	250.32	2.05413	0.787617	79.087	0.00445067	38.5015	0.0242333
C_TRINITY_DN95031_c0_g1	C_TRINITY_DN95031_c0_g1_i3/C_TRINITY_DN95031_c0_g1_i4	P26010	ITB7	Integrin beta-7	0	0	0	0	0	0	33.41	75.93	14.04	-1		47.9205	0.0280843	90.188	0.0242333
A_TRINITY_DN17146_c0_g1	A_TRINITY_DN17146_c0_g1_i2/A_TRINITY_DN17146_c0_g1_i1	P53618	COPB	Coatomer subunit beta	0	0	0	72.32	200.08	65.36	117.93	128.91	119.02	32.4321	0.00489537	170.758	3.71093e-06	5.26508	0.0243597
D_TRINITY_DN15006_c0_g2	D_TRINITY_DN15006_c0_g2_i2	Q9H0R6	GATA	Fatty acid amide hydrolase	0	0	0	0	0	2.78	38.13	64.68	44.33	-1		42.0609	0.0287516	78.9361	0.0243597
D_TRINITY_DN5626_c0_g1	D_TRINITY_DN5626_c0_g1_i1				108.13	68.37	0	29.21	87.66	44.61	142.8	97.29	47.65	-1.33353	0.889021	6.61262	0.0326665	8.81814	0.0243597
B_TRINITY_DN57787_c0_g1	B_TRINITY_DN57787_c0_g1_i1/B_TRINITY_DN57787_c0_g1_i4/B_TRINITY_DN57787_c0_g1_i5	P48426	PI42A	Phosphatidylinositol 5-phosphate 4-kinase type-2 alpha	0	0	0	29.11	0	19.11	64.8	119.58	119.86	1.96079		50.0675	0.00448398	25.5343	0.024407
A_TRINITY_DN11042_c0_g1	A_TRINITY_DN11042_c0_g1_i1	P13637	AT1A3	Sodium/potassium-transporting ATPase subunit alpha	24.2	0	20.33	63.67	64.61	153.37	92.46	84.63	117.38	4.31741	0.115409	20.5213	0.000209624	4.75315	0.0245649
C_TRINITY_DN388439_c0_g1	C_TRINITY_DN388439_c0_g1_i1	P45974	UBP5	Ubiquitin carboxyl-terminal hydrolase 5	0.88	0	0	0.14	164.93	0.78	225.75	164.23	270.35	9.46338	0.204324	236.162	0.000393333	24.9553	0.0245649
D_TRINITY_DN1611206_c0_g1	D_TRINITY_DN1611206_c0_g1_i1	P49257	LMAN1	Protein ERGIC-53	0	0	0	0	122.23	0	184.05	178.87	123.11	4.18541	0.441698	108.126	0.00172172	25.8339	0.0245649
B_TRINITY_DN58787_c0_g1	B_TRINITY_DN58787_c0_g1_i1	Q9NUQ8	ABCF3	ATP-binding cassette sub-family F member 3	0	0	0	0	55.06	55.07	53.71	113.98	76.87	6.83982	0.209376	87.8938	0.000594617	12.8503	0.0246605
B_TRINITY_DN61813_c0_g1	B_TRINITY_DN61813_c0_g1_i2/B_TRINITY_DN61813_c0_g1_i11/B_TRINITY_DN61813_c0_g1_i6/B_TRINITY_DN61813_c0_g1_i8/B_TRINITY_DN61813_c0_g1_i17/B_TRINITY_DN61813_c0_g1_i19/B_TRINITY_DN61813_c0_g1_i18/B_TRINITY_DN61813_c0_g1_i9/B_TRINITY_DN61813_c0_g1_i12	Q9P2P1	NYNRI	Transposon Tf2-6 polyprotein	0	0	0	0	0	0	28.24	85.47	86.89	-1		38.3474	0.0445066	103.064	0.0247272
B_TRINITY_DN60446_c0_g1	B_TRINITY_DN60446_c0_g1_i3				0	0	0	96.77	51.78	6.2	158.45	229.6	226.07	11.5933	0.121226	173.852	0.000194093	14.996	0.0247335
C_TRINITY_DN21438_c0_g1	C_TRINITY_DN21438_c0_g1_i3/C_TRINITY_DN21438_c0_g1_i2	Q8NF50	DOCK8	Dedicator of cytokinesis protein 8	0	0	0	0	0	0	69.2	157.69	142.49	-1		43.2986	0.0281753	79.041	0.0247335
C_TRINITY_DN3055_c0_g1	C_TRINITY_DN3055_c0_g1_i1	P0DP23	CALM1	Calmodulin	0	0	0	810.21	853.77	698.56	872.72	687.81	1317.22	40.6806	0.00247568	209.811	1.46393e-06	5.15753	0.0247917
C_TRINITY_DN330893_c0_g1	C_TRINITY_DN330893_c0_g1_i1	Q92504	S39A7	Zinc transporter zipt-7.1	0	0	0	0	0	0	81.08	134.82	92.12	-1		42.2058	0.0287516	78.1142	0.0247917
A_TRINITY_DN16815_c0_g1	A_TRINITY_DN16815_c0_g1_i2/A_TRINITY_DN16815_c0_g1_i1	P52435	RPB11	DNA-directed RNA polymerase II subunit RPB11	0	0	0	0	0	226.43	847.7	263.42	539.89	1.82093	0.84324	67.8238	0.00463784	37.2469	0.0249639
B_TRINITY_DN57725_c0_g1	B_TRINITY_DN57725_c0_g1_i3	Q12926	ELAV2	Sex-lethal homolog	0	0	0	0	0	0	85.54	61.62	62.18	-1		41.5813	0.0292986	77.5869	0.0249639
B_TRINITY_DN57609_c0_g1	B_TRINITY_DN57609_c0_g1_i1/B_TRINITY_DN57609_c0_g1_i2/B_TRINITY_DN57609_c0_g1_i5/B_TRINITY_DN57609_c0_g1_i3	Q8TCT9	HM13	Minor histocompatibility antigen H13	0	0	0	131.67	44.44	114.53	144.38	404.06	320.11	8.27247	0.150369	89.3496	0.000396844	10.8008	0.0249666
A_TRINITY_DN27770_c0_g1	A_TRINITY_DN27770_c0_g1_i1	O96005	CLPT1	Cleft lip and palate transmembrane protein 1 homolog	0	0	0	0	0	0	37.71	60.5	61.14	-1		41.2109	0.0295838	77.2398	0.024989
D_TRINITY_DN417116_c0_g1	D_TRINITY_DN417116_c0_g1_i1/D_TRINITY_DN417116_c0_g1_i2	Q9Y6L7	TLL2	Zinc metalloproteinase nas-39	0	0	0	0	379.19	0	508.91	358.92	597.61	6.38051	0.297228	155.222	0.000851307	24.3275	0.024989
C_TRINITY_DN83676_c0_g1	C_TRINITY_DN83676_c0_g1_i1	O43660	PLRG1	Pleiotropic regulator 1	0	0	0	2.96	55.33	131.45	73.64	205.84	175.56	8.01143	0.180688	108.977	0.000445378	13.6027	0.0249964
B_TRINITY_DN58475_c0_g1	B_TRINITY_DN58475_c0_g1_i2				0	0	0	0	0	0	341.02	476.25	198.24	-1		46.0369	0.0270934	80.568	0.0251968
B_TRINITY_DN56303_c0_g1	B_TRINITY_DN56303_c0_g1_i4/B_TRINITY_DN56303_c0_g1_i2/B_TRINITY_DN56303_c0_g1_i3/B_TRINITY_DN56303_c0_g1_i1	P62910	RL32	60S ribosomal protein L32	0	0	0	896.66	2955.7	2399.27	1475	1317.5	2261.11	56.7214	0.000515362	229.573	2.89282e-07	4.04737	0.025206
B_TRINITY_DN59119_c0_g1	B_TRINITY_DN59119_c0_g1_i1/B_TRINITY_DN59119_c0_g1_i2/B_TRINITY_DN59119_c0_g1_i3	P40429	RL13A	60S ribosomal protein L13a	0	0	0	600.54	2014.11	1535.29	658.96	1150.19	1589.86	78.3438	0.000188007	318.724	6.26727e-08	4.06827	0.0253676
C_TRINITY_DN2989_c0_g1	C_TRINITY_DN2989_c0_g1_i2				0	0	0	0	0	0	44.03	68.88	13.56	-1		45.9025	0.0294464	86.3311	0.0253676
A_TRINITY_DN53977_c0_g1	A_TRINITY_DN53977_c0_g1_i2/A_TRINITY_DN53977_c0_g1_i1	P61221	ABCE1	Translation initiation factor RLI1	0	0	0	0	0	29.22	28.75	78.32	102.64	1.55057	0.921276	56.3133	0.00661957	36.3177	0.0253866
A_TRINITY_DN13167_c0_g1	A_TRINITY_DN13167_c0_g1_i3/A_TRINITY_DN13167_c0_g1_i2				0	0	0	0	0	0	185.79	109.03	194.88	-1		42.5473	0.0288651	77.5217	0.0254066
C_TRINITY_DN799458_c0_g1	C_TRINITY_DN799458_c0_g1_i2/C_TRINITY_DN799458_c0_g1_i1	P24752	THIL	Acetyl-CoA acetyltransferase	0	0	0	48.11	130.85	137.03	120.22	151.47	143.91	12.9584	0.0518392	85.3152	0.000106531	6.5838	0.0254066
B_TRINITY_DN62106_c1_g1	B_TRINITY_DN62106_c1_g1_i1/B_TRINITY_DN62106_c1_g1_i2	Q12798	CETN1	Caltractin	0	0	0	0	318.36	0	285.12	444.87	532.75	4.41994	0.422057	111.291	0.00162187	25.1793	0.025513
D_TRINITY_DN1407816_c0_g1	D_TRINITY_DN1407816_c0_g1_i1	Q5SQQ9	VAX1	Ventral anterior homeobox 1b	0	0	0	0	0	0	84.73	123.71	188.62	-1		41.994	0.0294464	77.185	0.0255892
B_TRINITY_DN61840_c0_g4	B_TRINITY_DN61840_c0_g4_i3/B_TRINITY_DN61840_c0_g4_i2/B_TRINITY_DN61840_c0_g4_i4/B_TRINITY_DN61840_c0_g4_i1	Q8NF50	DOCK8	Dedicator of cytokinesis protein 9	0	47.78	0	401.67	655.92	238.87	383.73	590.19	572.59	16.6556	0.0247633	88.8999	5.21638e-05	5.33754	0.0256154
B_TRINITY_DN57363_c0_g10	B_TRINITY_DN57363_c0_g10_i3/B_TRINITY_DN57363_c0_g10_i1	Q99459	CDC5L	Pre-mRNA-splicing factor CEF1	0	0	0	29.62	118.99	173.49	146.81	140.96	90.54	12.2484	0.0569204	79.2312	0.00016514	6.46871	0.0256748
C_TRINITY_DN50887_c0_g1	C_TRINITY_DN50887_c0_g1_i1	P50616	TOB1	Protein Tob1	0	61.41	0	26.16	960.46	158.99	595.68	342.61	744.87	12.4894	0.0733116	108.432	0.000164247	8.68191	0.0257845
A_TRINITY_DN23970_c0_g1	A_TRINITY_DN23970_c0_g1_i1	Q9Y385	UB2J1	Ubiquitin-conjugating enzyme E2 J1	0	0	0	0	0	25.19	28.55	109.98	182.85	1.0467		49.7283	0.0118052	47.5095	0.0259551
C_TRINITY_DN740849_c0_g1	C_TRINITY_DN740849_c0_g1_i2	P18858	DNLI1	DNA ligase 1	0	0	0	0	0	11.08	37.73	28.88	60.14	1.03331		44.1546	0.0120378	42.7311	0.0259551
A_TRINITY_DN2262_c0_g1	A_TRINITY_DN2262_c0_g1_i2/A_TRINITY_DN2262_c0_g1_i3/A_TRINITY_DN2262_c0_g1_i5	O43719	HTSF1	HIV Tat-specific factor 1 homolog	0	0	0	0	0	146.64	167.13	126.07	385.11	4.48915	0.411808	106.424	0.00162105	23.707	0.0260358
A_TRINITY_DN1828_c1_g1	A_TRINITY_DN1828_c1_g1_i1/A_TRINITY_DN1828_c1_g1_i2	P32243	OTX2	Homeobox protein OTX2	0	0	0	0	208.12	0	301.38	366.47	148.21	5.36227	0.362183	138.124	0.00126418	25.7586	0.0262158
B_TRINITY_DN55127_c0_g1	B_TRINITY_DN55127_c0_g1_i1	Q8WY21	SORC1	Sortilin-related receptor	0	0	0	0	0	0	31.47	48.89	83.63	-1		41.3298	0.0310852	77.4753	0.0264194
C_TRINITY_DN6391_c0_g1	C_TRINITY_DN6391_c0_g1_i4/C_TRINITY_DN6391_c0_g1_i7				0	0	0	0	0	0	47.23	29.77	116.45	-1		43.0463	0.0305786	79.9218	0.0265009
B_TRINITY_DN59494_c0_g1	B_TRINITY_DN59494_c0_g1_i1			Body wall muscle protein HR-29	0	0	0	0	199.54	39.53	196.98	245.1	210.52	3.97904	0.418507	68.4093	0.00189865	17.1924	0.0265365
B_TRINITY_DN57803_c0_g3	B_TRINITY_DN57803_c0_g3_i1/B_TRINITY_DN57803_c0_g3_i2	Q9H0R6	GATA	Fatty acid amide hydrolase	0	0	0	0	0	0	47.58	83.11	38.71	-1		34.6264	0.0419146	82.9551	0.0266617
C_TRINITY_DN12909_c0_g1	C_TRINITY_DN12909_c0_g1_i2	Q8WUM4	PDC6I	Programmed cell death 6-interacting protein	0	0	0	0	0	0	55.98	39.93	65.25	-1		40.2651	0.0315101	75.4422	0.0266746
B_TRINITY_DN56858_c2_g7	B_TRINITY_DN56858_c2_g7_i1	P08865	RSSA	40S ribosomal protein SA	0	0	0	280.22	730.59	901.7	503.8	491.64	947.77	28.8462	0.00653565	146.132	6.56059e-06	5.06592	0.0266866
D_TRINITY_DN1350690_c0_g1	D_TRINITY_DN1350690_c0_g1_i2	P52209	6PGD	6-phosphogluconate dehydrogenase decarboxylating	0	0	0	0	0	0	132.09	3.67	97.92	-1		57.4193	0.0294464	107.531	0.0266866
C_TRINITY_DN672_c0_g1	C_TRINITY_DN672_c0_g1_i2	P55884	EIF3B	Eukaryotic translation initiation factor 3 subunit B	0	0	0	10.16	121.09	75.52	103.69	60.88	136.29	11.838	0.0759104	96.8806	0.000155125	8.18386	0.0268039
B_TRINITY_DN59922_c0_g2	B_TRINITY_DN59922_c0_g2_i1	Q15003	CND2	Condensin complex subunit 2	0	0	0	10.98	0	19.01	73.14	39.6	43.79	1.8816		48.3683	0.00521848	25.706	0.0268423
D_TRINITY_DN2285_c0_g1	D_TRINITY_DN2285_c0_g1_i1	P46779	RL28	60S ribosomal protein L28	0	0	0	456.59	0	264.04	992.37	610.71	977.97	12.6396	0.0971163	155.076	0.000155125	12.2691	0.0268558
B_TRINITY_DN54785_c0_g1	B_TRINITY_DN54785_c0_g1_i3/B_TRINITY_DN54785_c0_g1_i2	Q9GZS3	WDR61	WD repeat-containing protein 61	0	0	0	0	0	0	73.05	167.78	65.6	-1		43.1217	0.0308794	79.59	0.0269568
A_TRINITY_DN14908_c0_g1	A_TRINITY_DN14908_c0_g1_i1/A_TRINITY_DN14908_c0_g1_i2	Q7Z5Q1	CPEB2	Translational regulator orb2	52.75	0	0	0	3.52	9.26	89.06	41.86	29.6	-3.2313		11.8404	0.0713343	38.26	0.0270059
B_TRINITY_DN56873_c0_g1	B_TRINITY_DN56873_c0_g1_i2/B_TRINITY_DN56873_c0_g1_i3				0	0	0	0	0	17.54	62.79	33.19	101.84	1.04091		44.9107	0.0124306	43.1455	0.0270059
B_TRINITY_DN56931_c0_g1	B_TRINITY_DN56931_c0_g1_i3	Q9NRR5	UBQL4	Ubiquilin-4	0	0	0	63.83	0	471.65	355.61	525.97	427.46	17.27	0.0628277	211.605	6.9573e-05	12.2528	0.0270059
C_TRINITY_DN968558_c0_g1	C_TRINITY_DN968558_c0_g1_i2/C_TRINITY_DN968558_c0_g1_i1	Q9H0U3	MAGT1	Magnesium transporter protein 1	0	0	0	0	0	257.3	271.59	433.54	277.35	6.73509	0.27335	146.114	0.000830447	21.6944	0.027079
A_TRINITY_DN89741_c0_g1	A_TRINITY_DN89741_c0_g1_i1	P49720	PSB3	Proteasome subunit beta type-3	0	0	0	78.91	80.53	0	317.44	118.64	369.36	3.33812	0.510894	67.9918	0.00258899	20.3683	0.0271679
B_TRINITY_DN56393_c0_g1	B_TRINITY_DN56393_c0_g1_i1	P38919	IF4A3	Eukaryotic initiation factor 4A-III	0	0	0	230.88	123.32	738.26	362.36	397.94	643.7	50.6325	0.00200416	298.326	7.90073e-07	5.89198	0.0272967
C_TRINITY_DN24235_c0_g1	C_TRINITY_DN24235_c0_g1_i1	P08708	RS17	40S ribosomal protein S17	0	0	0	0	0	1388.4	1880.98	1635.21	1988.97	12.2772	0.149702	269.887	0.000246611	21.9827	0.0272967
C_TRINITY_DN110990_c0_g1	C_TRINITY_DN110990_c0_g1_i1	Q2Q1W2	LIN41	E3 ubiquitin-protein ligase TRIM71	0	0	0	0	0	0	23.26	88.35	64.29	-1		42.2986	0.031905	79.2019	0.0273352
C_TRINITY_DN353824_c0_g1	C_TRINITY_DN353824_c0_g1_i1	Q96NZ1	FOXN4	Forkhead box protein N4	0	0	0	41.08	355.55	0	271.44	363.84	345.77	17.4057	0.0693899	239.136	7.69559e-05	13.7389	0.027424
B_TRINITY_DN59374_c0_g1	B_TRINITY_DN59374_c0_g1_i3/B_TRINITY_DN59374_c0_g1_i2/B_TRINITY_DN59374_c0_g1_i1/B_TRINITY_DN59374_c0_g1_i4	Q9NP61	ARFG3	Uncharacterized protein F07F6.4	0	0	0	0	0	28.95	94.73	80.08	88.54	-1.05125		40.3788	0.0149676	42.4483	0.0274885
B_TRINITY_DN58321_c0_g1	B_TRINITY_DN58321_c0_g1_i1/B_TRINITY_DN58321_c0_g1_i3/B_TRINITY_DN58321_c0_g1_i5	Q99728	BARD1	Putative ankyrin repeat protein FPV115	0	0	0	57.57	259.01	258.52	126.76	210.76	258.02	24.8751	0.0111484	134.302	1.26099e-05	5.39904	0.0275353
B_TRINITY_DN60008_c0_g1	B_TRINITY_DN60008_c0_g1_i1	Q6RI45	BRWD3	Bromodomain and WD repeat-containing protein 3	0	0	0	0	0	5.55	22.66	15.71	21.32	1.02802		42.5485	0.013052	41.3888	0.0275353
C_TRINITY_DN525009_c0_g1	C_TRINITY_DN525009_c0_g1_i1	Q9H1K1	ISCU	Iron-sulfur cluster assembly enzyme ISCU mitochondrial	0	0	0	0	0	0	308.52	204.45	143.09	-1		42.9203	0.0305411	76.9572	0.0275353
A_TRINITY_DN3552_c0_g1	A_TRINITY_DN3552_c0_g1_i1	P11168	GTR2	Solute carrier family 2 facilitated glucose transporter member 3	0	0	0	27.85	0	162.48	194.54	111.35	181.32	9.66038	0.140073	120.786	0.000324467	12.5032	0.0276365
B_TRINITY_DN60294_c0_g2	B_TRINITY_DN60294_c0_g2_i3/B_TRINITY_DN60294_c0_g2_i2/B_TRINITY_DN60294_c0_g2_i4/B_TRINITY_DN60294_c0_g2_i1	Q9H9J4	UBP42	Ubiquitin carboxyl-terminal hydrolase 25	0	0	0	0	0	0	115.75	156.48	108.97	-1		40.3991	0.0320898	74.7181	0.0276365
B_TRINITY_DN58804_c0_g1	B_TRINITY_DN58804_c0_g1_i3/B_TRINITY_DN58804_c0_g1_i2/B_TRINITY_DN58804_c0_g1_i1	Q8N573	OXR1	Oxidation resistance protein 1	0	52.98	0	0	45.13	0	109.33	58.59	35.28	-1.7551	0.840646	16.1003	0.0390446	28.2577	0.0276621
A_TRINITY_DN23966_c0_g1	A_TRINITY_DN23966_c0_g1_i2			Uncharacterized oxidoreductase YrbE	0	0	0	0	0	0	123.42	28.31	144	-1		44.4828	0.0318058	82.6029	0.0276754
B_TRINITY_DN55993_c0_g1	B_TRINITY_DN55993_c0_g1_i1				0	22.71	60.21	9.72	19.58	46.28	64.92	31.84	77.29	-1.88243	0.664261	5.99416	0.0607175	11.2836	0.0276754
B_TRINITY_DN55957_c0_g1	B_TRINITY_DN55957_c0_g1_i2	Q7Z3D4	LYSM3	LysM and putative peptidoglycan-binding domain-containing protein 3	0	0	0	0	0	0	95.42	402.72	59.52	-1		48.714	0.0305786	88.6649	0.0276754
D_TRINITY_DN322087_c0_g1	D_TRINITY_DN322087_c0_g1_i3	O15514	RPB4	DNA-directed RNA polymerase II subunit Rpb4	0	117.11	0	0	0	62.65	199.4	184.47	163.84	-1.79972		18.916	0.0368964	34.0434	0.0276844
C_TRINITY_DN1097_c0_g1	C_TRINITY_DN1097_c0_g1_i6/C_TRINITY_DN1097_c0_g1_i3/C_TRINITY_DN1097_c0_g1_i8	P11388	TOP2A	DNA topoisomerase 2	0	0	0	147.69	292.48	370.68	147.2	187.64	250.6	72.2154	0.000181924	252.283	9.96701e-08	3.49348	0.0276925
B_TRINITY_DN61747_c0_g2	B_TRINITY_DN61747_c0_g2_i1	Q5JQF8	PAP1M	Polyadenylate-binding protein cytoplasmic and nuclear	0	0	0	0	0	0	1126.25	404.67	268.67	-1		51.0856	0.0274742	84.8934	0.0276981
B_TRINITY_DN58645_c0_g1	B_TRINITY_DN58645_c0_g1_i1	Q06265	EXOS9	Exosome complex component RRP45	0	0	0	75.02	48.81	181.94	166.34	147.35	305.58	9.09507	0.118091	79.6839	0.000333939	8.76122	0.0277349
C_TRINITY_DN118_c0_g1	C_TRINITY_DN118_c0_g1_i1	E9PAV3	NACAM	Nascent polypeptide-associated complex subunit alpha	0	0	0	708.08	1672.29	1241.63	622.01	1401.25	1013.39	73.6083	0.000259135	300.612	9.67907e-08	4.08395	0.0277349
C_TRINITY_DN8438_c5_g1	C_TRINITY_DN8438_c5_g1_i2	O60942	MCE1	mRNA-capping enzyme	0	0	0	0	45.95	0	68.96	117.66	42.12	2.04405	0.78506	67.1215	0.0052998	32.8375	0.0277349
C_TRINITY_DN865559_c0_g1	C_TRINITY_DN865559_c0_g1_i1	Q5J8M3	EMC4	ER membrane protein complex subunit 4	0	0	0	0	0	30.32	254.36	158.56	200.38	-1		41.5918	0.0312147	74.8594	0.0277349
A_TRINITY_DN6444_c0_g1	A_TRINITY_DN6444_c0_g1_i2	Q13153	PAK1	Serine/threonine-protein kinase PAK 1	0	0	0	0	130.08	52.27	219.45	185.45	54.91	7.47014	0.209853	110.795	0.000612647	14.8318	0.0277397
B_TRINITY_DN53318_c0_g1	B_TRINITY_DN53318_c0_g1_i1/B_TRINITY_DN53318_c0_g1_i2/B_TRINITY_DN53318_c0_g1_i3	P52657	T2AG	Transcription initiation factor IIA subunit 2	0	0	0	190.39	0	242.83	388.84	444.65	702.5	5.54647	0.273146	73.1443	0.00109663	13.1875	0.0277412
D_TRINITY_DN958_c0_g1	D_TRINITY_DN958_c0_g1_i2	P07237	PDIA1	Protein disulfide-isomerase	25.77	0	0	473.55	0	856.08	1281.43	1131.42	1111.03	39.5053	0.0139897	435.349	5.71114e-06	11.02	0.0278653
B_TRINITY_DN54879_c0_g1	B_TRINITY_DN54879_c0_g1_i2	Q96NZ1	FOXN4	Forkhead box protein N4	0	0	0	0	0	132.92	174.76	171.47	161.39	6.57673	0.277021	137.116	0.000913345	20.8486	0.0278723
A_TRINITY_DN26515_c0_g1	A_TRINITY_DN26515_c0_g1_i1	P30043	BLVRB	Flavin reductase (NADPH)	0	0	0	0	0	76.55	229.46	151.2	125.96	1.67181		56.1667	0.00646587	33.5965	0.0279271
C_TRINITY_DN529935_c0_g1	C_TRINITY_DN529935_c0_g1_i2/C_TRINITY_DN529935_c0_g1_i3	Q9BUQ8	DDX23	Probable ATP-dependent RNA helicase DDX23	0	0	0	0	0	71.45	107.05	73.7	112.17	4.49585	0.406895	97.7957	0.00181113	21.7524	0.0279271
B_TRINITY_DN52147_c0_g1	B_TRINITY_DN52147_c0_g1_i2/B_TRINITY_DN52147_c0_g1_i1	Q71DI3	H32	Histone H3 embryonic	0	0	0	0	0	0	389.92	220.04	115.51	-1		41.466	0.0312304	73.8454	0.0280656
C_TRINITY_DN3102_c0_g1	C_TRINITY_DN3102_c0_g1_i1	Q9H0H5	RGAP1	Rac GTPase-activating protein 1	0	0	0	0	0	112.82	153.11	121.71	131.98	5.8749	0.313183	123.116	0.00115058	20.9563	0.0281092
B_TRINITY_DN58317_c0_g1	B_TRINITY_DN58317_c0_g1_i1	Q8IX06	GOR	Putative exonuclease GOR	0	0	0	11.98	0	0	58.09	43.68	23.27	1.03813		44.97	0.0133102	43.3184	0.0281717
B_TRINITY_DN59897_c0_g1	B_TRINITY_DN59897_c0_g1_i3/B_TRINITY_DN59897_c0_g1_i2/B_TRINITY_DN59897_c0_g1_i1	Q6ZNF0	ACP7	Probable inactive purple acid phosphatase 2	0	0	0	0	0	0	55.69	70.42	24.08	-1		42.043	0.0331565	78.8499	0.0281717
A_TRINITY_DN9745_c0_g1	A_TRINITY_DN9745_c0_g1_i1	Q9NX47	MARH5	E3 ubiquitin-protein ligase MARCHF5	0	0	0	0	0	287.66	425.8	434.07	229.49	5.9951	0.313183	131.929	0.0011259	22.0061	0.0281785
B_TRINITY_DN55194_c0_g1	B_TRINITY_DN55194_c0_g1_i1	O00422	SAP18	Histone deacetylase complex subunit SAP18	0	0	0	64.23	0	388.86	590.77	413.81	285.4	8.46002	0.170976	110.067	0.00045867	13.0103	0.0281785
B_TRINITY_DN58587_c0_g2	B_TRINITY_DN58587_c0_g2_i3/B_TRINITY_DN58587_c0_g2_i2	Q13153	PAK1	Serine/threonine-protein kinase PAK 1	0	0	0	0	70.01	66.93	36.63	108.56	270.7	3.18069	0.516296	54.6704	0.00379521	17.1882	0.0281785
A_TRINITY_DN35572_c0_g1	A_TRINITY_DN35572_c0_g1_i1	Q9NQW6	ANLN	Anillin	0	0	0	41.97	0	61.35	102.29	127.63	70.49	8.32426	0.166562	100.545	0.000472186	12.0786	0.0282469
B_TRINITY_DN58921_c0_g1	B_TRINITY_DN58921_c0_g1_i2/B_TRINITY_DN58921_c0_g1_i5/B_TRINITY_DN58921_c0_g1_i3/B_TRINITY_DN58921_c0_g1_i7	Q676U5	A16L1	Autophagy-related protein 16-1	0	0	0	0	0	0	56.64	118.27	87.26	-1		34.1281	0.0400829	73.0259	0.0283729
B_TRINITY_DN59692_c0_g1	B_TRINITY_DN59692_c0_g1_i1/B_TRINITY_DN59692_c0_g1_i2/B_TRINITY_DN59692_c0_g1_i3	O94913	PCF11	Pre-mRNA cleavage complex 2 protein Pcf11	0	0	0	53.98	0	50.08	137.1	136.26	85.97	8.87245	0.154415	108.176	0.000411393	12.1924	0.0283729
B_TRINITY_DN55742_c0_g1	B_TRINITY_DN55742_c0_g1_i1				0	0	0	0	0	0	126.31	80.03	85.14	-1		40.1569	0.0332471	74.3069	0.028388
C_TRINITY_DN9982_c0_g1	C_TRINITY_DN9982_c0_g1_i2	Q9BZB8	CPEB1	Cytoplasmic polyadenylation element-binding protein 1	0	0	0	27.94	0	66.88	65.55	134.06	107.21	5.31367	0.292486	73.0073	0.00125078	13.7395	0.028388
B_TRINITY_DN53899_c0_g1	B_TRINITY_DN53899_c0_g1_i2/B_TRINITY_DN53899_c0_g1_i3/B_TRINITY_DN53899_c0_g1_i1				0	0	0	0	0	0	116.19	602.69	37.27	-1		58.3373	0.0279535	97.4337	0.0285195
B_TRINITY_DN55741_c0_g1	B_TRINITY_DN55741_c0_g1_i2	Q9BZF2	OSBL7	Oxysterol-binding protein-related protein 7	0	0	0	0	0	0	58.33	128.63	26.71	-1		44.4174	0.0331565	82.9231	0.0285429
C_TRINITY_DN7977_c0_g1	C_TRINITY_DN7977_c0_g1_i3/C_TRINITY_DN7977_c0_g1_i1	Q9BYB0	SHAN3	Protein shank	0	0	0	18.63	0	0	47.16	40.46	106.8	2.21614	0.7431	68.0665	0.00511293	30.7139	0.0285429
D_TRINITY_DN527599_c0_g1	D_TRINITY_DN527599_c0_g1_i7/D_TRINITY_DN527599_c0_g1_i8/D_TRINITY_DN527599_c0_g1_i6	P22033	MUTA	Methylmalonyl-CoA mutase mitochondrial	0	0	0	0	81.12	36.5	118.53	74.25	60.07	6.73597	0.222158	88.4313	0.000763107	13.1282	0.0285429
A_TRINITY_DN30588_c0_g2	A_TRINITY_DN30588_c0_g2_i1	Q96EE3	SEH1	Nucleoporin SEH1	0	0	0	0	65.26	0	96.95	97.94	242.85	1.06213		44.4678	0.01308	41.8664	0.0285887
C_TRINITY_DN1246195_c0_g1	C_TRINITY_DN1246195_c0_g1_i1	P19404	NDUV2	NADH dehydrogenase [ubiquinone] flavoprotein 2 mitochondrial	0	0	0	0	0	0	187.06	40.25	166.98	-1		44.1746	0.032814	81.3533	0.0285887
D_TRINITY_DN255_c0_g1	D_TRINITY_DN255_c0_g1_i3	Q86TM6	SYVN1	E3 ubiquitin-protein ligase synoviolin A	0	0	0	0	0	0.18	77.89	115.87	9.4	-1		48.4747	0.0328234	90.642	0.0285887
D_TRINITY_DN46442_c0_g1	D_TRINITY_DN46442_c0_g1_i2	P46782	RS5	40S ribosomal protein S5	0	0	0	53.35	497.8	109.88	414.9	487.18	170.03	12.2277	0.0798791	108.1	0.000164094	8.8406	0.0286993
C_TRINITY_DN9508_c0_g1	C_TRINITY_DN9508_c0_g1_i5/C_TRINITY_DN9508_c0_g1_i8	Q16513	PKN2	Serine/threonine-protein kinase N2	23.24	0	0	0	0	0	10.52	26.98	67.51	-5.1775		11.1612	0.121617	57.7871	0.0288881
B_TRINITY_DN58931_c0_g1	B_TRINITY_DN58931_c0_g1_i7/B_TRINITY_DN58931_c0_g1_i4/B_TRINITY_DN58931_c0_g1_i12	P21283	VATC1	V-type proton ATPase subunit C 1-A	0	0	0	0	82.91	0	161.54	152.23	248.81	3.39526	0.525348	80.4624	0.00289544	23.6984	0.0289445
B_TRINITY_DN56649_c0_g2	B_TRINITY_DN56649_c0_g2_i1	P27482	CALL3	Myosin-2 essential light chain	0	0	0	503.27	193.09	798.57	623.2	854.86	765.73	25.9341	0.013604	164.106	1.31055e-05	6.32782	0.029194
C_TRINITY_DN480869_c0_g1	C_TRINITY_DN480869_c0_g1_i1	Q6P1M0	S27A4	Long-chain fatty acid transport protein 4	0	0	0	0	0	19.71	62.95	67.04	72.46	1.04153		41.5423	0.013879	39.8859	0.0293914
B_TRINITY_DN61957_c0_g3	B_TRINITY_DN61957_c0_g3_i1	Q14204	DYHC1	Cytoplasmic dynein 1 heavy chain 1	0	0	0	0	0	0	24.07	13.96	12.17	-1		39.3405	0.0352984	74.4022	0.0294759
C_TRINITY_DN877_c0_g2	C_TRINITY_DN877_c0_g2_i1	Q92541	RTF1	RNA polymerase-associated protein RTF1 homolog	0	0	0	0	0	131.83	138.24	137.17	357.84	2.40239	0.698585	65.5169	0.00470471	27.2715	0.0296058
B_TRINITY_DN55311_c1_g1	B_TRINITY_DN55311_c1_g1_i1/B_TRINITY_DN55311_c1_g1_i5/B_TRINITY_DN55311_c1_g1_i3				0	0	0	11.62	0	27.73	45.3	45.32	118.82	2.188		45.97	0.00598493	21.01	0.0296384
B_TRINITY_DN62099_c0_g4	B_TRINITY_DN62099_c0_g4_i1	P11498	PYC	Pyruvate carboxylase mitochondrial	0	0	0	0	64.7	6.14	65.43	67.34	41.28	6.94767	0.233374	106.814	0.000813151	15.3741	0.0296451
A_TRINITY_DN10986_c0_g1	A_TRINITY_DN10986_c0_g1_i2/A_TRINITY_DN10986_c0_g1_i3/A_TRINITY_DN10986_c0_g1_i1				0	0	0	0	0	0	130.43	32.53	50.89	-1		43.3813	0.0343847	80.9379	0.0296821
B_TRINITY_DN60562_c0_g2	B_TRINITY_DN60562_c0_g2_i1	Q8NE71	ABCF1	ATP-binding cassette sub-family F member 1	0	0	0	11.72	76.7	92.12	78.64	69.8	73.38	14.853	0.0415996	95.0196	8.66083e-05	6.39736	0.0298145
B_TRINITY_DN56229_c0_g1	B_TRINITY_DN56229_c0_g1_i1/B_TRINITY_DN56229_c0_g1_i5/B_TRINITY_DN56229_c0_g1_i4	Q8IWX8	CHERP	Calcium homeostasis endoplasmic reticulum protein	0	0	0	0	0	0	69.34	78.81	128.53	-1		39.0329	0.0350094	72.3475	0.0298349
B_TRINITY_DN60299_c0_g2	B_TRINITY_DN60299_c0_g2_i2	P52888	THOP1	Thimet oligopeptidase	0	0	0	52.87	236.3	91.73	104.12	137.9	145.25	24.2515	0.0120117	129.112	1.57616e-05	5.3239	0.0299741
B_TRINITY_DN61184_c0_g1	B_TRINITY_DN61184_c0_g1_i3/B_TRINITY_DN61184_c0_g1_i5/B_TRINITY_DN61184_c0_g1_i1/B_TRINITY_DN61184_c0_g1_i4	P17844	DDX5	Probable ATP-dependent RNA helicase DDX5	0	0	0	60.64	75.83	0	108.98	156.7	178.92	7.48049	0.200193	97.6101	0.000727775	13.0486	0.0301173
B_TRINITY_DN59912_c0_g1	B_TRINITY_DN59912_c0_g1_i1/B_TRINITY_DN59912_c0_g1_i2/B_TRINITY_DN59912_c0_g1_i3	Q8N1N4	K2C78	Keratin type II cuticular Hb1	0	0	0	0	0	29.63	215.35	70.88	92.77	-1.00735		42.0117	0.0193393	42.3205	0.0301295
D_TRINITY_DN204702_c0_g1	D_TRINITY_DN204702_c0_g1_i1	P52948	NUP98	Nuclear pore complex protein Nup98-Nup96	0	0	0	0	0	0	86.48	61.56	12.99	-1		44.1566	0.0351882	82.7654	0.0304937
D_TRINITY_DN2454686_c0_g1	D_TRINITY_DN2454686_c0_g1_i1	P50914	RL14	60S ribosomal protein L14-A	0	0	0	603.5	1003.58	2801.32	1468.19	2074.09	960.2	49.8979	0.00179683	264.793	8.89645e-07	5.30671	0.0305356
C_TRINITY_DN1289_c0_g1	C_TRINITY_DN1289_c0_g1_i1				0	0	0	0	0	189.88	107.06	410.2	293.21	3.84549	0.482026	92.8891	0.00262211	24.1554	0.0305814
C_TRINITY_DN1577_c0_g1	C_TRINITY_DN1577_c0_g1_i2/C_TRINITY_DN1577_c0_g1_i1	P07339	CATD	Lysosomal aspartic protease	0	0	0	108.74	75.41	329.54	325.21	186.03	208.43	20.6261	0.0238361	135.982	3.30122e-05	6.59272	0.0305814
C_TRINITY_DN552278_c0_g1	C_TRINITY_DN552278_c0_g1_i3	Q8WWY3	PRP31	U4/U6 small nuclear ribonucleoprotein Prp31	0	0	0	42.15	140.38	33.64	125.55	106.5	107.85	10.1819	0.0971163	80.4906	0.000277475	7.90528	0.0305814
A_TRINITY_DN6593_c0_g1	A_TRINITY_DN6593_c0_g1_i4/A_TRINITY_DN6593_c0_g1_i1	P46778	RL21	60S ribosomal protein L21	0	0	0	104.78	0	242.51	352.07	524.68	187.87	7.85704	0.187352	99.5072	0.000575265	12.6647	0.0307343
A_TRINITY_DN95379_c0_g1	A_TRINITY_DN95379_c0_g1_i1	P32969	RL9	60S ribosomal protein L9	0	0	0	0	0.18	0	630.02	0.01	497.61	-1	1	96.5196	0.0307227	175.891	0.0308691
D_TRINITY_DN197525_c0_g1	D_TRINITY_DN197525_c0_g1_i4/D_TRINITY_DN197525_c0_g1_i3	Q07954	LRP1	Low-density lipoprotein receptor-related protein 2	0	0	0	0	82.49	66.51	72.21	62.25	127.14	12.0264	0.0949715	122.782	0.000206949	10.2094	0.0308691
D_TRINITY_DN7414_c0_g1	D_TRINITY_DN7414_c0_g1_i6	Q92794	KAT6A	Histone acetyltransferase KAT6B	0	0	0	0	0	0	64.03	71.21	151.32	-1		39.1745	0.0359176	72.5858	0.030878
B_TRINITY_DN60965_c0_g1	B_TRINITY_DN60965_c0_g1_i1	Q9HCS7	SYF1	Pre-mRNA-splicing factor SYF1	0	0	0	7.93	0	54.47	19.39	150.51	73.61	5.58004	0.316395	100.062	0.00136488	17.9321	0.0309465
B_TRINITY_DN55161_c0_g1	B_TRINITY_DN55161_c0_g1_i1				0	0	0	0	0	0	95.21	17.62	34.38	-1		43.1952	0.0359308	81.0638	0.0309664
B_TRINITY_DN56189_c0_g1	B_TRINITY_DN56189_c0_g1_i2/B_TRINITY_DN56189_c0_g1_i1/B_TRINITY_DN56189_c0_g1_i8/B_TRINITY_DN56189_c0_g1_i5/B_TRINITY_DN56189_c0_g1_i6/B_TRINITY_DN56189_c0_g1_i4/B_TRINITY_DN56189_c0_g1_i7/B_TRINITY_DN56189_c0_g1_i3	Q9WJR5	POK19	Uncharacterized protein K02A2.6	0	0	0	0	0	0	46.99	46.62	64.5	-1		37.8901	0.0364947	70.7017	0.0309664
C_TRINITY_DN1994_c0_g1	C_TRINITY_DN1994_c0_g1_i3/C_TRINITY_DN1994_c0_g1_i1	Q96C36	P5CR2	Pyrroline-5-carboxylate reductase	0	0	0	96.71	49.15	159.57	176.25	124.15	300.36	9.59736	0.111224	81.513	0.000334117	8.49328	0.0309664
C_TRINITY_DN2175_c0_g1	C_TRINITY_DN2175_c0_g1_i5/C_TRINITY_DN2175_c0_g1_i1	O75976	CBPD	Carboxypeptidase E	0	0	0	0	0	0	71.82	38.7	61.69	-1		38.4847	0.0365322	71.9729	0.0309664
B_TRINITY_DN58234_c0_g1	B_TRINITY_DN58234_c0_g1_i5/B_TRINITY_DN58234_c0_g1_i6/B_TRINITY_DN58234_c0_g1_i4/B_TRINITY_DN58234_c0_g1_i7/B_TRINITY_DN58234_c0_g1_i8/B_TRINITY_DN58234_c0_g1_i3	Q9P2N6	KANL3	KAT8 regulatory NSL complex subunit 3	0	0	0	0	0	68.13	226.98	131	114.36	1.61598		55.0482	0.00802814	34.065	0.0309803
B_TRINITY_DN60268_c0_g3	B_TRINITY_DN60268_c0_g3_i1	O14579	COPE	Coatomer subunit epsilon	0	0	0	0	0	0	80.71	60.84	154.13	-1		39.2741	0.0360421	72.7171	0.0309803
C_TRINITY_DN142866_c0_g1	C_TRINITY_DN142866_c0_g1_i1	Q7Z5Q1	CPEB2	Cytoplasmic polyadenylation element-binding protein 2	0	0	0	0	0	0	81.49	60.02	159.27	-1		39.2917	0.0360421	72.7353	0.0309803
A_TRINITY_DN4987_c0_g1	A_TRINITY_DN4987_c0_g1_i1	P07203	GPX1	Glutathione peroxidase 3	0	0	0	0	125.77	0	183.93	237.47	145.92	2.10084	0.769791	62.501	0.00583373	29.7505	0.0309826
A_TRINITY_DN8682_c0_g1	A_TRINITY_DN8682_c0_g1_i1				84.77	0	0	600.27	383.33	2296.73	990.61	1213.38	1246.88	28.457	0.0037323	144.598	2.17542e-06	5.08127	0.0310635
B_TRINITY_DN56232_c0_g1	B_TRINITY_DN56232_c0_g1_i1	P54578	UBP14	Ubiquitin carboxyl-terminal hydrolase 14	0	0	0	0	223.62	86.97	194.73	198.21	147.64	12.0757	0.0986617	130.07	0.000213043	10.7712	0.0310776
D_TRINITY_DN364936_c0_g1	D_TRINITY_DN364936_c0_g1_i3/D_TRINITY_DN364936_c0_g1_i2/D_TRINITY_DN364936_c0_g1_i1	Q9NXG6	P4HTM	Transmembrane prolyl 4-hydroxylase	0	0	0	0	32.41	0	16.62	89.86	196.51	-1.00997		48.7014	0.0161326	49.1868	0.0311167
C_TRINITY_DN259566_c0_g1	C_TRINITY_DN259566_c0_g1_i1	Q7Z6B7	SRGP1	SLIT-ROBO Rho GTPase-activating protein 1	0	0	62.07	0	0	0	48.08	27.4	150.05	-7.51044		8.59914	0.172577	64.5833	0.0312057
A_TRINITY_DN3456_c0_g1	A_TRINITY_DN3456_c0_g1_i1	P15880	RS2	40S ribosomal protein S2	0	0	0	351.6	937.14	812.64	334.67	857.91	665.89	51.4935	0.00106284	224.572	6.72169e-07	4.36118	0.0312812
B_TRINITY_DN56377_c0_g1	B_TRINITY_DN56377_c0_g1_i2/B_TRINITY_DN56377_c0_g1_i1	Q13242	SRSF9	Serine/arginine-rich splicing factor SR30	0	0	0	31.33	182.89	216.33	157.7	365.12	348.83	5.69409	0.239607	57.5357	0.00125186	10.1045	0.0313204
C_TRINITY_DN61174_c0_g1	C_TRINITY_DN61174_c0_g1_i4/C_TRINITY_DN61174_c0_g1_i5	O95235	KI20A	Kinesin-like protein KIF20B	0	0	0	24.01	0	167.84	95.02	158.05	215.17	16.9549	0.0657888	197.379	9.11968e-05	11.6414	0.0313204
C_TRINITY_DN541507_c0_g1	C_TRINITY_DN541507_c0_g1_i7/C_TRINITY_DN541507_c0_g1_i4	Q86U44	MTA70	N6-adenosine-methyltransferase subunit METTL3	0	0	0	0	85.62	82.46	188.34	51.36	311.4	4.56921	0.394312	90.0097	0.00161527	19.6992	0.0315055
B_TRINITY_DN57626_c1_g1	B_TRINITY_DN57626_c1_g1_i2/B_TRINITY_DN57626_c1_g1_i3	P49755	TMEDA	Transmembrane emp24 domain-containing protein 10	0	0	0	75.74	0	46.45	271.83	181.27	85.72	2.85045	0.594853	61.1513	0.00398971	21.4532	0.0315193
B_TRINITY_DN56674_c0_g1	B_TRINITY_DN56674_c0_g1_i4	Q07954	LRP1	Prolow-density lipoprotein receptor-related protein 1	0	0	0	12.45	48.96	14.56	67.42	64.92	50.51	3.94091		50.5561	0.00239352	12.8285	0.0316562
A_TRINITY_DN2999_c0_g1	A_TRINITY_DN2999_c0_g1_i2				0	0	0	0	350.19	0	420.73	322.79	598.11	13.8266	0.144843	322.642	0.00027105	23.3348	0.0317258
A_TRINITY_DN42862_c0_g1	A_TRINITY_DN42862_c0_g1_i1/A_TRINITY_DN42862_c0_g1_i4			CDK5RAP3-like protein	0	0	0	0	0	0	50.23	48.22	150.66	-1		37.5543	0.0403257	75.2626	0.0317258
B_TRINITY_DN61047_c1_g1	B_TRINITY_DN61047_c1_g1_i11/B_TRINITY_DN61047_c1_g1_i8/B_TRINITY_DN61047_c1_g1_i5/B_TRINITY_DN61047_c1_g1_i9/B_TRINITY_DN61047_c1_g1_i2/B_TRINITY_DN61047_c1_g1_i10/B_TRINITY_DN61047_c1_g1_i3/B_TRINITY_DN61047_c1_g1_i12/B_TRINITY_DN61047_c1_g1_i4/B_TRINITY_DN61047_c1_g1_i6/B_TRINITY_DN61047_c1_g1_i7/B_TRINITY_DN61047_c1_g1_i1	Q92887	MRP2	Multidrug resistance-associated protein 1	0	0	0	308.45	271.87	155.95	321.46	259.17	390.71	34.7488	0.00509064	186.237	4.61129e-06	5.35953	0.0317258
A_TRINITY_DN120495_c0_g1	A_TRINITY_DN120495_c0_g1_i1	Q02543	RL18A	60S ribosomal protein L18a	0	0	0	781.49	1083.04	2328.72	1011.5	1086.89	1462.28	63.3	0.000431155	256.505	2.46713e-07	4.05221	0.0317767
A_TRINITY_DN7264_c0_g1	A_TRINITY_DN7264_c0_g1_i3/A_TRINITY_DN7264_c0_g1_i5				0	0	0	0	0	0	0	209.14	604.05	-1	1	89.8389	0.0377538	195.721	0.0317767
B_TRINITY_DN57528_c0_g1	B_TRINITY_DN57528_c0_g1_i2/B_TRINITY_DN57528_c0_g1_i1	P09884	DPOLA	DNA polymerase alpha catalytic subunit	0	0	0	0	0	40.69	59.05	66.68	53.85	3.01772	0.561389	59.8459	0.00441387	19.8315	0.0317767
B_TRINITY_DN57542_c0_g1	B_TRINITY_DN57542_c0_g1_i3/B_TRINITY_DN57542_c0_g1_i4/B_TRINITY_DN57542_c0_g1_i2/B_TRINITY_DN57542_c0_g1_i5/B_TRINITY_DN57542_c0_g1_i1	Q9H2F5	EPC1	Enhancer of polycomb homolog 1	0	0	0	0	0	0	51.95	90.29	48.88	-1		38.2286	0.037532	71.358	0.0317767
B_TRINITY_DN57809_c0_g1	B_TRINITY_DN57809_c0_g1_i2/B_TRINITY_DN57809_c0_g1_i3/B_TRINITY_DN57809_c0_g1_i1	O75061	AUXI	Putative tyrosine-protein phosphatase auxilin	0	0	0	0	0	0	94.73	64.48	31.66	-1		40.4506	0.0370091	75.2366	0.0317767
B_TRINITY_DN61083_c0_g1	B_TRINITY_DN61083_c0_g1_i1	Q09161	NCBP1	Nuclear cap-binding protein subunit 1	0	0	0	4.45	174.51	97.29	155.33	118.83	166.26	16.9142	0.055431	165.553	8.52775e-05	9.7878	0.0317767
C_TRINITY_DN60584_c0_g1	C_TRINITY_DN60584_c0_g1_i1/C_TRINITY_DN60584_c0_g1_i5/C_TRINITY_DN60584_c0_g1_i8	Q96QF0	RAB3I	Rab-3A-interacting protein	0	0	0	0	0	0	91.69	42.29	100.05	-1		38.9248	0.037177	72.3481	0.0317767
C_TRINITY_DN12937_c0_g1	C_TRINITY_DN12937_c0_g1_i2				0	0	0	0	0	58.75	65.14	57.11	141.82	3.76549	0.483095	83.3116	0.00289107	22.125	0.03187
B_TRINITY_DN59150_c0_g2	B_TRINITY_DN59150_c0_g2_i1	Q14671	PUM1	Pumilio homolog 1	0	0	0	91.88	0	177.4	219.89	266.89	168.42	21.3939	0.0404927	220.005	4.63285e-05	10.2835	0.0319737
C_TRINITY_DN26347_c0_g1	C_TRINITY_DN26347_c0_g1_i1	Q99613	EIF3C	Eukaryotic translation initiation factor 3 subunit C	0	0	0	17.78	0	0	63.61	59.46	35.84	2.21288	0.744895	64.6922	0.00594286	29.2344	0.0319737
D_TRINITY_DN48985_c0_g3	D_TRINITY_DN48985_c0_g3_i1	Q9P2K8	E2AK4	eIF-2-alpha kinase GCN2	53.87	0	0	87.44	0	38.11	217.83	109.83	158.64	2.60323	0.520488	34.0985	0.00331581	13.0985	0.0320419
C_TRINITY_DN346875_c0_g1	C_TRINITY_DN346875_c0_g1_i1	Q8TBP0	TBC16	TBC1 domain family member 16	0	0	0	0	0	0	36.17	27.78	73.73	-1		38.0927	0.038116	71.4944	0.0320752
C_TRINITY_DN180383_c0_g1	C_TRINITY_DN180383_c0_g1_i2	Q9Y261	FOXA2	Silk gland factor 1	0	0	0	0	264.72	293.9	294.27	351.9	260.9	16.8609	0.055431	163.548	8.66083e-05	9.69984	0.0322182
A_TRINITY_DN8540_c0_g1	A_TRINITY_DN8540_c0_g1_i2	O95562	SFT2B	Vesicle transport protein SFT2B	0	0	0	0	247.03	181.03	252.41	296.83	318.73	6.37589	0.228822	74.2348	0.000989926	11.643	0.032353
B_TRINITY_DN59400_c0_g1	B_TRINITY_DN59400_c0_g1_i1/B_TRINITY_DN59400_c0_g1_i5	P33993	MCM7	DNA replication licensing factor mcm7-A	35.03	14.75	9.81	43.32	0	37.39	107.65	35.19	45.29	1.39939	0.85895	11.5795	0.0108125	8.27464	0.032353
B_TRINITY_DN57163_c0_g1	B_TRINITY_DN57163_c0_g1_i4/B_TRINITY_DN57163_c0_g1_i3/B_TRINITY_DN57163_c0_g1_i1	Q8WVC0	LEO1	RNA polymerase-associated protein LEO1	0	0	0	23.06	0	0	16.56	167.61	250.37	-1.11252		45.306	0.0204915	50.404	0.0323658
B_TRINITY_DN59533_c0_g1	B_TRINITY_DN59533_c0_g1_i2/B_TRINITY_DN59533_c0_g1_i1/B_TRINITY_DN59533_c0_g1_i6/B_TRINITY_DN59533_c0_g1_i5/B_TRINITY_DN59533_c0_g1_i3/B_TRINITY_DN59533_c0_g1_i7	Q0GE19	NTCP7	Sodium/bile acid cotransporter 7	0	0	0	0	0	0	85.26	87.72	110.81	-1		36.9298	0.0380624	68.2915	0.0323956
B_TRINITY_DN57530_c1_g1	B_TRINITY_DN57530_c1_g1_i1	Q9H1X3	DJC25	DnaJ homolog subfamily C member 25 homolog	0	0	0	0	0	0	54.6	113.43	301.21	-1		41.6015	0.0370155	76.0823	0.0325991
D_TRINITY_DN2058_c0_g1	D_TRINITY_DN2058_c0_g1_i3/D_TRINITY_DN2058_c0_g1_i2	Q9H8V3	ECT2	Protein ECT2	0	0	0	0	156.13	70.8	83.37	110.87	159.03	11.9812	0.0900133	111.006	0.000149404	9.265	0.0326062
C_TRINITY_DN9871_c0_g1	C_TRINITY_DN9871_c0_g1_i2	P63010	AP2B1	AP-2 complex subunit beta	0	0	0	56.05	0	17.29	134.92	100.93	77.45	10.8948	0.133831	146.864	0.000341702	13.4803	0.032738
A_TRINITY_DN5405_c0_g1	A_TRINITY_DN5405_c0_g1_i1/A_TRINITY_DN5405_c0_g1_i3/A_TRINITY_DN5405_c0_g1_i2				0	0	0	0	0	0	20.9	150.59	271.51	-1		46.1718	0.036809	84.9023	0.0327865
C_TRINITY_DN208018_c0_g1	C_TRINITY_DN208018_c0_g1_i2	P50750	CDK9	Cyclin-dependent kinase 9	0	0	0	0	0	0	17.97	177.92	53.14	-1		45.6916	0.0373581	85.1042	0.0327865
D_TRINITY_DN22296_c0_g1	D_TRINITY_DN22296_c0_g1_i3	P53992	SC24C	Protein transport protein Sec24C	0	0	0	0	0	40.44	67.9	57.48	49.62	3.75572	0.482443	80.277	0.00299829	21.3746	0.0327865
C_TRINITY_DN582645_c0_g1	C_TRINITY_DN582645_c0_g1_i2	Q07864	DPOE1	DNA polymerase epsilon catalytic subunit A	0	0	0	0	0	0	70.86	82.37	178.92	-1		38.5047	0.0382296	71.002	0.0329991
B_TRINITY_DN61231_c0_g1	B_TRINITY_DN61231_c0_g1_i2	O14974	MYPT1	Protein phosphatase 1 regulatory subunit 12A	0	0	0	41.36	187.41	139.9	81.5	107.21	271.63	17.4616	0.0320348	110.62	6.20507e-05	6.33504	0.033245
C_TRINITY_DN78189_c0_g1	C_TRINITY_DN78189_c0_g1_i1	O00422	SAP18	Histone deacetylase complex subunit SAP18	0	0	0	125.44	306.81	826.42	306.93	657.2	543.16	21.394	0.0221369	136.006	3.28865e-05	6.35718	0.033245
B_TRINITY_DN54738_c0_g1	B_TRINITY_DN54738_c0_g1_i3/B_TRINITY_DN54738_c0_g1_i2	O95619	YETS4	YEATS domain-containing protein 4	0	0	0	0	0	0	65.66	133.8	113.05	-1		38.1729	0.0383438	70.0651	0.0332748
C_TRINITY_DN832465_c0_g1	C_TRINITY_DN832465_c0_g1_i1/C_TRINITY_DN832465_c0_g1_i2				0	0	0	0	0	0	258.52	0	444.57	-1	1	90.2967	0.0340386	166.084	0.0335042
C_TRINITY_DN249843_c1_g1	C_TRINITY_DN249843_c1_g1_i1	O75390	CISY	Citrate synthase mitochondrial	0	0	0	108.41	718.33	686.21	278.9	395.21	553.08	66.2292	0.000495098	289.638	2.40585e-07	4.37327	0.0335189
C_TRINITY_DN11206_c0_g2	C_TRINITY_DN11206_c0_g2_i1	P00387	NB5R3	NADH-cytochrome b5 reductase 1	0	0	0	50.16	0	17.82	113.28	113.15	177.67	3.02539		53.3977	0.00398971	17.6498	0.0337464
C_TRINITY_DN1212_c0_g1	C_TRINITY_DN1212_c0_g1_i1	P38646	GRP75	Stress-70 protein mitochondrial	0	0	0	568.32	1511.27	1390.26	675.63	647.23	672.1	227.484	8.22573e-07	657.22	2.03835e-10	2.88908	0.0338277
D_TRINITY_DN1995_c0_g1	D_TRINITY_DN1995_c0_g1_i1	P23396	RS3	40S ribosomal protein S3	0	0	0	126.19	822.55	898.8	374.1	435.84	848.83	55.1053	0.00116179	265.528	6.49353e-07	4.81856	0.033876
A_TRINITY_DN51919_c0_g1	A_TRINITY_DN51919_c0_g1_i1	P19404	NDUV2	NADH dehydrogenase [ubiquinone] flavoprotein 2 mitochondrial	0	0	0	0	0	37.16	35.35	164.03	219.27	1.05806		45.2188	0.0161326	42.7377	0.0340021
C_TRINITY_DN28739_c0_g1	C_TRINITY_DN28739_c0_g1_i1	Q9NRA2	S17A5	Sialin	0	0	0	0	0	0	58.06	46.19	38.58	-1		36.9567	0.0401784	69.2428	0.0341843
B_TRINITY_DN55880_c0_g1	B_TRINITY_DN55880_c0_g1_i6/B_TRINITY_DN55880_c0_g1_i4/B_TRINITY_DN55880_c0_g1_i3/B_TRINITY_DN55880_c0_g1_i7/B_TRINITY_DN55880_c0_g1_i1/B_TRINITY_DN55880_c0_g1_i2	O43719	HTSF1	HIV Tat-specific factor 1 homolog	0	0	0	126.13	103.92	0	206.61	352.31	338.67	7.17906	0.218814	96.2515	0.000781218	13.4072	0.034224
D_TRINITY_DN422_c0_g1	D_TRINITY_DN422_c0_g1_i4/D_TRINITY_DN422_c0_g1_i3/D_TRINITY_DN422_c0_g1_i8	P46379	BAG6	Large proline-rich protein bag6	0	0	0	0	226.07	246.14	251.18	255.25	248.72	19.416	0.0442649	184.323	6.3153e-05	9.49335	0.0343552
A_TRINITY_DN137_c0_g1	A_TRINITY_DN137_c0_g1_i16/A_TRINITY_DN137_c0_g1_i7/A_TRINITY_DN137_c0_g1_i15/A_TRINITY_DN137_c0_g1_i12/A_TRINITY_DN137_c0_g1_i6	Q9BQE3	TBA1C	Tubulin alpha-1C chain	168066	150260	77845	38296.4	43524.9	19365.5	27008.5	22437.3	27450.7	-4.45803	0.0059591	-1.42017	0.448651	3.13908	0.0344455
B_TRINITY_DN54949_c0_g1	B_TRINITY_DN54949_c0_g1_i2/B_TRINITY_DN54949_c0_g1_i8/B_TRINITY_DN54949_c0_g1_i1	P61923	COPZ1	Coatomer subunit zeta-1	0	0	0	0	91.44	0	264.83	160.06	161.75	-1.27695		32.7797	0.0259913	41.8582	0.0344455
B_TRINITY_DN60043_c1_g1	B_TRINITY_DN60043_c1_g1_i2/B_TRINITY_DN60043_c1_g1_i1/B_TRINITY_DN60043_c1_g1_i3/B_TRINITY_DN60043_c1_g1_i4/B_TRINITY_DN60043_c1_g1_i5/B_TRINITY_DN60043_c1_g1_i9/B_TRINITY_DN60043_c1_g1_i11/B_TRINITY_DN60043_c1_g1_i12/B_TRINITY_DN60043_c1_g1_i14/B_TRINITY_DN60043_c1_g1_i15/B_TRINITY_DN60043_c1_g1_i16/B_TRINITY_DN60043_c1_g1_i17/B_TRINITY_DN60043_c1_g1_i20/B_TRINITY_DN60043_c1_g1_i22/B_TRINITY_DN6…			Gag-Pol polyprotein	0	0	0	0	0	0	67.04	39.06	35.85	-1		36.2361	0.0416081	69.5667	0.0344455
C_TRINITY_DN27522_c7_g1	C_TRINITY_DN27522_c7_g1_i1	P78381	S35A2	UDP-galactose translocator	0	0	0	0	48.71	0	112.81	87.77	84.74	1.05366		40.0712	0.0164863	38.0306	0.0344455
D_TRINITY_DN945_c0_g1	D_TRINITY_DN945_c0_g1_i7/D_TRINITY_DN945_c0_g1_i5	P50991	TCPD	T-complex protein 1 subunit delta	0	0	0	0	77.84	0	46.58	133.34	188.67	3.41442	0.542365	88.8044	0.00373879	26.0086	0.0344455
B_TRINITY_DN61303_c0_g2	B_TRINITY_DN61303_c0_g2_i5/B_TRINITY_DN61303_c0_g2_i9/B_TRINITY_DN61303_c0_g2_i2	Q9H0R6	GATA	Fatty acid amide hydrolase	0	0	0	66.57	0	15.78	82.55	171.61	205.45	5.39745	0.323593	88.2945	0.00198247	16.3586	0.0344625
C_TRINITY_DN70359_c0_g1	C_TRINITY_DN70359_c0_g1_i1/C_TRINITY_DN70359_c0_g1_i2	Q13572	ITPK1	Inositol-tetrakisphosphate 1-kinase	0	0	0	0	0	164.42	220.92	167.25	205.1	5.18448	0.361229	101.842	0.00189905	19.6436	0.0345593
C_TRINITY_DN266328_c0_g1	C_TRINITY_DN266328_c0_g1_i1	Q9BT23	LIMD2	Xin actin-binding repeat-containing protein 2	1454.02	317.82	298.17	49.52	73.36	2059.91	1164.68	946.55	1872.15	-1.48739	0.812047	6.70097	0.0470382	9.96697	0.0346657
A_TRINITY_DN29593_c0_g1	A_TRINITY_DN29593_c0_g1_i1	Q9UNP9	PPIE	Peptidyl-prolyl cis-trans isomerase E	0	0	0	73.91	41.98	0	177.85	171.34	162.22	4.48643	0.381246	70.5241	0.00227029	15.7194	0.0347439
C_TRINITY_DN1220_c0_g1	C_TRINITY_DN1220_c0_g1_i1	P14314	GLU2B	Glucosidase 2 subunit beta	0	0	0	0	0	70.9	76.65	104.78	117.2	3.78058	0.480036	78.1917	0.00320212	20.6825	0.0349819
C_TRINITY_DN12829_c0_g1	C_TRINITY_DN12829_c0_g1_i2	Q15029	U5S1	116 kDa U5 small nuclear ribonucleoprotein component	0	0	0	141.09	55.74	184.16	143.82	200.8	151.97	43.681	0.00296025	236.43	2.17542e-06	5.41264	0.0350269
A_TRINITY_DN60457_c0_g1	A_TRINITY_DN60457_c0_g1_i1				0	0	0	0	0	0	98.1	23.03	89.78	-1		39.6848	0.0406072	74.0141	0.035365
B_TRINITY_DN56787_c0_g1	B_TRINITY_DN56787_c0_g1_i2	Q15005	SPCS2	Signal peptidase complex subunit 2	0	0	0	0	322.05	53.68	234.58	292.67	244.62	7.92988	0.188573	96.8822	0.000724282	12.2174	0.035365
B_TRINITY_DN53341_c0_g1	B_TRINITY_DN53341_c0_g1_i1	O43818	U3IP2	U3 small nucleolar RNA-interacting protein 2	0	0	0	0	0	0	51.94	50.62	86.59	-1		36.3536	0.0412732	67.8499	0.0353679
B_TRINITY_DN59597_c2_g1	B_TRINITY_DN59597_c2_g1_i1	Q9NV06	DCA13	DDB1- and CUL4-associated factor 13	0	0	0	0	173.72	68	111.51	110.86	408.35	4.73676	0.358286	70.7686	0.00208912	14.9403	0.0353679
B_TRINITY_DN56370_c0_g1	B_TRINITY_DN56370_c0_g1_i1/B_TRINITY_DN56370_c0_g1_i2	Q9Y371	SHLB1		0	0	0	0	0	0	120.8	78.79	109.03	-1		35.1386	0.0436496	68.8911	0.0353915
B_TRINITY_DN55922_c0_g1	B_TRINITY_DN55922_c0_g1_i1/B_TRINITY_DN55922_c0_g1_i3/B_TRINITY_DN55922_c0_g1_i5/B_TRINITY_DN55922_c0_g1_i6				0	0	0	0	0	0	35.75	59.35	141.31	-1		38.4008	0.0408891	71.4529	0.0354694
B_TRINITY_DN57983_c0_g1	B_TRINITY_DN57983_c0_g1_i3/B_TRINITY_DN57983_c0_g1_i6	Q9NUQ2	PLCE	1-acyl-sn-glycerol-3-phosphate acyltransferase epsilon	0	0	0	0	0	25.55	41.14	45.32	150.22	1.10222		41.2409	0.0157747	37.4162	0.0355787
D_TRINITY_DN146112_c0_g1	D_TRINITY_DN146112_c0_g1_i1	Q6PD62	CTR9	RNA polymerase-associated protein CTR9 homolog	0	0	0	7.52	20.92	0	66.93	33.67	13.51	2.11051		53.052	0.00694654	25.1371	0.0355896
C_TRINITY_DN2308_c0_g1	C_TRINITY_DN2308_c0_g1_i3	A0PJE2	DHR12	Dehydrogenase/reductase SDR family member 12	0	0	0	0	0	0	120.84	78.74	28.52	-1		39.5774	0.0409566	73.6035	0.035818
B_TRINITY_DN61386_c0_g2	B_TRINITY_DN61386_c0_g2_i2	Q93009	UBP7		0	0	0	93.04	205.5	226.73	152.59	158.88	160.56	27.5705	0.00668465	121.485	1.13636e-05	4.40634	0.0358885
A_TRINITY_DN5883_c0_g1	A_TRINITY_DN5883_c0_g1_i1				0	0	0	0	455.73	0	781.45	513.36	349.82	8.69739	0.231457	190.608	0.000825477	21.9156	0.0359683
D_TRINITY_DN1117259_c1_g1	D_TRINITY_DN1117259_c1_g1_i1	Q9Y2U8	MAN1	Inner nuclear membrane protein Man1	22.55	0	0	0	0	0	39.77	74.68	10.69	-3.64609		16.2003	0.0954296	59.0676	0.0359683
B_TRINITY_DN54372_c0_g1	B_TRINITY_DN54372_c0_g1_i2/B_TRINITY_DN54372_c0_g1_i4/B_TRINITY_DN54372_c0_g1_i1	O75907	DGAT1	Diacylglycerol O-acyltransferase 1	0	0	0	0	0	0	48.28	106.77	230.67	-1		39.2005	0.0407394	71.987	0.0359874
B_TRINITY_DN55007_c0_g1	B_TRINITY_DN55007_c0_g1_i1				0	0	0	39.51	0	272.43	361.63	174.53	342.02	5.79746	0.27939	79.6999	0.00144388	13.7474	0.0359954
A_TRINITY_DN6945_c0_g1	A_TRINITY_DN6945_c0_g1_i2/A_TRINITY_DN6945_c0_g1_i1	P46782	RS5	40S ribosomal protein S5	0	0	0	997.09	434.77	1436.74	1237.07	1069.09	1000.98	64.2954	0.000853339	316.933	3.88323e-07	4.92932	0.0360275
B_TRINITY_DN55121_c0_g1	B_TRINITY_DN55121_c0_g1_i1/B_TRINITY_DN55121_c0_g1_i2	P23193	TCEA1	Transcription elongation factor A protein 1	0	0	0	0	0	77.8	36.58	112.97	268.53	2.57817	0.679932	72.2066	0.00549248	28.0069	0.0360275
B_TRINITY_DN61525_c0_g1	B_TRINITY_DN61525_c0_g1_i10/B_TRINITY_DN61525_c0_g1_i5/B_TRINITY_DN61525_c0_g1_i2/B_TRINITY_DN61525_c0_g1_i9	P55196	AFAD	Afadin	0	0	0	0	0	101.6	128.06	253.16	151.9	1.55954	0.913551	40.6408	0.0142114	26.0595	0.0360275
D_TRINITY_DN17586_c0_g1	D_TRINITY_DN17586_c0_g1_i1/D_TRINITY_DN17586_c0_g1_i2	Q9Y4W6	AFG32	ATP-dependent zinc metalloprotease FTSH 3 mitochondrial	0	0	0	59.38	72.44	289.06	119.59	168.13	181.01	29.2815	0.0089468	159.105	1.07161e-05	5.43363	0.0360275
D_TRINITY_DN2488_c0_g1	D_TRINITY_DN2488_c0_g1_i4/D_TRINITY_DN2488_c0_g1_i14/D_TRINITY_DN2488_c0_g1_i12/D_TRINITY_DN2488_c0_g1_i10/D_TRINITY_DN2488_c0_g1_i1	P09661	RU2A	U2 small nuclear ribonucleoprotein A'	0	0	0	0	0	0	58.2	152.88	177.07	-1		37.6846	0.0416583	70.2323	0.0360275
D_TRINITY_DN931826_c0_g1	D_TRINITY_DN931826_c0_g1_i2/D_TRINITY_DN931826_c0_g1_i1	Q3MIX3	ADCK5	Uncharacterized aarF domain-containing protein kinase 5	0	0	0	0	0	0	57.34	78.92	200.75	-1		38.1008	0.0410143	69.8736	0.0360275
D_TRINITY_DN94314_c0_g1	D_TRINITY_DN94314_c0_g1_i2	P62851	RS25	40S ribosomal protein S25	0	0	0	2096.35	1380.16	3962.28	2117.72	2352.72	2664.18	86.2793	0.000202077	360.467	7.40713e-08	4.17791	0.0360275
C_TRINITY_DN244451_c0_g1	C_TRINITY_DN244451_c0_g1_i1	O14818	PSA7	Proteasome subunit alpha type-7-A	0	0	0	161.22	239.65	499.2	203.01	464.39	391.45	21.8221	0.0180009	120.479	3.19335e-05	5.52094	0.0360478
A_TRINITY_DN38116_c0_g1	A_TRINITY_DN38116_c0_g1_i3				0	#REF!	0	0	0	0	200.75	45.58	100.45	-1		39.6851	0.0409942	73.0209	0.0360511
C_TRINITY_DN61224_c0_g1	C_TRINITY_DN61224_c0_g1_i1	Q9BSC4	NOL10	Nucleolar protein 10	0	0	0	0	0	0	64.74	38.12	52.77	-1		36.0835	0.0422796	67.5119	0.0360511
B_TRINITY_DN53965_c0_g1	B_TRINITY_DN53965_c0_g1_i1	O14602	IF1AY	Eukaryotic translation initiation factor 1A Y-chromosomal	0	0	0	0	0	0	119.5	108.37	268.96	-1		37.8284	0.0408455	68.5371	0.036166
D_TRINITY_DN618_c0_g1	D_TRINITY_DN618_c0_g1_i2	Q6DD88	ATLA3	Atlastin-3	0	0	0	96.75	0	51.99	201.74	224.92	107.09	11.6483	0.119856	143.171	0.000326468	12.2911	0.036166
C_TRINITY_DN242235_c0_g1	C_TRINITY_DN242235_c0_g1_i1/C_TRINITY_DN242235_c0_g1_i2	O75864	PPR37	Protein phosphatase 1 regulatory subunit 37	0	0	0	0	0	11.56	45.23	43.39	38.62	-1.09297		32.9606	0.0233462	36.025	0.0363464
A_TRINITY_DN1638_c0_g1	A_TRINITY_DN1638_c0_g1_i5/A_TRINITY_DN1638_c0_g1_i16/A_TRINITY_DN1638_c0_g1_i3	P46379	BAG6	Large proline-rich protein bag6	0	0	0	69.44	0	0	146.59	158.71	226	5.38671	0.363498	115.652	0.00207885	21.4698	0.03635
B_TRINITY_DN54582_c0_g1	B_TRINITY_DN54582_c0_g1_i2/B_TRINITY_DN54582_c0_g1_i1/B_TRINITY_DN54582_c0_g1_i3	Q9NXV2	KCTD5	BTB/POZ domain-containing protein KCTD5	0	0	0	152.86	397.95	518.99	317.96	340.89	462.18	19.4602	0.0212409	101.766	4.43987e-05	5.22944	0.03635
A_TRINITY_DN10026_c0_g1	A_TRINITY_DN10026_c0_g1_i1	Q14974	IMB1	Importin subunit beta	0	0	0	8.23	46.69	41.13	36.77	32.1	88.4	7.23732	0.1756	64.0018	0.000843102	8.8433	0.0365053
D_TRINITY_DN10577_c0_g1	D_TRINITY_DN10577_c0_g1_i2/D_TRINITY_DN10577_c0_g1_i6/D_TRINITY_DN10577_c0_g1_i5/D_TRINITY_DN10577_c0_g1_i9/D_TRINITY_DN10577_c0_g1_i10/D_TRINITY_DN10577_c0_g1_i1/D_TRINITY_DN10577_c0_g1_i7	P21283	VATC1	V-type proton ATPase subunit C 1-A	0	0	0	47.95	0	0	77.67	120.38	136.84	2.36945	0.715986	63.034	0.00639365	26.6028	0.0365289
B_TRINITY_DN58612_c0_g1	B_TRINITY_DN58612_c0_g1_i4/B_TRINITY_DN58612_c0_g1_i1				0	0	0	24.59	0	14.69	39.53	51.51	116.22	3.01775		54.0504	0.00455906	17.9108	0.0365852
C_TRINITY_DN23537_c0_g1	C_TRINITY_DN23537_c0_g1_i3	Q9BUN8	DERL1	Derlin-1	0	0	0	0	0	0	105.42	52.33	150.14	-1		37.3104	0.042046	68.9055	0.0365852
B_TRINITY_DN60059_c0_g1	B_TRINITY_DN60059_c0_g1_i1	Q9NQS7	INCE	Inner centromere protein	0	0	0	0	229.18	57.69	139.98	173.49	231.11	8.58025	0.163673	94.4433	0.000619558	11.0071	0.0366354
C_TRINITY_DN2817_c0_g1	C_TRINITY_DN2817_c0_g1_i3	P46940	IQGA1	Ras GTPase-activating-like protein IQGAP1	0	9.36	0	144.45	70.98	647.39	314.54	300.9	296.18	75.1535	0.000612539	390.117	2.38445e-07	5.19093	0.0367348
A_TRINITY_DN10797_c0_g1	A_TRINITY_DN10797_c0_g1_i1	P84098	RL19	60S ribosomal protein L19	0	0	0	851.48	385.68	1554.21	1244.93	1004.74	1048.64	51.9053	0.00183076	270.963	1.10258e-06	5.22033	0.0372603
C_TRINITY_DN29539_c0_g2	C_TRINITY_DN29539_c0_g2_i1	P33908	MA1A1	Mannosyl-oligosaccharide alpha-1 2-mannosidase IA	0	0	0	0	0	0	55.5	6.7	105.23	-1		42.5737	0.042473	79.8235	0.0375225
B_TRINITY_DN55899_c0_g1	B_TRINITY_DN55899_c0_g1_i1				0	0	0	0	0	95.4	306.47	453.3	158.71	1.11152		43.4084	0.0169079	39.0531	0.0377325
B_TRINITY_DN60572_c0_g1	B_TRINITY_DN60572_c0_g1_i2/B_TRINITY_DN60572_c0_g1_i4/B_TRINITY_DN60572_c0_g1_i1	O60506	HNRPQ	Heterogeneous nuclear ribonucleoprotein Q	0	0	34.59	251.03	393.64	539.1	187.32	1020.24	229.06	13.1423	0.0404927	77.0271	0.000102287	5.86102	0.0377325
C_TRINITY_DN393117_c0_g1	C_TRINITY_DN393117_c0_g1_i1	P52434	RPAB3	DNA-directed RNA polymerases I II and III subunit RPABC3	0	0	0	0	0	292.37	102.81	777.56	815.89	2.51303	0.698585	73.4703	0.00610529	29.2357	0.0377325
D_TRINITY_DN1324_c0_g1	D_TRINITY_DN1324_c0_g1_i2				78.57	0	0	254.45	2273.24	1716.16	809.74	1075.03	1208.55	34.0867	0.00134983	138.162	8.72708e-07	4.05325	0.0378775
C_TRINITY_DN12721_c0_g1	C_TRINITY_DN12721_c0_g1_i1	Q13547	HDAC1	Histone deacetylase 1	0	0	0	152.26	709.15	357.71	306.42	282.93	306.03	57.4707	0.000612539	225.267	5.21096e-07	3.91969	0.0382326
C_TRINITY_DN143393_c0_g1	C_TRINITY_DN143393_c0_g1_i11/C_TRINITY_DN143393_c0_g1_i1/C_TRINITY_DN143393_c0_g1_i13/C_TRINITY_DN143393_c0_g1_i7/C_TRINITY_DN143393_c0_g1_i8	Q15034	HERC3	Probable E3 ubiquitin-protein ligase HERC3	0	0	0	0	258.11	0	442.2	176.73	283.09	5.98386	0.347676	144.763	0.00200759	24.1922	0.0383178
A_TRINITY_DN36115_c0_g1	A_TRINITY_DN36115_c0_g1_i1				0	0	0	28.91	355.56	0	246.03	320.17	353.19	7.64294	0.214398	105.307	0.00093789	13.7783	0.038373
A_TRINITY_DN39396_c0_g1	A_TRINITY_DN39396_c0_g1_i2				0	0	0	0	29.79	20.12	72.85	43.9	75.72	1.82992		40.4688	0.00856208	22.115	0.038373
A_TRINITY_DN13708_c0_g1	A_TRINITY_DN13708_c0_g1_i1	O60911	CATL2	Cathepsin L	0	805.66	0	22.52	310.39	186.78	514.89	375.74	271.53	-2.06455	0.626597	6.35899	0.0832399	13.1285	0.0384543
A_TRINITY_DN13928_c0_g1	A_TRINITY_DN13928_c0_g1_i1	O43252	PAPS1	Bifunctional 3'-phosphoadenosine 5'-phosphosulfate synthase 1	0	0	0	0	0	0	92.8	20.64	23.07	-1		39.9636	0.0438867	75.0069	0.0384543
B_TRINITY_DN52807_c0_g1	B_TRINITY_DN52807_c0_g1_i1	Q0VAK6	LMOD3	Leiomodin-3	0	0	166.38	0	0	0	74.68	79.03	59.45	-19.3213		3.20446	0.450206	61.9142	0.0384543
B_TRINITY_DN55393_c0_g1	B_TRINITY_DN55393_c0_g1_i1/B_TRINITY_DN55393_c0_g1_i2	Q9H6Y2	WDR55	WD repeat-containing protein 55	0	0	0	0	0	0	177.6	160.19	90.63	-1		39.5222	0.0427462	72.1956	0.0384543
B_TRINITY_DN58597_c0_g1	B_TRINITY_DN58597_c0_g1_i1	O43663	PRC1	Protein regulator of cytokinesis 1	0	0	0	37.98	75.73	0	96.63	131.25	83.05	6.60737	0.238002	83.2352	0.00123376	12.5973	0.0384543
B_TRINITY_DN55209_c0_g1	B_TRINITY_DN55209_c0_g1_i1				0	0	0	0	0	90.99	269.13	164.3	114.79	1.67293		51.3014	0.00986577	30.6656	0.0384752
B_TRINITY_DN53117_c0_g1	B_TRINITY_DN53117_c0_g1_i2/B_TRINITY_DN53117_c0_g1_i1/B_TRINITY_DN53117_c0_g1_i3	Q9NS18	GLRX2	Glutaredoxin-2 mitochondrial	0	0	0	0	0	0	789.8	354.29	0	-1	1	82.3297	0.0395131	153.305	0.0384804
D_TRINITY_DN1605_c0_g1	D_TRINITY_DN1605_c0_g1_i5/D_TRINITY_DN1605_c0_g1_i4/D_TRINITY_DN1605_c0_g1_i6	Q9UKU6	TRHDE	Endoplasmic reticulum aminopeptidase 1	0	15.73	0	8.35	0	169.18	74.72	112.26	179.87	6.52294	0.232731	75.16	0.00145959	11.5224	0.0384804
B_TRINITY_DN56139_c0_g1	B_TRINITY_DN56139_c0_g1_i4/B_TRINITY_DN56139_c0_g1_i2/B_TRINITY_DN56139_c0_g1_i3/B_TRINITY_DN56139_c0_g1_i1/B_TRINITY_DN56139_c0_g1_i5/B_TRINITY_DN56139_c0_g1_i6	P21695	GPDA	Glycerol-3-phosphate dehydrogenase [NAD(+)] cytoplasmic	0	128.51	0	260.09	289.71	547.69	360.27	446.33	247.99	9.86549	0.0435432	44.3715	0.000165149	4.49764	0.038519
C_TRINITY_DN51226_c0_g1	C_TRINITY_DN51226_c0_g1_i1	P35611	ADDA	Protein hu-li tai shao	0	0	0	16.44	0	0	120.32	48.57	32.86	1.04569		42.5019	0.0192943	40.6449	0.0385295
C_TRINITY_DN22565_c0_g1	C_TRINITY_DN22565_c0_g1_i1	Q15796	SMAD2	Mothers against decapentaplegic homolog 2	0	0	0	0	0	0	79.41	77.01	3.6	-1		46.1139	0.0431799	86.4893	0.0386467
A_TRINITY_DN72615_c0_g1	A_TRINITY_DN72615_c0_g1_i1	Q9UNX4	WDR3	WD repeat-containing protein 3	0	0	0	0	0	0	25.33	55.68	18.92	-1		36.546	0.0452152	68.7506	0.0389821
B_TRINITY_DN56468_c0_g1	B_TRINITY_DN56468_c0_g1_i1				0	0	0	0	375.85	0	389.93	292.05	545.61	9.65119	0.207703	195.338	0.000748844	20.2398	0.0390088
B_TRINITY_DN59376_c0_g1	B_TRINITY_DN59376_c0_g1_i2/B_TRINITY_DN59376_c0_g1_i3	Q13547	HDAC1	Histone deacetylase 1	0	0	42.47	49.46	282.09	896.76	404.25	440.91	407.16	13.5581	0.031247	77.3098	5.65039e-05	5.7021	0.0390817
C_TRINITY_DN28464_c0_g1	C_TRINITY_DN28464_c0_g1_i1	Q9UBS9	SUCO	SUN domain-containing ossification factor	0	0	0	0	54.94	16.46	48.49	98.95	52.94	2.8387		49.6153	0.00534472	17.4782	0.0391413
C_TRINITY_DN106038_c0_g1	C_TRINITY_DN106038_c0_g1_i1				0	0	0	189.96	316.37	140.67	295.1	308.61	311.07	12.4971	0.0639389	80.6479	0.000209624	6.45333	0.0391783
A_TRINITY_DN6881_c0_g1	A_TRINITY_DN6881_c0_g1_i1	P49207	RL34	60S ribosomal protein L34	0	0	0	0	1173.89	2067.53	1639.4	1661.14	1843.32	21.3809	0.0404927	200.021	6.06829e-05	9.35513	0.0392453
B_TRINITY_DN58359_c0_g3	B_TRINITY_DN58359_c0_g3_i1/B_TRINITY_DN58359_c0_g3_i6/B_TRINITY_DN58359_c0_g3_i2/B_TRINITY_DN58359_c0_g3_i5/B_TRINITY_DN58359_c0_g3_i3/B_TRINITY_DN58359_c0_g3_i4	Q9Y222	DMTF1	Cyclin-D-binding Myb-like transcription factor 1	0	0	0	31.23	74.38	38.21	350.43	229.64	11.95	2.40409		49.7314	0.0090249	20.6862	0.0392453
B_TRINITY_DN59051_c0_g1	B_TRINITY_DN59051_c0_g1_i1/B_TRINITY_DN59051_c0_g1_i2/B_TRINITY_DN59051_c0_g1_i3	Q9UKY4	POMT2	Protein O-mannosyl-transferase 2	0	0	0	0	0	0	47.28	64.3	73.03	-1		35.2554	0.0454224	65.7693	0.0392453
C_TRINITY_DN305459_c0_g1	C_TRINITY_DN305459_c0_g1_i1	Q86SR1	GLT10	Polypeptide N-acetylgalactosaminyltransferase 10	0	0	0	0	68.8	68.75	97.46	99.81	58.59	6.84975	0.216333	75.648	0.00113198	11.0439	0.0392453
B_TRINITY_DN55621_c0_g1	B_TRINITY_DN55621_c0_g1_i1	Q9P1U0	RPA12	DNA-directed RNA polymerase I subunit RPA12	0	0	0	0	0	0	146.16	344.21	138.35	-1		38.182	0.0431799	68.2264	0.0394451
B_TRINITY_DN59177_c0_g3	B_TRINITY_DN59177_c0_g3_i1/B_TRINITY_DN59177_c0_g3_i5/B_TRINITY_DN59177_c0_g3_i7/B_TRINITY_DN59177_c0_g3_i10/B_TRINITY_DN59177_c0_g3_i2/B_TRINITY_DN59177_c0_g3_i6/B_TRINITY_DN59177_c0_g3_i8/B_TRINITY_DN59177_c0_g3_i3	Q9NXP7	GIN1	Pro-Pol polyprotein	0	0	0	0	0	0	42.09	29.06	52.59	-1		34.679	0.046223	65.0726	0.0397445
D_TRINITY_DN39157_c0_g1	D_TRINITY_DN39157_c0_g1_i1	P08183	MDR1	ATP-dependent translocase ABCB1	378.95	384.47	123.42	163.09	1791.25	353.55	12.76	12.8	0	1.72254		-8.63087	0.0659437	-14.867	0.0398037
C_TRINITY_DN72598_c5_g1	C_TRINITY_DN72598_c5_g1_i1/C_TRINITY_DN72598_c5_g1_i3	Q9Y4B6	DCAF1	DDB1- and CUL4-associated factor 1	0	0	0	0	0	0	136.14	66.99	46.35	-1		38.3921	0.0451166	71.263	0.0398602
C_TRINITY_DN759156_c0_g1	C_TRINITY_DN759156_c0_g1_i1	P24928	RPB1	DNA-directed RNA polymerase II subunit RPB1	0	16.86	0	39.75	107.72	33.36	60.16	67.33	45.51	9.58552	0.0517553	44.9527	0.000212649	4.68965	0.0398725
B_TRINITY_DN61465_c0_g1	B_TRINITY_DN61465_c0_g1_i3	P41091	IF2G	Eukaryotic translation initiation factor 2 subunit 3	0	0	0	185.41	0	239.53	518.01	408.09	265.2	7.79396	0.18985	87.7073	0.000871761	11.2532	0.0399764
A_TRINITY_DN7738_c0_g1	A_TRINITY_DN7738_c0_g1_i5/A_TRINITY_DN7738_c0_g1_i2/A_TRINITY_DN7738_c0_g1_i3/A_TRINITY_DN7738_c0_g1_i6	Q86V21	AACS	Acetoacetyl-CoA synthetase	0	0	29.84	0	0	64.71	39.57	56.98	114.74	-1.51288		15.3359	0.0436699	23.2014	0.0399868
B_TRINITY_DN60881_c0_g1	B_TRINITY_DN60881_c0_g1_i2/B_TRINITY_DN60881_c0_g1_i3/B_TRINITY_DN60881_c0_g1_i5	P08048	ZFY	Zinc finger Y-chromosomal protein	0	0	0	110.93	120.77	218.38	152.24	99.78	241.2	26.0665	0.0103085	127.678	1.83616e-05	4.89817	0.0399868
C_TRINITY_DN343541_c0_g1	C_TRINITY_DN343541_c0_g1_i2/C_TRINITY_DN343541_c0_g1_i3	O75907	DGAT1	Diacylglycerol O-acyltransferase 1-1	0	0	0	0	0	64.67	177.1	158.6	56.28	1.6633		51.4046	0.0106092	30.9051	0.0400855
A_TRINITY_DN6145_c0_g1	A_TRINITY_DN6145_c0_g1_i4/A_TRINITY_DN6145_c0_g1_i6	Q9NQW7	XPP1	Xaa-Pro aminopeptidase 1	0	0	0	0	0	0	101	119.65	61.99	-1		42.0232	0.0448369	77.899	0.040227
B_TRINITY_DN57568_c0_g4	B_TRINITY_DN57568_c0_g4_i4/B_TRINITY_DN57568_c0_g4_i2/B_TRINITY_DN57568_c0_g4_i1/B_TRINITY_DN57568_c0_g4_i3	Q07955	SRSF1	Serine/arginine-rich splicing factor 1B	0	0	0	434.62	388.85	1718.59	686.48	1026.23	801.75	55.7386	0.00130236	267.763	8.58931e-07	4.80391	0.040227
B_TRINITY_DN58004_c0_g1	B_TRINITY_DN58004_c0_g1_i1	Q9BV79	MECR	Enoyl-[acyl-carrier-protein] reductase mitochondrial	0	0	0	18.49	0	0	93.17	67.04	47.86	1.0478		38.4504	0.0202091	36.6963	0.040227
B_TRINITY_DN61678_c0_g1	B_TRINITY_DN61678_c0_g1_i1	P11021	BIP	Endoplasmic reticulum chaperone BiP	0	0	0	1579.77	2078.25	2611.41	971.81	1897	2257.26	92.6691	0.000114955	339.157	5.2875e-08	3.65987	0.040227
D_TRINITY_DN245_c0_g1	D_TRINITY_DN245_c0_g1_i3	O95071	UBR5	E3 ubiquitin-protein ligase UBR5	0	0	0	329	22.9	398.83	380.9	411.36	579.92	37.4921	0.00897572	262.973	7.32119e-06	7.01409	0.040227
C_TRINITY_DN117962_c0_g1	C_TRINITY_DN117962_c0_g1_i2	O43684	BUB3	Mitotic checkpoint protein BUB3	0	0	0	41.37	0	74.92	123.28	125.49	107.74	4.58419	0.357795	58.0198	0.00254879	12.6565	0.0403049
B_TRINITY_DN53838_c0_g2	B_TRINITY_DN53838_c0_g2_i2/B_TRINITY_DN53838_c0_g2_i3/B_TRINITY_DN53838_c0_g2_i1	Q13523	PRP4B	Serine/threonine-protein kinase PRP4 homolog	0	0	0	0	0	0	112.52	76.84	60.82	-1		33.0457	0.0467533	61.1259	0.040334
B_TRINITY_DN59180_c0_g1	B_TRINITY_DN59180_c0_g1_i1	P55201	BRPF1	Peregrin	0	0	0	0	0	0	24.63	36.15	25.17	-1		34.4389	0.0472412	64.8732	0.040334
B_TRINITY_DN57338_c0_g1	B_TRINITY_DN57338_c0_g1_i1/B_TRINITY_DN57338_c0_g1_i2	P46459	NSF	Vesicle-fusing ATPase	0	0	0	0	0	0	90.28	36.95	7.9	-1		31.3774	0.0663944	83.095	0.0405213
B_TRINITY_DN57274_c0_g1	B_TRINITY_DN57274_c0_g1_i2/B_TRINITY_DN57274_c0_g1_i3	Q9P2U8	VGLU2	Vesicular glutamate transporter 2	0	0	0	0	0	0	91.73	16.84	47.41	-1		38.0755	0.0463758	71.2955	0.0406122
B_TRINITY_DN54910_c0_g1	B_TRINITY_DN54910_c0_g1_i1	Q9NXE8	CWC25	Pre-mRNA-splicing factor CWC25 homolog	0	0	0	25.14	0	222.04	215.29	99.73	359.97	7.13514	0.22916	94.7411	0.00118409	13.2781	0.0408392
D_TRINITY_DN36356_c0_g1	D_TRINITY_DN36356_c0_g1_i4/D_TRINITY_DN36356_c0_g1_i7	P11168	GTR2	Solute carrier family 2 facilitated glucose transporter member 3	0	0	0	0	22.05	0	10.76	81.87	80.11	-1.216		33.9818	0.0301694	41.3218	0.0408561
D_TRINITY_DN547542_c0_g1	D_TRINITY_DN547542_c0_g1_i3	P49674	KC1E	Casein kinase 1-like protein 3	0	0	0	0	0	44.26	67.28	145.76	222.72	1.06481		39.1711	0.0200306	36.787	0.0408561
D_TRINITY_DN41080_c1_g1	D_TRINITY_DN41080_c1_g1_i4/D_TRINITY_DN41080_c1_g1_i17/D_TRINITY_DN41080_c1_g1_i13/D_TRINITY_DN41080_c1_g1_i3	Q96B02	UBE2W	Probable ubiquitin-conjugating enzyme E2 W-A	0	0	0	0	0	69.5	234.7	33.7	164.77	1.85811		56.7104	0.0124025	30.5205	0.0410287
B_TRINITY_DN45203_c0_g1	B_TRINITY_DN45203_c0_g1_i1				0	0	0	0	0	0	509.96	47.68	370.48	-1		43.4019	0.0431798	76.1942	0.0411022
A_TRINITY_DN5487_c0_g1	A_TRINITY_DN5487_c0_g1_i3	P51991	ROA3	Heterogeneous nuclear ribonucleoprotein A3	0	0	36.3	0	457.42	1028.17	563.55	762.51	883.04	18.6948	0.045518	158.057	0.000103805	8.45461	0.0411365
C_TRINITY_DN4661_c0_g1	C_TRINITY_DN4661_c0_g1_i1	P30050	RL12	60S ribosomal protein L12	0	0	0	643.42	1076.09	720.03	844.33	392.27	1359.32	38.1599	0.00362184	182.606	4.19799e-06	4.78528	0.041166
A_TRINITY_DN12008_c0_g1	A_TRINITY_DN12008_c0_g1_i2	P53621	COPA	Coatomer subunit alpha	0	0	0	106.18	0	103.18	206.93	111.84	273.76	17.6476	0.0604287	175.24	0.000124214	9.92996	0.0412023
B_TRINITY_DN53718_c0_g1	B_TRINITY_DN53718_c0_g1_i2/B_TRINITY_DN53718_c0_g1_i1/B_TRINITY_DN53718_c0_g1_i3/B_TRINITY_DN53718_c0_g1_i4/B_TRINITY_DN53718_c0_g1_i5	A6NNN8	S38A8	Putative sodium-coupled neutral amino acid transporter 11	0	0	0	0	0	0	66.97	223.84	137.92	-1		36.2524	0.0461714	65.9847	0.0412023
B_TRINITY_DN58591_c0_g1	B_TRINITY_DN58591_c0_g1_i1/B_TRINITY_DN58591_c0_g1_i2	P40925	MDHC	Malate dehydrogenase cytoplasmic	0	185.65	74.27	324.83	1890.9	1778.62	767.17	845.1	1053.33	10.1642	0.00376979	36.6433	6.91356e-07	3.60511	0.0412023
B_TRINITY_DN58277_c0_g1	B_TRINITY_DN58277_c0_g1_i1/B_TRINITY_DN58277_c0_g1_i3				0	0	0	0	80.35	0	124.46	181.79	33.34	2.26944	0.746775	66.8432	0.00788769	29.4536	0.0412023
C_TRINITY_DN33327_c0_g1	C_TRINITY_DN33327_c0_g1_i2				0	0	0	0	0	0	16.56	152.62	242.87	-1		41.1145	0.0454566	75.437	0.0412023
C_TRINITY_DN33720_c0_g1	C_TRINITY_DN33720_c0_g1_i3/C_TRINITY_DN33720_c0_g1_i2	Q96HE7	ERO1A	Ero1-like protein	0	0	0	0	235.02	35.73	149.41	227.6	130.86	9.86034	0.150194	116.578	0.000574386	11.8229	0.0412023
B_TRINITY_DN57897_c0_g1	B_TRINITY_DN57897_c0_g1_i4/B_TRINITY_DN57897_c0_g1_i2/B_TRINITY_DN57897_c0_g1_i3/B_TRINITY_DN57897_c0_g1_i5	P47756	CAPZB	F-actin-capping protein subunit beta isoforms 1 and 2	263.62	838.29	104.49	282.26	0	1169.92	611.31	913.08	868.48	1.02119	1	7.91504	0.0283438	7.75084	0.0412023
A_TRINITY_DN33553_c0_g1	A_TRINITY_DN33553_c0_g1_i1	Q92824	PCSK5	Proprotein convertase subtilisin/kexin type 5	0	0	0	0	0	0	35.02	41.66	42.02	-1		33.7207	0.0485458	63.2816	0.0414244
B_TRINITY_DN55368_c0_g1	B_TRINITY_DN55368_c0_g1_i1	P18084	ITB5	Integrin beta-3	0	0	0	0	0	0	23.3	89.86	60.26	-1		36.0773	0.0477101	67.4048	0.0414244
A_TRINITY_DN114227_c0_g1	A_TRINITY_DN114227_c0_g1_i1	P07339	CATD	Lysosomal aspartic protease	96.55	0	0	260.75	0	543.31	681.19	985.96	271.99	7.27407	0.15424	76.7623	0.000437582	10.5529	0.0414369
B_TRINITY_DN57842_c0_g1	B_TRINITY_DN57842_c0_g1_i1/B_TRINITY_DN57842_c0_g1_i2/B_TRINITY_DN57842_c0_g1_i3/B_TRINITY_DN57842_c0_g1_i4/B_TRINITY_DN57842_c0_g1_i6/B_TRINITY_DN57842_c0_g1_i9/B_TRINITY_DN57842_c0_g1_i10/B_TRINITY_DN57842_c0_g1_i11/B_TRINITY_DN57842_c0_g1_i5/B_TRINITY_DN57842_c0_g1_i7/B_TRINITY_DN57842_c0_g1_i8				0	0	0	320.25	713.21	627.57	505.62	416.2	545.23	28.8425	0.00622665	124.723	1.11799e-05	4.32427	0.0414369
B_TRINITY_DN57884_c0_g1	B_TRINITY_DN57884_c0_g1_i1	Q9HAU5	RENT2	Regulator of nonsense transcripts 2	0	0	0	13.81	27.27	49.15	53.79	55.26	27.26	8.81877	0.126398	67.5705	0.000604383	7.66212	0.0414369
B_TRINITY_DN58765_c1_g1	B_TRINITY_DN58765_c1_g1_i3/B_TRINITY_DN58765_c1_g1_i5/B_TRINITY_DN58765_c1_g1_i2	O14672	ADA10	Disintegrin and metalloproteinase domain-containing protein 10	0	0	0	0	0	0	101.27	72.21	67.9	-1		36.6533	0.0472633	68.021	0.0414369
C_TRINITY_DN2533_c0_g1	C_TRINITY_DN2533_c0_g1_i1/C_TRINITY_DN2533_c0_g1_i2	Q16348	S15A2	Solute carrier family 15 member 2	0	0	0	0	47.39	0	44.02	135.01	49.1	2.20329	0.745644	53.6057	0.00916891	24.3298	0.0414369
C_TRINITY_DN4793_c0_g1	C_TRINITY_DN4793_c0_g1_i1	P59998	ARPC4	Actin-related protein 2/3 complex subunit 4	63.26	80.17	0	232.4	460.87	1258.93	723.45	454.65	477.55	10.7631	0.0374571	46.3406	0.000149404	4.30552	0.0414369
A_TRINITY_DN79302_c0_g1	A_TRINITY_DN79302_c0_g1_i1	Q8IY81	SPB1	pre-rRNA 2'-O-ribose RNA methyltransferase FTSJ3	0	0	0	0	40.69	0	71.96	80.93	68.81	1.04956		36.4843	0.0211194	34.7614	0.0415188
B_TRINITY_DN59312_c3_g1	B_TRINITY_DN59312_c3_g1_i1/B_TRINITY_DN59312_c3_g1_i4/B_TRINITY_DN59312_c3_g1_i5/B_TRINITY_DN59312_c3_g1_i3/B_TRINITY_DN59312_c3_g1_i2/B_TRINITY_DN59312_c3_g1_i6	P21127	CD11B	Cyclin-dependent kinase 11B	0	0	0	0	57	247.64	155.28	90.64	446.53	9.97076	0.148308	116.444	0.000504786	11.6785	0.0415188
C_TRINITY_DN125582_c0_g1	C_TRINITY_DN125582_c0_g1_i6	Q9HCS7	SYF1	Pre-mRNA-splicing factor SYF1	0	0	0	48.94	305.77	167.41	121.67	128.66	160.11	39.1727	0.00257204	167.384	3.46466e-06	4.27297	0.0415188
A_TRINITY_DN15525_c0_g1	A_TRINITY_DN15525_c0_g1_i2	Q13620	CUL4B	Cullin-4B	0	0	0	51.77	0	132.68	123.86	199.19	93.54	15.6894	0.0704615	152.53	0.000168366	9.72185	0.0415858
B_TRINITY_DN56965_c0_g1	B_TRINITY_DN56965_c0_g1_i2/B_TRINITY_DN56965_c0_g1_i4	Q8N5U6	RNF10	Uncharacterized RING finger protein P8B7.23	0	0	0	0	0	0	73.61	56.93	85.67	-1		33.2421	0.0488964	61.7213	0.0421516
C_TRINITY_DN1717_c0_g1	C_TRINITY_DN1717_c0_g1_i3	P46777	RL5	60S ribosomal protein L5-A	0	0	0	685.46	391.29	958.42	495.52	863.52	763.9	66.1514	0.000618043	291.411	3.94154e-07	4.40521	0.0423852
C_TRINITY_DN2367_c0_g1	C_TRINITY_DN2367_c0_g1_i2				0	0	0	0	0	0	116.6	18.13	43.26	-1		38.323	0.048253	71.5895	0.0423852
A_TRINITY_DN13061_c0_g1	A_TRINITY_DN13061_c0_g1_i10/A_TRINITY_DN13061_c0_g1_i8				0	0	0	0	0	0	26.67	97.99	153.11	-1		36.4534	0.0483143	67.4631	0.0424258
A_TRINITY_DN3098_c0_g1	A_TRINITY_DN3098_c0_g1_i1	P05387	RLA2	60S acidic ribosomal protein P2	0	0	0	2593.88	1865.93	1297.99	1577.06	2453.51	3437.66	59.3346	0.00125261	294.594	7.6881e-07	4.96497	0.0424258
C_TRINITY_DN1171365_c0_g1	C_TRINITY_DN1171365_c0_g1_i2/C_TRINITY_DN1171365_c0_g1_i1	P62888	RL30	60S ribosomal protein L30	387.11	0	3133.05	0	0	0	303.54	108.43	389.08	-77.3393	0.0213854	-1.78187	0.675713	43.4034	0.0424258
C_TRINITY_DN120_c0_g1	C_TRINITY_DN120_c0_g1_i1	P62899	RL31	60S ribosomal protein L31	0	0	0	2010.1	2590.91	8469.99	3850.54	3616.53	2954.7	127.144	5.0592e-05	510.69	1.5835e-08	4.01662	0.0425469
D_TRINITY_DN1591_c0_g1	D_TRINITY_DN1591_c0_g1_i2/D_TRINITY_DN1591_c0_g1_i1	P23526	SAHH	Adenosylhomocysteinase B	0	0	0	928.49	539.57	1333.7	732.53	954.66	907.08	154.059	2.62551e-05	606.085	5.82144e-09	3.9341	0.0429084
C_TRINITY_DN25648_c0_g1	C_TRINITY_DN25648_c0_g1_i1				0	0	0	97.29	575.46	126.77	258.15	246.99	256.2	31.3355	0.00740494	159.591	1.06176e-05	5.09298	0.0429388
B_TRINITY_DN56775_c0_g1	B_TRINITY_DN56775_c0_g1_i4/B_TRINITY_DN56775_c0_g1_i1	Q00266	METK1	S-adenosylmethionine synthase isoform type-2	0	0	0	132.58	116.94	152.61	266.18	209.46	86.53	17.7905	0.0350515	112.155	8.58843e-05	6.3042	0.043142
C_TRINITY_DN954885_c0_g1	C_TRINITY_DN954885_c0_g1_i2	P40818	UBP8	Ubiquitin carboxyl-terminal hydrolase 8	0	0	0	0	59.91	11.98	72.18	38.97	58.23	3.85464	0.444748	56.7284	0.0038953	14.7169	0.0432223
D_TRINITY_DN81838_c3_g1	D_TRINITY_DN81838_c3_g1_i1	Q92673	SORL	Sortilin-related receptor	0	0	0	0	0	0	54.41	33.07	1.9	-1		43.5868	0.048466	82.1893	0.0432223
D_TRINITY_DN53856_c1_g1	D_TRINITY_DN53856_c1_g1_i1				0	0	0	497.02	0	1320.8	1297.16	1722.3	944.31	12.3663	0.100449	121.181	0.000317649	9.79929	0.0433515
B_TRINITY_DN55665_c0_g1	B_TRINITY_DN55665_c0_g1_i1	Q9NV58	RN19A	E3 ubiquitin-protein ligase RNF19A	0	0	53.31	0	0	0	41.87	45.79	52.44	-7.54489		6.59884	0.230432	49.7875	0.0433724
B_TRINITY_DN58938_c0_g1	B_TRINITY_DN58938_c0_g1_i3/B_TRINITY_DN58938_c0_g1_i2/B_TRINITY_DN58938_c0_g1_i1	P30291	WEE1	Wee1-like protein kinase	0	0	0	12.58	0	0	82.29	38.42	45.86	-1.11721		33.9372	0.0276748	37.915	0.0433724
B_TRINITY_DN60031_c0_g2	B_TRINITY_DN60031_c0_g2_i3	P78371	TCPB	T-complex protein 1 subunit beta	0	0	0	0	0	0	7.29	116.77	32.1	-1		41.9676	0.0487401	78.683	0.0433724
C_TRINITY_DN1124681_c0_g1	C_TRINITY_DN1124681_c0_g1_i1	Q14573	ITPR3	Inositol 1 4 5-trisphosphate receptor type 2	0	0	0	14.68	0	0	23.94	53.66	49.05	2.22214	0.748254	57.385	0.00875076	25.8242	0.0433724
B_TRINITY_DN85013_c0_g1	B_TRINITY_DN85013_c0_g1_i1			Copia protein	2003.24	4656.56	1217.62	351.54	0	789.11	1637.7	980.99	102.56	-7.48853	0.0934114	1.39663	0.713611	10.4587	0.0433724
A_TRINITY_DN9563_c0_g1	A_TRINITY_DN9563_c0_g1_i4	Q6ZQN7	SO4C1	Solute carrier organic anion transporter family member 4C1	0	0	0	0	0	0	0	161.25	97.46	-1	1	75.6377	0.0449545	142.017	0.0434731
B_TRINITY_DN56160_c0_g1	B_TRINITY_DN56160_c0_g1_i2/B_TRINITY_DN56160_c0_g1_i1	Q9BZH6	WDR11	WD repeat-containing protein 11	0	0	0	0	0	0	35.01	7.67	55.32	-1		36.8212	0.0501434	69.3353	0.0434731
D_TRINITY_DN1427_c0_g1	D_TRINITY_DN1427_c0_g1_i1	Q7RTV0	PHF5A	PHD finger-like domain-containing protein 5A	0	0	0	0	0	111.58	155.75	240.82	231.49	1.69009		46.6459	0.0113574	27.5996	0.0434731
D_TRINITY_DN542499_c0_g1	D_TRINITY_DN542499_c0_g1_i3/D_TRINITY_DN542499_c0_g1_i5/D_TRINITY_DN542499_c0_g1_i4	Q9Y2A7	NCKP1	Nck-associated protein 1 homolog	31.89	0	0	90.87	0	0.06	288.61	164.28	105.59	3.31568	0.50714	62.1115	0.00357357	18.7327	0.0434997
C_TRINITY_DN10860_c0_g1	C_TRINITY_DN10860_c0_g1_i1	O75083	WDR1	WD repeat-containing protein 1-B	0	0	0	79.91	0	0	187.21	79.65	325.93	8.33764	0.249635	174.528	0.00125186	20.9325	0.0436327
B_TRINITY_DN57300_c0_g1	B_TRINITY_DN57300_c0_g1_i1/B_TRINITY_DN57300_c0_g1_i2	Q8IWB9	TEX2	Testis-expressed protein 2	0	0	0	0	0	58.21	60.06	77.76	70.73	3.77031	0.487186	71.5459	0.00439116	18.9761	0.0436659
C_TRINITY_DN156_c0_g1	C_TRINITY_DN156_c0_g1_i1	P62280	RS11	40S ribosomal protein S11	0	0	0	803.11	467.6	1060.84	694.01	841.58	1213.46	33.9768	0.00545114	165.097	7.57474e-06	4.85913	0.0437572
B_TRINITY_DN55865_c0_g2	B_TRINITY_DN55865_c0_g2_i4/B_TRINITY_DN55865_c0_g2_i2/B_TRINITY_DN55865_c0_g2_i3	Q09028	RBBP4	Chromatin assembly factor 1 p55 subunit	59.47	0	0	0	418.78	0	452.21	590.73	147.41	3.73915	0.476661	69.1033	0.00542086	18.481	0.0439264
D_TRINITY_DN362_c0_g1	D_TRINITY_DN362_c0_g1_i7/D_TRINITY_DN362_c0_g1_i5/D_TRINITY_DN362_c0_g1_i4/D_TRINITY_DN362_c0_g1_i3	P62699	YPEL5	Protein yippee-like	0	0	0	0	166.86	103.62	48.16	386.41	331.01	3.90606	0.457191	64.9971	0.00389054	16.6401	0.0439264
C_TRINITY_DN677743_c0_g1	C_TRINITY_DN677743_c0_g1_i1	P18031	PTN1	Tyrosine-protein phosphatase non-receptor type 1	0	0	0	0	31.01	55.68	100.33	34.85	114.16	3.35845		52.3072	0.00499444	15.5748	0.0441864
C_TRINITY_DN2478_c0_g1	C_TRINITY_DN2478_c0_g1_i1/C_TRINITY_DN2478_c0_g1_i3	Q9Y247	FA50B	Protein FAM50 homolog	0	0	0	0	0	0	31.06	137.74	53.7	-1		36.3975	0.0502091	67.5007	0.0442171
B_TRINITY_DN61238_c0_g1	B_TRINITY_DN61238_c0_g1_i1				0	0	0	0	0	0	76.29	54.6	65.44	-1		33.3348	0.0512551	61.9812	0.0442577
A_TRINITY_DN4591_c0_g1	A_TRINITY_DN4591_c0_g1_i5	Q15005	SPCS2		0	0	0	0	0	94.78	101.93	245.57	132.47	1.66438		47.4129	0.0120234	28.4868	0.0443899
C_TRINITY_DN39252_c0_g1	C_TRINITY_DN39252_c0_g1_i1	Q9BXY0	MAK16	Protein MAK16 homolog	0	0	0	0	0	0	78.16	45.63	107.03	-1		33.6621	0.0513354	62.4205	0.0446222
B_TRINITY_DN60579_c0_g1	B_TRINITY_DN60579_c0_g1_i7/B_TRINITY_DN60579_c0_g1_i8/B_TRINITY_DN60579_c0_g1_i2/B_TRINITY_DN60579_c0_g1_i10/B_TRINITY_DN60579_c0_g1_i6	P27448	MARK3	MAP/microtubule affinity-regulating kinase 3	0	0	0	35.18	0	65.86	64.25	33.58	392.05	3.95077	0.483772	84.4775	0.00431173	21.3825	0.0446944
C_TRINITY_DN7175_c0_g1	C_TRINITY_DN7175_c0_g1_i1/C_TRINITY_DN7175_c0_g1_i2				0	0	0	69.73	0	0	108.89	231.75	274.92	2.27581	0.74132	58.1114	0.00867635	25.5343	0.0446944
C_TRINITY_DN327876_c0_g1	C_TRINITY_DN327876_c0_g1_i1	Q9Y2V2	CHSP1	Cold shock domain-containing protein C2	0	0	0	166.23	0	0	351.72	431.13	376.39	4.68774	0.415848	93.6302	0.00328088	19.9734	0.0448063
B_TRINITY_DN58980_c0_g1	B_TRINITY_DN58980_c0_g1_i3/B_TRINITY_DN58980_c0_g1_i2/B_TRINITY_DN58980_c0_g1_i1			Zinc metalloproteinase nas-13	0	0	0	0	1061.98	0	1087.44	1127.14	935.72	19.785	0.105882	414.627	0.000213697	20.9566	0.0448225
C_TRINITY_DN2509_c0_g2	C_TRINITY_DN2509_c0_g2_i1	P61353	RL27	60S ribosomal protein L27	0	0	0	114.64	0	397.97	301.98	652.45	410.71	7.08126	0.218266	79.2395	0.00127584	11.19	0.0449876
D_TRINITY_DN6683_c0_g1	D_TRINITY_DN6683_c0_g1_i2/D_TRINITY_DN6683_c0_g1_i1/D_TRINITY_DN6683_c0_g1_i3	Q9H0R6	GATA	Fatty acid amide hydrolase	0	0	0	0	0	0	114.32	75.09	16.91	-1		35.6099	0.0550007	71.2358	0.0449876
A_TRINITY_DN33057_c0_g1	A_TRINITY_DN33057_c0_g1_i2/A_TRINITY_DN33057_c0_g1_i1	Q9NSD9	SYFB	Phenylalanine--tRNA ligase beta subunit	0	0	0	0	0	43.54	79.55	75.8	98.39	1.74439		45.74	0.0114027	26.2212	0.0452095
B_TRINITY_DN57390_c0_g1	B_TRINITY_DN57390_c0_g1_i2	Q9Y2T2	AP3M1	AP-1 complex subunit mu	0	0	0	0	0	0	83.24	16.71	86.1	-1		36.3838	0.0516595	67.9525	0.0452383
B_TRINITY_DN55485_c0_g1	B_TRINITY_DN55485_c0_g1_i1	Q13418	ILK	Integrin-linked protein kinase	0	0	0	0	0	0	74.59	26.36	48.35	-1		34.0398	0.052421	63.6365	0.0452746
C_TRINITY_DN231897_c0_g1	C_TRINITY_DN231897_c0_g1_i1	Q9P2N5	RBM27	RNA-binding protein 27	0	0	0	0	352.53	429.34	351.26	366.26	396.86	29.6966	0.0225843	252.547	2.89034e-05	8.50422	0.0454574
C_TRINITY_DN4357_c0_g1	C_TRINITY_DN4357_c0_g1_i1	O15371	EIF3D	Eukaryotic translation initiation factor 3 subunit D	0	0	0	39	0	202.03	78.71	228.27	216.78	12.9053	0.101612	133.183	0.000340384	10.32	0.0456007
B_TRINITY_DN55509_c0_g1	B_TRINITY_DN55509_c0_g1_i1/B_TRINITY_DN55509_c0_g1_i2/B_TRINITY_DN55509_c0_g1_i3				0	0	0	0	0	0	543.98	75.21	123.11	-1		41.467	0.0484622	73.5199	0.0457214
C_TRINITY_DN1015_c0_g1	C_TRINITY_DN1015_c0_g1_i1				0	0	0	207.95	304.85	761.83	271.36	457.51	509.5	29.2282	0.00777551	137.398	1.40513e-05	4.70085	0.0457214
B_TRINITY_DN55215_c0_g1	B_TRINITY_DN55215_c0_g1_i1	Q9UBR2	CATZ	Cathepsin Z	0	0	0	0	0	244.25	258.16	360.12	154.86	5.94118	0.328539	107.933	0.00226907	18.1669	0.0457225
B_TRINITY_DN57364_c0_g6	B_TRINITY_DN57364_c0_g6_i1/B_TRINITY_DN57364_c0_g6_i2/B_TRINITY_DN57364_c0_g6_i3	Q2TAA5	ALG11	GDP-Man:Man(3)GlcNAc(2)-PP-Dol alpha-1 2-mannosyltransferase	0	0	0	0	0	0	124.38	58.96	55.33	-1		26.422	0.0726648	66.5662	0.045814
D_TRINITY_DN2490_c0_g1	D_TRINITY_DN2490_c0_g1_i1	P07741	APT	Adenine phosphoribosyltransferase	0	0	0	0	0	99.91	87.97	200.03	297.08	1.67649		47.4957	0.0123536	28.3305	0.045814
C_TRINITY_DN591_c0_g1	C_TRINITY_DN591_c0_g1_i1	P39019	RS19	40S ribosomal protein S19	0	0	0	288.02	0	1386.33	1056.1	1041.77	1137.72	22.9514	0.0378234	206.648	6.55423e-05	9.0037	0.0458296
C_TRINITY_DN12737_c0_g1	C_TRINITY_DN12737_c0_g1_i1/C_TRINITY_DN12737_c0_g1_i2	P28062	PSB8	Proteasome subunit beta type-5	0	0	0	121.99	376.06	447.37	223.29	301	376.61	20.4895	0.0189282	98.809	5.07521e-05	4.82242	0.0458772
D_TRINITY_DN3626_c0_g1	D_TRINITY_DN3626_c0_g1_i10	Q15005	SPCS2	Signal peptidase complex subunit 2	0	0	0	0	280.6	454.68	225.61	493.81	482.98	12.5392	0.0973296	117.423	0.000340921	9.36448	0.0458772
D_TRINITY_DN82606_c0_g2	D_TRINITY_DN82606_c0_g2_i1/D_TRINITY_DN82606_c0_g2_i2	O60547	GMDS	GDP-mannose 4 6 dehydratase	25.54	0	0	0	504.51	0	259.65	576.03	572.34	8.52572	0.224179	143.48	0.00129123	16.829	0.0458772
B_TRINITY_DN53856_c0_g1	B_TRINITY_DN53856_c0_g1_i1/B_TRINITY_DN53856_c0_g1_i2/B_TRINITY_DN53856_c0_g1_i3	P30101	PDIA3	Probable protein disulfide-isomerase ER-60	0	0	0	0	185.56	0	142.53	108.02	619.13	2.21472	0.762823	63.0676	0.00936841	28.4766	0.0459881
B_TRINITY_DN54534_c0_g1	B_TRINITY_DN54534_c0_g1_i1/B_TRINITY_DN54534_c0_g1_i2	Q9ULC4	MCTS1	Malignant T-cell-amplified sequence 1-B	0	0	0	0	0	0	116.69	151.87	205.48	-1		29.4553	0.0612567	61.8123	0.0459881
B_TRINITY_DN58131_c0_g5	B_TRINITY_DN58131_c0_g5_i1/B_TRINITY_DN58131_c0_g5_i2	Q9HAK2	COE2	Transcription factor unc-3	0	0	0	0	0	0	23.17	7.72	125.23	-1		40.5222	0.0519483	76.0217	0.0459881
B_TRINITY_DN59636_c0_g1	B_TRINITY_DN59636_c0_g1_i1	O00571	DDX3X	ATP-dependent RNA helicase DBP1	0	0	0	243.72	218.5	189.2	206.45	244.14	221.67	42.7212	0.00222617	184.495	3.02574e-06	4.31859	0.0459881
B_TRINITY_DN61424_c0_g1	B_TRINITY_DN61424_c0_g1_i3/B_TRINITY_DN61424_c0_g1_i5/B_TRINITY_DN61424_c0_g1_i4	Q8NDA2	HMCN2	Complement component C1q receptor	0	0	0	0	0	0	81.46	33.9	38.19	-1		33.9203	0.0532901	63.3871	0.0459881
C_TRINITY_DN3955_c0_g1	C_TRINITY_DN3955_c0_g1_i1			Putative ribosome biogenesis protein C8F11.04	0	0	123.65	215.63	550.58	1371.81	741.88	561.88	648.24	8.8029	0.0401928	42.2763	6.72959e-05	4.80254	0.0459881
C_TRINITY_DN745077_c0_g1	C_TRINITY_DN745077_c0_g1_i3/C_TRINITY_DN745077_c0_g1_i2	O00743	PPP6	Serine/threonine-protein phosphatase 6 catalytic subunit	0	0	0	147.1	186.27	413.5	171.23	496.71	211.5	13.6997	0.0527568	79.6587	0.000236118	5.81465	0.0459881
C_TRINITY_DN209604_c0_g1	C_TRINITY_DN209604_c0_g1_i1/C_TRINITY_DN209604_c0_g1_i2	P53041	PPP5	Serine/threonine-protein phosphatase 5	0	0	0	0	0	0	350.81	0	124.75	-1	1	80.1413	0.0445729	140.513	0.0460931
C_TRINITY_DN12187_c0_g1	C_TRINITY_DN12187_c0_g1_i1	P18621	RL17	60S ribosomal protein L17	0	0	0	1009.62	2323.01	3259.42	1315.76	1325.48	1490.38	95.7204	6.02639e-05	301.724	4.7576e-08	3.15214	0.0463262
C_TRINITY_DN427730_c0_g1	C_TRINITY_DN427730_c0_g1_i2	O75348	VATG1	V-type proton ATPase subunit G 1	0	0	0	402.57	669.12	1445.41	706.75	576.05	996.96	33.8972	0.004461	147.594	7.46368e-06	4.35416	0.0463262
C_TRINITY_DN751674_c0_g1	C_TRINITY_DN751674_c0_g1_i1	P53667	LIMK1	LIM domain kinase 1	0	0	0	0	0	26.84	99.56	47.24	91.19	1.04823		35.722	0.0239882	34.0786	0.0463262
B_TRINITY_DN54067_c0_g1	B_TRINITY_DN54067_c0_g1_i3/B_TRINITY_DN54067_c0_g1_i2/B_TRINITY_DN54067_c0_g1_i5/B_TRINITY_DN54067_c0_g1_i7/B_TRINITY_DN54067_c0_g1_i4	Q9BW60	ELOV1	Elongation of very long chain fatty acids protein 1	0	0	0	0	0	0	328.7	406.97	0	-1	1	75.8521	0.0468057	138.847	0.0463713
C_TRINITY_DN446179_c0_g1	C_TRINITY_DN446179_c0_g1_i2				86.42	0	0	124.51	93.55	149.33	114.55	177.85	179.85	3.58978	0.25926	19.468	0.00245867	5.42319	0.0463713
B_TRINITY_DN53722_c0_g1	B_TRINITY_DN53722_c0_g1_i1	P62244	RS15A	40S ribosomal protein S15a	0	0	0	1374.8	1421.93	2353.27	1253.03	1418.31	1461.95	63.9915	0.000410163	231.596	4.03441e-07	3.61917	0.0464778
C_TRINITY_DN15049_c0_g1	C_TRINITY_DN15049_c0_g1_i3/C_TRINITY_DN15049_c0_g1_i2	P21281	VATB2	V-type proton ATPase subunit B brain isoform	0	0	0	345.36	431.09	1065.4	486.29	432.7	443.34	86.5337	0.00016389	310.507	9.48592e-08	3.58827	0.0464778
B_TRINITY_DN60894_c0_g1	B_TRINITY_DN60894_c0_g1_i6/B_TRINITY_DN60894_c0_g1_i4/B_TRINITY_DN60894_c0_g1_i5/B_TRINITY_DN60894_c0_g1_i1				0	0	0	0	0	51.28	15.6	233.09	92.76	2.12605	0.79452	70.7511	0.00919196	33.2782	0.0465944
B_TRINITY_DN60477_c2_g2	B_TRINITY_DN60477_c2_g2_i5/B_TRINITY_DN60477_c2_g2_i3/B_TRINITY_DN60477_c2_g2_i2	Q9NRD5	PICK1	PRKCA-binding protein	0	0	0	0	0	0	46.9	64.18	91.86	-1		30.73	0.0545912	57.0569	0.0465971
B_TRINITY_DN57936_c0_g2	B_TRINITY_DN57936_c0_g2_i1	Q6PII3	CC174	Coiled-coil domain-containing protein 174	0	0	0	0	0	0	45.35	131.18	50.91	-1		34.3638	0.0536346	63.7272	0.0467761
B_TRINITY_DN57051_c0_g3	B_TRINITY_DN57051_c0_g3_i4	Q9NY12	GAR1	H/ACA ribonucleoprotein complex subunit 1	0	0	0	0	0	85.08	192	258.06	53.49	1.65855		50.6434	0.0132107	30.5348	0.0468183
C_TRINITY_DN16314_c0_g2	C_TRINITY_DN16314_c0_g2_i1	Q08AI6	S38AB	Putative sodium-coupled neutral amino acid transporter 11	0	0	0	0	0	197.39	183.86	162.75	237.67	7.27541	0.261864	121.471	0.00159997	16.6961	0.0468234
C_TRINITY_DN37043_c0_g1	C_TRINITY_DN37043_c0_g1_i1	Q13177	PAK2	Serine/threonine-protein kinase PAK 2	0	0	0	127.92	170.47	51.05	212.72	115.14	161.14	19.1655	0.0300285	115.594	7.82869e-05	6.03135	0.0468234
D_TRINITY_DN441059_c0_g1	D_TRINITY_DN441059_c0_g1_i2/D_TRINITY_DN441059_c0_g1_i3/D_TRINITY_DN441059_c0_g1_i1				0	0	0	0	0	0	65.36	43.1	104.37	-1		31.9598	0.0545298	59.3491	0.0468234
B_TRINITY_DN56961_c0_g1	B_TRINITY_DN56961_c0_g1_i1	Q92994	TF3B	Transcription factor IIIB 90 kDa subunit	0	0	0	0	0	40.88	25.72	105.9	57.58	2.31937		55.6634	0.00924318	23.9993	0.0468815
D_TRINITY_DN1160111_c0_g1	D_TRINITY_DN1160111_c0_g1_i2	O43347	MSI1H	Heterogeneous nuclear ribonucleoprotein 27C	0	0	0	103.56	0	41.49	132.64	176.97	184.52	8.51228	0.181205	94.9943	0.00097149	11.1597	0.0471486
A_TRINITY_DN7379_c0_g1	A_TRINITY_DN7379_c0_g1_i1				0	0	0	6.02	71.2	178.28	91.76	99.57	104.04	25.1003	0.0210722	163.324	3.78616e-05	6.50687	0.047332
B_TRINITY_DN55004_c0_g1	B_TRINITY_DN55004_c0_g1_i3/B_TRINITY_DN55004_c0_g1_i4	Q9NZJ0	DTL		0	0	0	0	0	0	92.16	23.87	74.4	-1		34.6827	0.0540648	64.2353	0.047332
C_TRINITY_DN2059_c0_g1	C_TRINITY_DN2059_c0_g1_i1	Q8WYL5	SSH1	Protein phosphatase Slingshot homolog 1	0	0	0	17.52	35.23	84.28	108.84	79.3	71.11	5.25473		50.1403	0.00237158	9.54194	0.0473387
D_TRINITY_DN249259_c0_g1	D_TRINITY_DN249259_c0_g1_i6/D_TRINITY_DN249259_c0_g1_i7/D_TRINITY_DN249259_c0_g1_i1	P35251	RFC1	Replication factor C subunit 1	0	0	0	0	0	0	70.83	89.86	29.1	-1		31.6308	0.0550506	58.7659	0.0473387
A_TRINITY_DN21670_c0_g1	A_TRINITY_DN21670_c0_g1_i1	Q6UN15	FIP1	Pre-mRNA 3'-end-processing factor FIP1	0	0	0	0	0	0	16.07	131.77	105.79	-1		37.7098	0.0536258	69.9736	0.0474418
B_TRINITY_DN57220_c0_g1	B_TRINITY_DN57220_c0_g1_i4/B_TRINITY_DN57220_c0_g1_i5/B_TRINITY_DN57220_c0_g1_i3/B_TRINITY_DN57220_c0_g1_i1				0	0	0	0	0	330.5	321.56	380.66	342.22	4.98063	0.378611	83.4346	0.00327562	16.7518	0.0474418
D_TRINITY_DN23377_c0_g1	D_TRINITY_DN23377_c0_g1_i1	O15144	ARPC2	Actin-related protein 2/3 complex subunit 2-A	0	0	33.24	201.39	84.14	0	402.26	211.14	246.15	6.60841	0.230058	68.6397	0.00204284	10.3867	0.0474894
B_TRINITY_DN45080_c0_g1	B_TRINITY_DN45080_c0_g1_i1				0	0	0	0	0	0	60.9	141.64	147.95	-1		33.3543	0.0540874	61.0379	0.0475542
C_TRINITY_DN960343_c0_g1	C_TRINITY_DN960343_c0_g1_i1	Q96LT4	SAMD8	Sphingomyelin synthase-related 1	0	0	0	0	0	0	131.23	109.52	195.81	-1		33.0766	0.0538191	59.954	0.0477605
A_TRINITY_DN72666_c0_g1	A_TRINITY_DN72666_c0_g1_i2	Q9UK59	DBR1	Lariat debranching enzyme	0	0	0	0	0	0	89.83	87.69	21.89	-1		35.2022	0.0547462	65.4971	0.047859
C_TRINITY_DN17762_c0_g1	C_TRINITY_DN17762_c0_g1_i1/C_TRINITY_DN17762_c0_g1_i3/C_TRINITY_DN17762_c0_g1_i2	A6NDY0	EPAB2	Embryonic polyadenylate-binding protein 2-B	0	0	0	0	0	0	71.83	144.68	523.22	-1		38.1277	0.0520596	68.0748	0.0479337
C_TRINITY_DN1096221_c0_g1	C_TRINITY_DN1096221_c0_g1_i3/C_TRINITY_DN1096221_c0_g1_i1	Q92600	CNOT9	Cell differentiation protein rcd1	115.83	0	0	0	0	1.32	168.38	0	160.86	-9.05787		10.6359	0.211045	96.339	0.047976
B_TRINITY_DN55738_c1_g1	B_TRINITY_DN55738_c1_g1_i3/B_TRINITY_DN55738_c1_g1_i1/B_TRINITY_DN55738_c1_g1_i4/B_TRINITY_DN55738_c1_g1_i2			Baculoviral IAP repeat-containing protein 5.2-B	0	0	0	96.72	1212.93	844.94	458.17	780.27	872.41	26.7774	0.0133965	145.241	2.52929e-05	5.42401	0.0480783
B_TRINITY_DN58162_c0_g1	B_TRINITY_DN58162_c0_g1_i1/B_TRINITY_DN58162_c0_g1_i7/B_TRINITY_DN58162_c0_g1_i5/B_TRINITY_DN58162_c0_g1_i4	Q7L5A8	FA2H	Fatty acid 2-hydroxylase	0	0	0	0	0	0	143.26	187.45	174.98	-1		32.6861	0.0537977	58.7002	0.0480783
B_TRINITY_DN54063_c0_g1	B_TRINITY_DN54063_c0_g1_i4/B_TRINITY_DN54063_c0_g1_i2	Q15257	PTPA	Serine/threonine-protein phosphatase 2A activator	0	0	0	0	0	0	231.34	54.55	20.44	-1		34.6341	0.0630641	74.1292	0.0483172
C_TRINITY_DN1133650_c0_g1	C_TRINITY_DN1133650_c0_g1_i1	Q6PCB6	AB17C	Alpha/beta hydrolase domain-containing protein 17C	0	0	0	0	0	40.3	24.09	100.68	187.51	1.05141		39.3315	0.0252346	37.4085	0.0486027
A_TRINITY_DN37508_c0_g1	A_TRINITY_DN37508_c0_g1_i2/A_TRINITY_DN37508_c0_g1_i1				0	#REF!	0	0	0	0	42.64	100.84	140.85	-1		33.3877	0.055514	61.5569	0.0487348
B_TRINITY_DN55268_c0_g1	B_TRINITY_DN55268_c0_g1_i1	Q2NL82	TSR1	Pre-rRNA-processing protein TSR1 homolog	0	0	0	0	0	11.93	64.02	29.83	14.49	1.0339		37.6726	0.0258921	36.4372	0.0487626
D_TRINITY_DN13879_c1_g1	D_TRINITY_DN13879_c1_g1_i1	O60783	RT14	30S ribosomal protein S14	0	0	0	44.91	0	0	212.94	156.21	107.12	1.07709		36.3579	0.024418	33.7557	0.0487828
B_TRINITY_DN56782_c0_g1	B_TRINITY_DN56782_c0_g1_i3/B_TRINITY_DN56782_c0_g1_i2	Q13043	STK4	Serine/threonine-protein kinase 4	0	0	0	0	25.21	181.32	184.81	85.39	162.97	9.44685	0.166901	109.888	0.000854156	11.6322	0.048891
A_TRINITY_DN3624_c0_g1	A_TRINITY_DN3624_c0_g1_i1	P04406	G3P	Glyceraldehyde-3-phosphate dehydrogenase	49.7	0	0	2163.99	3395.72	3360.55	1384.39	1742.41	1965.01	174.602	2.29951e-06	458.393	1.7935e-09	2.62536	0.0492407
D_TRINITY_DN26597_c0_g1	D_TRINITY_DN26597_c0_g1_i1	P62750	RL23A	60S ribosomal protein L23a	0	0	0	707.12	4128.84	2661.66	1444.88	1914.11	1376.74	130.354	3.04666e-05	449.721	1.3829e-08	3.45001	0.0494042
B_TRINITY_DN55057_c0_g1	B_TRINITY_DN55057_c0_g1_i1	Q2Q1W2	LIN41	E3 ubiquitin-protein ligase TRIM71	0	0	0	0	0	0	29.29	39.86	66.7	-1		31.8506	0.0576473	59.6397	0.0494778
C_TRINITY_DN556084_c0_g1	C_TRINITY_DN556084_c0_g1_i1	Q07020	RL18	60S ribosomal protein L18	235.29	0	2253.2	0	0	0	125.3	61.77	237.74	-93.6579	0.0165843	-2.42518	0.519149	38.619	0.0497557
B_TRINITY_DN57536_c0_g1	B_TRINITY_DN57536_c0_g1_i3/B_TRINITY_DN57536_c0_g1_i1/B_TRINITY_DN57536_c0_g1_i2	Q9UKB1	FBW1B	F-box/WD repeat-containing protein lin-23	0	0	0	0	46.51	0	76.87	78.09	42.9	1.16252		37.5996	0.0229637	32.343	0.0498384
C_TRINITY_DN437445_c0_g2	C_TRINITY_DN437445_c0_g2_i1	Q8N8R3	MCATL	Mitochondrial substrate carrier family protein G	0	0	0	22.93	0	388.57	288.45	244.31	351.76	11.3931	0.130247	127.837	0.000558973	11.2205	0.0498384
A_TRINITY_DN29817_c0_g1	A_TRINITY_DN29817_c0_g1_i1	O43181	NDUS4	NADH dehydrogenase [ubiquinone] iron-sulfur protein 4 mitochondrial	0	0	0	0	0	0	130.27	308.1	83.86	-1		35.3208	0.0547929	63.4985	0.0499127
B_TRINITY_DN56602_c0_g1	B_TRINITY_DN56602_c0_g1_i1/B_TRINITY_DN56602_c0_g1_i2	P00488	F13A	Coagulation factor XIII A chain	0	0	0	0	0	0	55.05	57.85	24.82	-1		30.7522	0.0583167	57.4725	0.0499127
C_TRINITY_DN759002_c0_g1	C_TRINITY_DN759002_c0_g1_i3/C_TRINITY_DN759002_c0_g1_i2	O14757	CHK1	Serine/threonine-protein kinase Chk1	0	0	0	0	0	0	37.35	80.28	88.46	-1		32.1622	0.0576366	59.7723	0.0499127
C_TRINITY_DN980878_c0_g1	C_TRINITY_DN980878_c0_g1_i1	Q8WVM8	SCFD1	Protein sly1 homolog	0	0	0	0	73.02	0	141.39	87.67	136.37	1.0662		34.606	0.0253685	32.4574	0.0499127
B_TRINITY_DN56121_c3_g1	B_TRINITY_DN56121_c3_g1_i2/B_TRINITY_DN56121_c3_g1_i1/B_TRINITY_DN56121_c3_g1_i5/B_TRINITY_DN56121_c3_g1_i3/B_TRINITY_DN56121_c3_g1_i4	P51993	FUT6	4-galactosyl-N-acetylglucosaminide 3-alpha-L-fucosyltransferase FUT6	0	0	0	0	0	0	33.04	113.54	109.36	-1		35.2521	0.0567789	65.3508	0.0501524
B_TRINITY_DN50229_c0_g1	B_TRINITY_DN50229_c0_g1_i1/B_TRINITY_DN50229_c0_g1_i2	Q14684	RRP1B	Ribosomal RNA-processing protein 1 homolog	0	0	0	0	0	92.98	154.57	195.84	61.29	2.38532		55.8444	0.00964968	23.4117	0.0501547
B_TRINITY_DN61367_c0_g2	B_TRINITY_DN61367_c0_g2_i2	Q9NTJ3	SMC4	Structural maintenance of chromosomes protein 4	0	0	0	0	0	0	101.46	105.57	275.14	-1		33.4258	0.0560483	60.4432	0.0503746
B_TRINITY_DN57518_c1_g4	B_TRINITY_DN57518_c1_g4_i2				0	0	0	0	0	0	45.7	86.25	30.68	-1		32.8576	0.0581169	61.342	0.0503922
B_TRINITY_DN57654_c0_g1	B_TRINITY_DN57654_c0_g1_i1	Q9Y3P9	RBGP1	Rab GTPase-activating protein 1	0	0	0	28.87	99.81	17.13	77.1	38.52	77.76	13.4217	0.0657294	88.8099	0.000267811	6.6169	0.0506044
C_TRINITY_DN669931_c0_g1	C_TRINITY_DN669931_c0_g1_i1	Q9HCM4	E41L5	Band 4.1-like protein 5	0	0	0	0	0	0	26.27	15.3	86.33	-1		34.0036	0.0583728	63.8072	0.0508822
A_TRINITY_DN19855_c0_g1	A_TRINITY_DN19855_c0_g1_i1	P40429	RL13A	60S ribosomal protein L13a	0	0	0	439.55	0	242.44	759.83	682.04	435.86	16.9399	0.0704192	165.611	0.000203944	9.7764	0.050907
C_TRINITY_DN1123232_c0_g1	C_TRINITY_DN1123232_c0_g1_i2	O60513	B4GT4	Beta-1 4-galactosyltransferase 5	0	0	0	0	0	0	116.67	45.44	71.99	-1		32.6379	0.0582089	60.3875	0.050907
C_TRINITY_DN195406_c0_g1	C_TRINITY_DN195406_c0_g1_i1	P55786	PSA	Puromycin-sensitive aminopeptidase	0	0	0	0	154.34	101.95	118.92	113.01	111.04	18.2896	0.0506195	148.259	0.000137365	8.10619	0.050907
C_TRINITY_DN372766_c0_g1	C_TRINITY_DN372766_c0_g1_i2/C_TRINITY_DN372766_c0_g1_i1	A0PK00	T120B	Transmembrane protein 120B	0	0	0	0	0	0	54.67	61.07	180.64	-1		33.3126	0.0575165	61.0912	0.050907
A_TRINITY_DN20176_c0_g1	A_TRINITY_DN20176_c0_g1_i1	Q9BZE4	GTPB4	Nucleolar GTP-binding protein 1	0	0	0	8.23	116.41	404.83	225.34	224.87	188.55	26.9879	0.0206979	183.14	3.6659e-05	6.786	0.050984
B_TRINITY_DN55316_c0_g1	B_TRINITY_DN55316_c0_g1_i1/B_TRINITY_DN55316_c0_g1_i2				0	0	0	0	1064.11	0	1301.45	835.01	833.12	9.31478	0.216333	160.861	0.00124003	17.2695	0.0510521
C_TRINITY_DN324943_c0_g1	C_TRINITY_DN324943_c0_g1_i3	Q9UHC7	MKRN1	Probable E3 ubiquitin-protein ligase makorin-1	0	0	0	44.44	180.09	26.88	79.74	114.87	248.99	7.30225	0.190325	64.0427	0.00135329	8.77027	0.0519504
A_TRINITY_DN6660_c0_g1	A_TRINITY_DN6660_c0_g1_i1	P22670	RFX1	MHC class II regulatory factor RFX1	0	0	0	0	0	0	205.8	0	238.68	-1	1	313.551	0.0465689	592.951	0.0520603
A_TRINITY_DN43577_c0_g1	A_TRINITY_DN43577_c0_g1_i3/A_TRINITY_DN43577_c0_g1_i2	P23258	TBG1	Tubulin gamma-1 chain	0	0	0	14.49	27.87	123.95	10.29	145.18	224.26	7.28111	0.225329	85.098	0.00157682	11.6875	0.0521315
C_TRINITY_DN492491_c0_g1	C_TRINITY_DN492491_c0_g1_i1/C_TRINITY_DN492491_c0_g1_i3	Q53GQ0	DHB12	Very-long-chain 3-oxoacyl-CoA reductase	0	0	0	0	0	0	26.94	152.34	49.14	-1		34.8846	0.0587365	64.7365	0.0522478
B_TRINITY_DN59801_c0_g1	B_TRINITY_DN59801_c0_g1_i10/B_TRINITY_DN59801_c0_g1_i1/B_TRINITY_DN59801_c0_g1_i9/B_TRINITY_DN59801_c0_g1_i8/B_TRINITY_DN59801_c0_g1_i6	O75064	DEN4B	DENN domain-containing protein 4B	0	0	0	0	0	0	32.29	30.6	51.49	-1		30.9373	0.0515364	49.3027	0.0523154
B_TRINITY_DN59924_c0_g1	B_TRINITY_DN59924_c0_g1_i6/B_TRINITY_DN59924_c0_g1_i3/B_TRINITY_DN59924_c0_g1_i4/B_TRINITY_DN59924_c0_g1_i2/B_TRINITY_DN59924_c0_g1_i1/B_TRINITY_DN59924_c0_g1_i5	P61266	STX1B	Syntaxin-1B	0	0	0	160.27	0	0	391.32	161.43	481.66	8.54778	0.243609	158.712	0.00138519	18.5676	0.0523154
B_TRINITY_DN60159_c0_g1	B_TRINITY_DN60159_c0_g1_i1				0	0	0	0	14.23	0	22.98	6.24	58	1.0361		37.8153	0.0277278	36.4978	0.0523154
C_TRINITY_DN12254_c0_g2	C_TRINITY_DN12254_c0_g2_i2				0	0	0	0	0	20.8	56.27	78.29	38.28	1.04243		34.0264	0.0275148	32.6413	0.0523277
B_TRINITY_DN51573_c0_g1	B_TRINITY_DN51573_c0_g1_i2	Q8N140	EID3	Non-structural maintenance of chromosome element 4	0	0	0	0	0	34.17	42.81	103.34	163.04	1.05517		35.1433	0.0271013	33.3057	0.0524292
A_TRINITY_DN5349_c0_g1	A_TRINITY_DN5349_c0_g1_i1				0	0	0	967.33	1662.79	522.73	780.78	937.34	1182	73.338	0.000431155	296.64	3.2495e-07	4.04484	0.052516
B_TRINITY_DN60842_c0_g2	B_TRINITY_DN60842_c0_g2_i1/B_TRINITY_DN60842_c0_g2_i2	P05546	HEP2	Heparin cofactor 2	0	0	0	0	1552.62	0	1642.85	1249.44	1581.55	16.3088	0.125444	293.256	0.000427642	17.9815	0.0525657
C_TRINITY_DN930472_c1_g1	C_TRINITY_DN930472_c1_g1_i1	Q9BU76	MMTA2	Multiple myeloma tumor-associated protein 2 homolog	0	0	73.31	0	103.36	0	186.62	49.57	215.4	-1.80107		15.5313	0.0673166	27.973	0.0527034
A_TRINITY_DN13096_c0_g1	A_TRINITY_DN13096_c0_g1_i4	Q9UKU6	TRHDE	Thyrotropin-releasing hormone-degrading ectoenzyme	0	0	0	16.19	0	0	32.44	57.71	99.01	1.04715		34.3141	0.0275893	32.769	0.0527165
B_TRINITY_DN58661_c1_g1	B_TRINITY_DN58661_c1_g1_i2	Q8NFI3	ENASE	Cytosolic endo-beta-N-acetylglucosaminidase	0	0	0	0	59.69	0	54.8	111.08	32.89	3.10663	0.596523	67.9073	0.00768444	21.8588	0.0527165
B_TRINITY_DN54349_c0_g1	B_TRINITY_DN54349_c0_g1_i1	Q8WXX5	DNJC9	DnaJ homolog subfamily C member 9	0	0	0	27.14	0	165.18	147.84	166.46	164.36	4.9926	0.337097	58.9434	0.00320542	11.8061	0.0527826
C_TRINITY_DN374180_c0_g2	C_TRINITY_DN374180_c0_g2_i6/C_TRINITY_DN374180_c0_g2_i4/C_TRINITY_DN374180_c0_g2_i5/C_TRINITY_DN374180_c0_g2_i14	Q07954	LRP1	Low-density lipoprotein receptor-related protein 1B	0	0	0	27.24	141.15	16.48	105.81	109.05	61.48	8.99771	0.140073	72.7239	0.000859012	8.08249	0.0527826
C_TRINITY_DN60953_c0_g2	C_TRINITY_DN60953_c0_g2_i2	Q5C9Z4	NOM1	Nucleolar MIF4G domain-containing protein 1	0	0	0	16.29	0	0	52.14	52.37	51.31	1.04552		33.0012	0.0276956	31.5646	0.0527826
C_TRINITY_DN767017_c0_g1	C_TRINITY_DN767017_c0_g1_i1	Q9NV66	TYW1	S-adenosyl-L-methionine-dependent tRNA 4-demethylwyosine synthase TYW1	0	0	0	0.41	0	0	45.27	14.62	121.85	-1		34.3933	0.0600871	64.2339	0.0527826
D_TRINITY_DN616177_c0_g2	D_TRINITY_DN616177_c0_g2_i7/D_TRINITY_DN616177_c0_g2_i2	P98155	VLDLR	Sortilin-related receptor	0	0	0	29.27	0	106.91	77.5	138.32	51.86	13.2244	0.09754	125.354	0.000395051	9.47902	0.0527826
B_TRINITY_DN59399_c0_g1	B_TRINITY_DN59399_c0_g1_i6/B_TRINITY_DN59399_c0_g1_i4/B_TRINITY_DN59399_c0_g1_i5/B_TRINITY_DN59399_c0_g1_i3/B_TRINITY_DN59399_c0_g1_i2	Q9Y5T5	UBP16	Ubiquitin carboxyl-terminal hydrolase 16	0	0	0	0	0	0	35.85	31.17	62.31	-1		32.6696	0.0636496	64.3568	0.0527922
C_TRINITY_DN26547_c0_g1	C_TRINITY_DN26547_c0_g1_i1	P28482	MK01	Mitogen-activated protein kinase 1	0	0	0	0	0	0	49.83	77.56	56.45	-1		31.0958	0.0609167	57.8274	0.052808
B_TRINITY_DN60944_c0_g1	B_TRINITY_DN60944_c0_g1_i3/B_TRINITY_DN60944_c0_g1_i2/B_TRINITY_DN60944_c0_g1_i4	P50991	TCPD	T-complex protein 1 subunit delta	0	0	0	278.93	319.85	641.77	435.88	297.72	278.1	41.7535	0.00204264	161.594	3.96754e-06	3.87018	0.05307
C_TRINITY_DN32635_c0_g1	C_TRINITY_DN32635_c0_g1_i1	O15212	PFD6	Probable prefoldin subunit 6	0	0	0	231.3	0	219.75	434.53	748.33	190.86	7.08044	0.233159	82.3153	0.00168767	11.6257	0.0531958
C_TRINITY_DN52957_c0_g1	C_TRINITY_DN52957_c0_g1_i2/C_TRINITY_DN52957_c0_g1_i1	P30291	WEE1	Wee1-like protein kinase 2	0	0	0	0	0	41.3	33.54	76.17	78.05	1.30534		34.9702	0.0225947	26.7901	0.0532413
B_TRINITY_DN61003_c0_g2	B_TRINITY_DN61003_c0_g2_i4/B_TRINITY_DN61003_c0_g2_i9/B_TRINITY_DN61003_c0_g2_i5/B_TRINITY_DN61003_c0_g2_i6/B_TRINITY_DN61003_c0_g2_i2/B_TRINITY_DN61003_c0_g2_i1/B_TRINITY_DN61003_c0_g2_i10/B_TRINITY_DN61003_c0_g2_i3/B_TRINITY_DN61003_c0_g2_i7	Q9NW82	WDR70	WD repeat-containing protein 70	322.38	0	0	90.27	125.91	244.9	341.02	234.96	174.51	1.15854	1	9.33782	0.0229664	8.06001	0.0533229
D_TRINITY_DN8461_c0_g1	D_TRINITY_DN8461_c0_g1_i1	Q9Y5B9	SP16H	FACT complex subunit SPT16	0	0	51.6	6.9	57.49	311.51	187.53	243.34	169.12	3.239	0.375524	29.7981	0.00263054	9.19978	0.0533735
B_TRINITY_DN54763_c0_g1	B_TRINITY_DN54763_c0_g1_i1				0	0	0	113.97	0	0	165.26	273.01	370.32	3.47006	0.540456	69.6361	0.00658424	20.0677	0.0535665
A_TRINITY_DN6213_c0_g1	A_TRINITY_DN6213_c0_g1_i4/A_TRINITY_DN6213_c0_g1_i2/A_TRINITY_DN6213_c0_g1_i3/A_TRINITY_DN6213_c0_g1_i1	Q12962	TAF10	Transcription initiation factor TFIID subunit 10	0	0	0	0	0	347.28	339.81	258.93	506.85	4.79504	0.403415	81.4634	0.00395748	16.9891	0.0536839
B_TRINITY_DN46820_c0_g1	B_TRINITY_DN46820_c0_g1_i1	Q15369	ELOC	Elongin-C	0	0	0	0	0	434.63	1379.76	1330.5	48.73	1.90194		66.2144	0.0130521	34.8142	0.0536839
C_TRINITY_DN898_c0_g1	C_TRINITY_DN898_c0_g1_i4/C_TRINITY_DN898_c0_g1_i7/C_TRINITY_DN898_c0_g1_i1/C_TRINITY_DN898_c0_g1_i5/C_TRINITY_DN898_c0_g1_i2	Q13247	SRSF6	Serine/arginine-rich splicing factor 6	0	0	0	37.24	62.47	88.03	260.16	269.75	36.4	3.04945		42.7652	0.0082239	14.0239	0.0536839
D_TRINITY_DN609483_c0_g1	D_TRINITY_DN609483_c0_g1_i1	Q9Y5P4	CERT	Ceramide transfer protein	0.01	0	0	0	0	0	9.18	15.08	104.86	-1		36.1421	0.0608704	67.8831	0.0536946
C_TRINITY_DN302443_c0_g1	C_TRINITY_DN302443_c0_g1_i1	Q9Y3A2	UTP11	Probable U3 small nucleolar RNA-associated protein 11	0	0	0	81.05	0	0	176.38	234.96	221.17	2.26341		51.8233	0.0111449	22.8961	0.0537052
C_TRINITY_DN573131_c0_g1	C_TRINITY_DN573131_c0_g1_i1				0	0	0	0	0	103.94	156.39	86.41	94.82	3.77177	0.498027	68.182	0.00586839	18.077	0.0538227
B_TRINITY_DN58456_c0_g1	B_TRINITY_DN58456_c0_g1_i1	Q12792	TWF1	Twinfilin-2-A	0	0	0	78.58	0	210.92	113.66	148.56	345.3	12.0065	0.108257	110.654	0.000497439	9.21617	0.0538464
C_TRINITY_DN1424_c0_g1	C_TRINITY_DN1424_c0_g1_i2	P62829	RL23	60S ribosomal protein L23	0	0	0	1187.53	4327.07	3764.57	1572.3	2198.36	1630.68	125.368	2.62551e-05	383.835	1.56193e-08	3.06167	0.0538464
C_TRINITY_DN1487146_c0_g1	C_TRINITY_DN1487146_c0_g1_i1	P30050	RL12	60S ribosomal protein L12-1	0	0	1466.01	61.47	0	0	364.92	180.14	230.67	-30.1205	0.0827388	1.29795	0.85792	39.095	0.0538464
B_TRINITY_DN60897_c1_g1	B_TRINITY_DN60897_c1_g1_i4/B_TRINITY_DN60897_c1_g1_i1	P10243	MYBA	Myb protein	0	0	0	0	0	0	69.16	31.32	35.41	-1		31.3466	0.0635345	59.6618	0.0540271
C_TRINITY_DN34679_c0_g1	C_TRINITY_DN34679_c0_g1_i1	O00308	WWP2	NEDD4-like E3 ubiquitin-protein ligase WWP2	0	0	0	42.03	133.14	0	136.27	87.81	121.06	14.3631	0.0894478	137.089	0.000340921	9.54448	0.0540271
B_TRINITY_DN49093_c0_g1	B_TRINITY_DN49093_c0_g1_i1	Q9UBX3	DIC	Mitochondrial dicarboxylate carrier	0	0	0	0	0	0	97.93	36.69	107.08	-1		31.7268	0.0617137	58.6363	0.0540302
B_TRINITY_DN60831_c0_g1	B_TRINITY_DN60831_c0_g1_i3/B_TRINITY_DN60831_c0_g1_i2/B_TRINITY_DN60831_c0_g1_i4				0	0	0	114.16	0	55.01	305.75	68.89	187.42	6.76355	0.244303	77.8374	0.00205178	11.5084	0.0541249
B_TRINITY_DN59767_c0_g4	B_TRINITY_DN59767_c0_g4_i4/B_TRINITY_DN59767_c0_g4_i3	Q13976	KGP1	cGMP-dependent protein kinase isozyme 2 forms cD4/T1/T3A/T3B	0	0	0	62.1	0	38.72	81.7	105.6	79.75	12.4062	0.105957	117.148	0.000478763	9.44269	0.054177
C_TRINITY_DN4389_c0_g1	C_TRINITY_DN4389_c0_g1_i3	Q86UE8	TLK2	Serine/threonine-protein kinase tousled-like 2	0	0	0	0.65	151.83	1.11	77.92	211.3	138.96	7.36733	0.277354	131.24	0.00209844	17.8138	0.054177
B_TRINITY_DN57835_c0_g1	B_TRINITY_DN57835_c0_g1_i1	Q04446	GLGB	1 4-alpha-glucan-branching enzyme	0	0	0	0	0	0	179.48	158.43	29.05	-1		35.3725	0.0602724	64.658	0.0542083
C_TRINITY_DN901700_c0_g1	C_TRINITY_DN901700_c0_g1_i1	Q9GZP9	DERL2	Derlin-2	0	0	0	22.85	0	0	116.32	83.46	34.19	1.05267		35.5263	0.0284436	33.7488	0.0542083
C_TRINITY_DN1261_c0_g1	C_TRINITY_DN1261_c0_g1_i7/C_TRINITY_DN1261_c0_g1_i2	P24534	EF1B	Elongation factor 1-beta	0	0	0	0	0	68.56	205.31	88.09	115.18	1.07791		33.9785	0.0275531	31.5225	0.0543612
B_TRINITY_DN57493_c0_g1	B_TRINITY_DN57493_c0_g1_i4/B_TRINITY_DN57493_c0_g1_i3/B_TRINITY_DN57493_c0_g1_i2	Q9UNZ2	NSF1C	UBX domain-containing protein 2B	0	0	0	0	0	64.4	53.96	123.93	127.87	1.83479		44.7586	0.0134547	24.3944	0.0544397
A_TRINITY_DN56024_c0_g1	A_TRINITY_DN56024_c0_g1_i1	P33908	MA1A1	Mannosyl-oligosaccharide 1 2-alpha-mannosidase IA	0	0	0	0	0	0	67.1	84.92	101.74	-1		30.6619	0.0625298	56.545	0.0544896
B_TRINITY_DN62049_c0_g2	B_TRINITY_DN62049_c0_g2_i3	O95248	MTMR5	Myotubularin-related protein 13	0	0	0	0	50.09	71.02	50.38	53.46	60.54	16.1654	0.0629	128.526	0.000217031	7.95067	0.0544902
C_TRINITY_DN143837_c0_g1	C_TRINITY_DN143837_c0_g1_i1	P07900	HS90A	Heat shock protein 90	0	36.14	0	1114.84	2545.2	4043.37	1186.34	1571.5	1411.41	146.884	6.49341e-07	403.674	9.90157e-11	2.74825	0.0544902
B_TRINITY_DN59773_c0_g1	B_TRINITY_DN59773_c0_g1_i2/B_TRINITY_DN59773_c0_g1_i1	Q14974	IMB1	Importin subunit beta	0	0	0	67.86	46.29	166.79	113.26	145.54	102.05	15.8975	0.0456905	95.8941	0.000155125	6.03204	0.0547895
C_TRINITY_DN670879_c0_g1	C_TRINITY_DN670879_c0_g1_i6/C_TRINITY_DN670879_c0_g1_i2/C_TRINITY_DN670879_c0_g1_i10	Q8IVF7	FMNL3	Formin-like protein 20	0	0	0	0	0	0	52.97	13.98	28.59	-1		31.131	0.0636666	58.4818	0.0547895
B_TRINITY_DN57410_c0_g2	B_TRINITY_DN57410_c0_g2_i5/B_TRINITY_DN57410_c0_g2_i1/B_TRINITY_DN57410_c0_g2_i2/B_TRINITY_DN57410_c0_g2_i3/B_TRINITY_DN57410_c0_g2_i4	P40925	MDHC	Probable malate dehydrogenase 3	0	0	0	0	223.27	169.33	245	285.56	110.61	5.55081	0.274217	52.2327	0.00311998	9.40994	0.0548625
B_TRINITY_DN61009_c0_g3	B_TRINITY_DN61009_c0_g3_i4/B_TRINITY_DN61009_c0_g3_i5/B_TRINITY_DN61009_c0_g3_i2				0	0	0	0	0	0	75.04	95.26	53.58	-1		29.9953	0.0633395	55.4659	0.0548841
C_TRINITY_DN413543_c0_g2	C_TRINITY_DN413543_c0_g2_i2	P33908	MA1A1	Mannosyl-oligosaccharide alpha-1 2-mannosidase IA	0	0	0	0	0	0	32.19	97.44	7.8	-1		35.6909	0.0623478	66.8357	0.0548854
C_TRINITY_DN75703_c0_g1	C_TRINITY_DN75703_c0_g1_i2/C_TRINITY_DN75703_c0_g1_i3/C_TRINITY_DN75703_c0_g1_i1	Q9Y3C8	UFC1	Ubiquitin-fold modifier-conjugating enzyme 1	0	0	0	0	0	0	79.99	143.29	159.97	-1		30.1252	0.0652657	57.589	0.0548854
A_TRINITY_DN1702_c0_g1	A_TRINITY_DN1702_c0_g1_i1/A_TRINITY_DN1702_c0_g1_i2/A_TRINITY_DN1702_c0_g1_i3	P62714	PP2AB	Serine/threonine-protein phosphatase PP2A catalytic subunit	80.69	0	0	0	143.82	705.11	405.68	598.64	267.44	5.97746	0.226927	52.4399	0.00225519	8.77293	0.0550344
B_TRINITY_DN54764_c0_g1	B_TRINITY_DN54764_c0_g1_i1/B_TRINITY_DN54764_c0_g1_i2	P62280	RS11	40S ribosomal protein S11	0	0	0	276.33	892.5	1812.88	866.75	596.39	1217.51	23.423	0.0150612	110.017	4.84862e-05	4.69699	0.0550344
C_TRINITY_DN876390_c0_g1	C_TRINITY_DN876390_c0_g1_i1	Q9UJA3	MCM8	DNA helicase MCM8	0	0	0	0	0	0	52.18	21.73	41.3	-1		30.6753	0.0640401	57.5032	0.0550344
A_TRINITY_DN35682_c0_g1	A_TRINITY_DN35682_c0_g1_i1	Q9Y2X3	NOP58	Nucleolar protein 58	0	0	0	0	186.19	0	144.92	221.89	139.13	6.34697	0.319573	110.24	0.00274393	17.369	0.0552632
C_TRINITY_DN345185_c0_g1	C_TRINITY_DN345185_c0_g1_i2/C_TRINITY_DN345185_c0_g1_i3	P55786	PSA	Aminopeptidase M1-A	0	0	0	0	2.36	0	25.72	28.4	42.76	-1		29.1501	0.0725595	62.2151	0.0554734
B_TRINITY_DN59251_c0_g3	B_TRINITY_DN59251_c0_g3_i2/B_TRINITY_DN59251_c0_g3_i3			MPN domain-containing protein CG4751	0	0	0	0	98.77	59.02	70.58	91.83	127.86	3.21811		40.9867	0.00715486	12.7362	0.0557849
B_TRINITY_DN61503_c0_g2	B_TRINITY_DN61503_c0_g2_i2	Q7KZ85	SPT6H	Transcription elongation factor SPT6	0	0	0	13.91	0	0	22.37	67.45	23.57	2.23955		55.0354	0.0123064	24.5743	0.0557849
B_TRINITY_DN56001_c0_g1	B_TRINITY_DN56001_c0_g1_i4/B_TRINITY_DN56001_c0_g1_i1/B_TRINITY_DN56001_c0_g1_i5/B_TRINITY_DN56001_c0_g1_i3	Q9H0S4	DDX47	Probable ATP-dependent RNA helicase DDX47	0	0	0	0	0	0	63.11	90.33	24.35	-1		31.7853	0.0640293	59.1582	0.0559013
B_TRINITY_DN55926_c0_g1	B_TRINITY_DN55926_c0_g1_i1	P49848	TAF6	Transcription initiation factor TFIID subunit 6	0	0	0	0	0	0	40.47	48.38	53.04	-1		29.808	0.0651954	55.6791	0.0562041
C_TRINITY_DN87846_c0_g1	C_TRINITY_DN87846_c0_g1_i2	P30566	PUR8	Adenylosuccinate lyase	0	0	0	0	128.44	169.34	143.18	92.53	191.18	13.209	0.0891856	109.149	0.000397258	8.26322	0.0562301
B_TRINITY_DN7750_c0_g1	B_TRINITY_DN7750_c0_g1_i1	Q9NRX2	RM17	50S ribosomal protein L17	0	0	0	0	0	0	229.84	170.6	145.15	-1		31.7696	0.0619556	56.6183	0.0563343
B_TRINITY_DN60325_c0_g1	B_TRINITY_DN60325_c0_g1_i3/B_TRINITY_DN60325_c0_g1_i2	Q9BXP5	SRRT	Serrate RNA effector molecule homolog	0	0	0	31.82	560.09	288.77	273.81	381.46	164.97	30.6743	0.0115326	167.595	2.40976e-05	5.46368	0.0563366
B_TRINITY_DN59347_c1_g1	B_TRINITY_DN59347_c1_g1_i1	A8MTJ3	GNAT3	Guanine nucleotide-binding protein G(t) subunit alpha-3	0	0	0	18.7	0	67.56	99.83	90.45	62.28	3.45397		45.9422	0.00652827	13.3013	0.0564901
C_TRINITY_DN937_c0_g2	C_TRINITY_DN937_c0_g2_i1	Q9BYZ8	REG4	C-type lectin lectoxin-Thr1	0	0	0	0	0	0	34.7	34.65	48.49	-1		29.6437	0.0657662	55.5438	0.0564901
D_TRINITY_DN536672_c0_g1	D_TRINITY_DN536672_c0_g1_i1	P39023	RL3	60S ribosomal protein L3	0	0	0	384.19	230.71	2787.15	939.5	1414.41	1203.42	131.52	0.000234972	705.028	6.35628e-08	5.3606	0.0564901
B_TRINITY_DN61724_c0_g2	B_TRINITY_DN61724_c0_g2_i3/B_TRINITY_DN61724_c0_g2_i2/B_TRINITY_DN61724_c0_g2_i1	Q14331	FRG1	Protein FRG1	0	0	0	0	214.64	0	140.65	194.18	413.43	3.35189	0.556675	65.9347	0.00792851	19.6709	0.0566473
C_TRINITY_DN244713_c1_g1	C_TRINITY_DN244713_c1_g1_i3	Q9UID3	VPS51	Vacuolar protein sorting-associated protein 51 homolog	0	0	0	0	0	0	36.55	48.36	48.97	-1		29.7159	0.065893	55.5783	0.0567898
B_TRINITY_DN57592_c0_g2	B_TRINITY_DN57592_c0_g2_i1	Q2TAA5	ALG11	GDP-Man:Man(3)GlcNAc(2)-PP-Dol alpha-1 2-mannosyltransferase	0	0	0	0	0	0	71.25	27.3	38.86	-1		30.8076	0.065663	57.6021	0.0569712
B_TRINITY_DN59240_c1_g1	B_TRINITY_DN59240_c1_g1_i1	P52565	GDIR1	Probable rho GDP-dissociation inhibitor	0	0	0	0	266.43	44.14	226.27	26.39	682.16	6.13985	0.326911	102.338	0.00296751	16.6678	0.0569712
B_TRINITY_DN61146_c0_g1	B_TRINITY_DN61146_c0_g1_i1	Q6IA69	NADE	Glutamine-dependent NAD(+) synthetase	0	0	0	104.76	121.05	31.14	75.89	103.82	185.72	23.7956	0.0212409	135.442	5.38046e-05	5.6919	0.0569712
D_TRINITY_DN643898_c0_g1	D_TRINITY_DN643898_c0_g1_i3/D_TRINITY_DN643898_c0_g1_i4	O95425	SVIL	Supervillin	0	0	4.72	0	0	3.05	101.25	87.35	0	-1	1	62.4405	0.0597205	117.473	0.0569712
D_TRINITY_DN1331038_c0_g1	D_TRINITY_DN1331038_c0_g1_i3	Q9BX10	GTPB2	GTP-binding protein 2	0	0	0	0	66.82	65.77	57.65	49.74	119.14	6.8375	0.222734	65.5193	0.00191422	9.58235	0.0570223
B_TRINITY_DN58833_c0_g2	B_TRINITY_DN58833_c0_g2_i1	Q9UBF8	PI4KB	Phosphatidylinositol 4-kinase beta	0	0	0	0	0	0	44.92	3.88	69.56	-1		37.0046	0.0642358	69.5646	0.0570436
A_TRINITY_DN17425_c0_g1	A_TRINITY_DN17425_c0_g1_i2/A_TRINITY_DN17425_c0_g1_i1	P49354	FNTA	Protein farnesyltransferase/geranylgeranyltransferase type-1 subunit alpha	0	0	0	0	158.52	157.96	101.77	130.8	343.26	6.96536	0.224941	70.2406	0.00188857	10.0843	0.0571797
B_TRINITY_DN57310_c0_g1	B_TRINITY_DN57310_c0_g1_i4	Q92890	UFD1	Ubiquitin recognition factor in ER-associated degradation protein 1	0	0	0	0	0	91.91	100.87	113.5	100.84	2.35547		47.4197	0.0115941	20.1317	0.0571797
B_TRINITY_DN60172_c0_g1	B_TRINITY_DN60172_c0_g1_i1/B_TRINITY_DN60172_c0_g1_i4/B_TRINITY_DN60172_c0_g1_i5/B_TRINITY_DN60172_c0_g1_i6/B_TRINITY_DN60172_c0_g1_i7/B_TRINITY_DN60172_c0_g1_i10/B_TRINITY_DN60172_c0_g1_i2/B_TRINITY_DN60172_c0_g1_i8/B_TRINITY_DN60172_c0_g1_i9/B_TRINITY_DN60172_c0_g1_i11/B_TRINITY_DN60172_c0_g1_i12	Q9P2P1	NYNRI	Uncharacterized protein K02A2.6	0	0	0	0	0	0	382.15	31.55	0	-1	1	74.803	0.0582386	139.174	0.0572195
B_TRINITY_DN53591_c0_g1	B_TRINITY_DN53591_c0_g1_i2/B_TRINITY_DN53591_c0_g1_i3				0	0	0.71	0	0	0	269.53	289.97	0	-1	1	63.3365	0.058914	116.264	0.0573656
B_TRINITY_DN56436_c0_g2	B_TRINITY_DN56436_c0_g2_i2/B_TRINITY_DN56436_c0_g2_i1	Q96GD0	PLPP	Pyridoxal phosphate phosphatase	0	0	0	0	0	0	170.58	37.08	58.57	-1		32.9858	0.0647374	60.8293	0.0573656
D_TRINITY_DN45134_c0_g1	D_TRINITY_DN45134_c0_g1_i1	Q9BW19	KIFC1	Carboxy-terminal kinesin 2	0	0	0	27.06	232.41	17.41	113.63	169.79	65.98	18.6676	0.0438288	131.474	0.000142945	7.04291	0.0573656
D_TRINITY_DN989953_c1_g1	D_TRINITY_DN989953_c1_g1_i2	P49902	5NTC	Cytosolic purine 5'-nucleotidase	0	0	0	0	21.94	13.16	46.28	30.46	35.51	1.81798		33.6735	0.0148366	18.5225	0.0573656
A_TRINITY_DN8625_c0_g1	A_TRINITY_DN8625_c0_g1_i6/A_TRINITY_DN8625_c0_g1_i9/A_TRINITY_DN8625_c0_g1_i14/A_TRINITY_DN8625_c0_g1_i7/A_TRINITY_DN8625_c0_g1_i8	O43405	COCH	Collagen alpha-4(VI) chain	0	0	0	0	32.43	0	48.63	12.4	37.88	5.10515	0.401789	95.3166	0.00431131	18.6707	0.0573738
B_TRINITY_DN55574_c0_g1	B_TRINITY_DN55574_c0_g1_i3/B_TRINITY_DN55574_c0_g1_i1/B_TRINITY_DN55574_c0_g1_i4/B_TRINITY_DN55574_c0_g1_i5	A1L020	MEX3A	RNA-binding protein MEX3A	0	0	0	0	173.13	0	202.33	133.49	135.32	4.60448	0.42599	80.3291	0.00459355	17.4459	0.057423
C_TRINITY_DN1356_c0_g1	C_TRINITY_DN1356_c0_g1_i10/C_TRINITY_DN1356_c0_g1_i7/C_TRINITY_DN1356_c0_g1_i8/C_TRINITY_DN1356_c0_g1_i4	Q9NRA2	S17A5	Sialin	0	0	0	0	0	78.84	64.82	73.09	96.12	3.74505	0.498027	63.379	0.00646402	16.9234	0.0574335
D_TRINITY_DN463324_c0_g1	D_TRINITY_DN463324_c0_g1_i1/D_TRINITY_DN463324_c0_g1_i8/D_TRINITY_DN463324_c0_g1_i5/D_TRINITY_DN463324_c0_g1_i10	Q68E01	INT3	Integrator complex subunit 3 homolog	0	0	0	0	0	0	25.64	23.82	41.45	-1		29.7463	0.0689793	57.6847	0.0575263
C_TRINITY_DN414527_c0_g2	C_TRINITY_DN414527_c0_g2_i2	P28340	DPOD1	DNA polymerase delta catalytic subunit	0	0	0	0	0	65.58	92.22	176.23	29.32	2.52939		61.778	0.0135315	24.4241	0.0578477
B_TRINITY_DN59650_c1_g2	B_TRINITY_DN59650_c1_g2_i1	P62249	RS16	40S ribosomal protein S16	0	0	0	200.11	0	558.78	451.42	397.06	585.96	14.204	0.0804867	115.57	0.000344818	8.13638	0.057936
D_TRINITY_DN86094_c2_g1	D_TRINITY_DN86094_c2_g1_i1	Q9BZF2	OSBL7	Oxysterol-binding protein-related protein 7	0	0	0	15.56	249.47	0	160.6	108.51	277.68	9.66994	0.175558	114.283	0.00112049	11.8184	0.0579809
B_TRINITY_DN56181_c0_g1	B_TRINITY_DN56181_c0_g1_i2	Q8N3C0	ASCC3	Activating signal cointegrator 1 complex subunit 3	0	0	0	0	10.39	12.49	23.23	9.89	32.96	2.56497		39.5959	0.0104126	15.4372	0.0582421
C_TRINITY_DN270193_c0_g1	C_TRINITY_DN270193_c0_g1_i1	P62316	SMD2	Probable small nuclear ribonucleoprotein Sm D2	0	0	0	180.43	0	458.5	612.8	468.91	299.77	8.26024	0.18229	78.9595	0.00132027	9.55899	0.0583333
C_TRINITY_DN1071494_c0_g1	C_TRINITY_DN1071494_c0_g1_i1/C_TRINITY_DN1071494_c0_g1_i3	Q9BWS9	CHID1	Chitinase domain-containing protein 1	0	0	0	18.95	114.48	22.81	106.77	68.3	89.24	5.09147		47.6377	0.00333624	9.35638	0.0584289
D_TRINITY_DN1764342_c0_g1	D_TRINITY_DN1764342_c0_g1_i1				206.55	0	0	0	0	0	8.44	76.93	179.47	-11.9336		4.60112	0.369656	54.9079	0.0584289
C_TRINITY_DN960678_c0_g1	C_TRINITY_DN960678_c0_g1_i2	P40938	RFC3	Replication factor C subunit 3	0	0	0	0	0	0.01	84.1	41.31	52.2	-1		30.0527	0.0673166	55.9183	0.0584494
C_TRINITY_DN24168_c0_g1	C_TRINITY_DN24168_c0_g1_i1				0	0	0	0	0	0	57.64	87.67	28.81	-1		30.9241	0.0672077	57.5532	0.058657
C_TRINITY_DN690037_c0_g1	C_TRINITY_DN690037_c0_g1_i1	Q9NW64	RBM22	Pre-mRNA-splicing factor RBM22	0	0	0	0	266.04	150.84	224.38	167.27	180.85	12.5562	0.0959865	101.76	0.000478173	8.10439	0.0587714
C_TRINITY_DN274186_c0_g1	C_TRINITY_DN274186_c0_g1_i3	P61009	SPCS3	Probable signal peptidase complex subunit 3	0	0	0	0	0	0	147.63	195.64	51.66	-1		32.4428	0.0655149	58.9269	0.0589095
C_TRINITY_DN143682_c0_g1	C_TRINITY_DN143682_c0_g1_i1	Q8IUR6	CRERF	CREB3 regulatory factor	0	0	0	0	0	0	224.4	94.75	0	-1	1	62.7449	0.0612921	116.924	0.0589663
D_TRINITY_DN8965_c0_g2	D_TRINITY_DN8965_c0_g2_i2	P98194	AT2C1	Calcium-transporting ATPase type 2C member 2	0	0	0	0	0	18.09	25.83	26.16	35.94	1.61358		38.6689	0.0184821	23.9647	0.0589663
D_TRINITY_DN100996_c0_g1	D_TRINITY_DN100996_c0_g1_i3/D_TRINITY_DN100996_c0_g1_i2	Q12884	SEPR	Dipeptidyl peptidase 4	0	0	0	0	0	0	33.38	17.16	24.25	-1		29.3246	0.0688278	55.2016	0.0590459
A_TRINITY_DN33559_c0_g1	A_TRINITY_DN33559_c0_g1_i1	P11498	PYC	Pyruvate carboxylase mitochondrial	0	0	0	0	0	0	40.88	0	66.59	-1	1	60.6749	0.0627135	114.61	0.0593343
B_TRINITY_DN56121_c2_g1	B_TRINITY_DN56121_c2_g1_i4/B_TRINITY_DN56121_c2_g1_i3/B_TRINITY_DN56121_c2_g1_i2/B_TRINITY_DN56121_c2_g1_i1	Q9Y231	FUT9	Alpha-(1 3)-fucosyltransferase C	0	0	0	0	0	0	102.35	61.87	22.17	-1		32.0726	0.0670912	59.1404	0.0593343
B_TRINITY_DN59220_c0_g1	B_TRINITY_DN59220_c0_g1_i3/B_TRINITY_DN59220_c0_g1_i1	Q16760	DGKD	Diacylglycerol kinase eta	0	0	0	0	0	0	52.48	9.25	10.14	-1		33.341	0.0678101	62.8498	0.0593343
C_TRINITY_DN1009544_c0_g1	C_TRINITY_DN1009544_c0_g1_i6	Q9NQW6	ANLN	Anillin	0	0	0	28.86	19.88	82.84	71.22	59.6	61.18	9.68951	0.112915	64.0146	0.000789443	6.60659	0.0593343
C_TRINITY_DN151011_c1_g1	C_TRINITY_DN151011_c1_g1_i1/C_TRINITY_DN151011_c1_g1_i2	P51149	RAB7A	Ras-related protein Rab-7A	0	0	0	0	0	41.09	106.32	134.95	77.37	1.06844		32.551	0.0310859	30.466	0.0593343
C_TRINITY_DN281356_c0_g1	C_TRINITY_DN281356_c0_g1_i1	P98155	VLDLR	Putative vitellogenin receptor	0	0	0	86.46	279.26	322.11	176.21	161.21	141.04	41.077	0.00199464	149.188	4.39998e-06	3.63191	0.0593343
A_TRINITY_DN14603_c0_g1	A_TRINITY_DN14603_c0_g1_i1				0	0	0	0	0	0	110.42	9.69	30.92	-1		35.0765	0.0670719	65.5772	0.0594091
C_TRINITY_DN897928_c0_g1	C_TRINITY_DN897928_c0_g1_i1	Q9Y2R4	DDX52	Probable ATP-dependent RNA helicase DDX52	0	0	0	0	0	30.66	27.78	65.28	65.44	1.61942		40.1617	0.0186859	24.8	0.0595895
A_TRINITY_DN62848_c0_g1	A_TRINITY_DN62848_c0_g1_i1			Anaphase-promoting complex subunit 1	0	0	0	13.89	0	0	26.02	48	62.11	1.04305		31.8165	0.0325497	30.5034	0.0596016
B_TRINITY_DN58951_c0_g1	B_TRINITY_DN58951_c0_g1_i1	Q8TBP0	TBC16	TBC1 domain family member 16	0	0	0	0	0	0	21.04	27.23	56.01	-1		29.6125	0.0692695	55.5913	0.0596814
C_TRINITY_DN138684_c0_g1	C_TRINITY_DN138684_c0_g1_i1/C_TRINITY_DN138684_c0_g1_i2	Q9H1D9	RPC6	DNA-directed RNA polymerase III subunit RPC6	0	0	0	0	248.01	49.96	237.34	184.2	146.61	5.51455	0.31247	63.4674	0.00325998	11.5091	0.0597239
C_TRINITY_DN433046_c0_g1	C_TRINITY_DN433046_c0_g1_i2	Q96AX1	VP33A	Vacuolar protein sorting-associated protein 33A	0	0	0	0	0	13.99	24.17	51.28	32.01	1.03588		31.5525	0.0328855	30.4595	0.0597262
C_TRINITY_DN870751_c0_g1	C_TRINITY_DN870751_c0_g1_i2	Q9BPX6	MICU1	Calcium uptake protein 1 mitochondrial	0	0	0	0	0	114.26	114.14	211.47	119.11	2.37651		48.2645	0.0121783	20.309	0.0599017
C_TRINITY_DN67838_c0_g1	C_TRINITY_DN67838_c0_g1_i1	O94776	MTA2	Metastasis-associated protein MTA2	0	0	0	3.74	232.97	36.5	134.8	121.64	151.68	12.698	0.105558	115.998	0.00053296	9.13512	0.0600072
B_TRINITY_DN33954_c0_g1	B_TRINITY_DN33954_c0_g1_i1	O00233	PSMD9	26S proteasome non-ATPase regulatory subunit 9	0	0	0	0	0	0	108.55	153.13	54.44	-1		30.926	0.0677477	56.5705	0.0601371
B_TRINITY_DN56907_c0_g1	B_TRINITY_DN56907_c0_g1_i2/B_TRINITY_DN56907_c0_g1_i1	O75419	CDC45	Cell division control protein 45 homolog	0	0	0	12.87	0	0	17.43	88.62	33.12	1.00454		33.7367	0.0348704	33.5843	0.0601371
C_TRINITY_DN10158_c0_g1	C_TRINITY_DN10158_c0_g1_i2	Q99733	NP1L4	Nucleosome assembly protein 1-like 4	0	0	0	105.77	428.24	0	391.44	372.24	194.13	17.8176	0.0704192	169.88	0.000252065	9.53437	0.0601371
B_TRINITY_DN59756_c0_g1	B_TRINITY_DN59756_c0_g1_i3/B_TRINITY_DN59756_c0_g1_i6	Q86X55	CARM1	Histone-arginine methyltransferase CARMER	0	0	0	17.03	0	0	48.6	21.42	131.09	1.11833		36.9696	0.0317207	33.0578	0.0601908
B_TRINITY_DN60081_c2_g3	B_TRINITY_DN60081_c2_g3_i2/B_TRINITY_DN60081_c2_g3_i1	P55786	PSA	Puromycin-sensitive aminopeptidase	0	0	0	0	45.88	78.16	64.87	98.76	35.3	9.62149	0.15132	89.6096	0.00103683	9.31349	0.0604242
B_TRINITY_DN55869_c0_g2	B_TRINITY_DN55869_c0_g2_i2	Q96CP6	ASTRA	Protein Aster-A	0	0	0	0	0	46.46	61.23	121.95	19.98	2.30339		53.5271	0.0133102	23.2384	0.0605359
B_TRINITY_DN57684_c0_g1	B_TRINITY_DN57684_c0_g1_i2				0	0	0	0	0	0	57.14	47.68	88.46	-1		29.1884	0.0696591	54.2142	0.0605359
B_TRINITY_DN59597_c1_g2	B_TRINITY_DN59597_c1_g2_i1/B_TRINITY_DN59597_c1_g2_i2	Q9BZC7	ABCA2	ATP-binding cassette sub-family A member 2	0	0	0	0	0	0	65.45	85.79	156.07	-1		29.2593	0.0688278	53.5605	0.0605521
A_TRINITY_DN18815_c0_g1	A_TRINITY_DN18815_c0_g1_i1/A_TRINITY_DN18815_c0_g1_i2				0	0	0	0	0	0	28.54	155.54	247.14	-1		33.5866	0.0671352	61.0866	0.0605894
C_TRINITY_DN18507_c0_g1	C_TRINITY_DN18507_c0_g1_i3	Q14008	CKAP5	Cytoskeleton-associated protein 5	0	0	0	0	0	0	0.73	20.65	27.65	-1		35.3493	0.0688278	66.8585	0.0605894
B_TRINITY_DN54448_c0_g1	B_TRINITY_DN54448_c0_g1_i1				0	0	0	39.58	0	104.39	163.01	522.85	213.62	1.126		35.8271	0.0297379	31.8179	0.0606783
B_TRINITY_DN61239_c0_g2	B_TRINITY_DN61239_c0_g2_i1	P35573	GDE	Glycogen debranching enzyme	0	0	0	12.59	90.83	0	76.61	59.7	46.29	15.0777	0.0914682	147.931	0.000397258	9.81122	0.0606783
A_TRINITY_DN4381_c0_g1	A_TRINITY_DN4381_c0_g1_i1	P61353	RL27	60S ribosomal protein L27	0	0	0	0	275.1	481.99	291.05	790.22	299.05	7.01361	0.233324	73.9586	0.00208912	10.545	0.0607943
B_TRINITY_DN57790_c1_g1	B_TRINITY_DN57790_c1_g1_i3/B_TRINITY_DN57790_c1_g1_i2	Q9Y266	NUDC	Nuclear migration protein nudC	257.29	139.52	61.01	187.44	0	55.62	192.03	157.82	130.06	-1.7266	0.683552	3.96812	0.122124	6.85137	0.0607943
C_TRINITY_DN32700_c0_g1	C_TRINITY_DN32700_c0_g1_i1	P19623	SPEE	Spermidine synthase	0	0	0	116.38	0	84.7	170.79	177.8	183.38	8.09098	0.187565	75.7503	0.00149486	9.36231	0.0610701
B_TRINITY_DN61237_c0_g7	B_TRINITY_DN61237_c0_g7_i2/B_TRINITY_DN61237_c0_g7_i1	P26368	U2AF2	Splicing factor U2AF 50 kDa subunit	0	0	0	0	119.79	275.99	92.73	294.42	231.32	15.8237	0.0787471	141.997	0.000340921	8.97368	0.0611236
B_TRINITY_DN58924_c0_g1	B_TRINITY_DN58924_c0_g1_i1	P22735	TGM1	Protein-glutamine gamma-glutamyltransferase K	0	0	0	0	0	0	52.8	9.81	27.22	-1		31.4921	0.0703313	59.2374	0.0611281
C_TRINITY_DN296674_c0_g1	C_TRINITY_DN296674_c0_g1_i1	Q99447	PCY2	Ethanolamine-phosphate cytidylyltransferase	0	0	0	0	0	0	20.6	60.44	119.2	-1		31.3291	0.0696591	58.2599	0.0611281
C_TRINITY_DN12781_c0_g1	C_TRINITY_DN12781_c0_g1_i3/C_TRINITY_DN12781_c0_g1_i6/C_TRINITY_DN12781_c0_g1_i2/C_TRINITY_DN12781_c0_g1_i7/C_TRINITY_DN12781_c0_g1_i5/C_TRINITY_DN12781_c0_g1_i4			Sugar transporter SWEET1	0	0	0	0	0	0	118.43	293.05	40.56	-1		34.3162	0.0672241	62.0589	0.0611602
D_TRINITY_DN1620850_c0_g1	D_TRINITY_DN1620850_c0_g1_i2	Q5TEA6	SE1L2	Protein sel-1 homolog 2	0	0	0	0.79	0	0	16.7	60.3	24.04	-1		30.3981	0.0706629	57.0806	0.0611602
C_TRINITY_DN31067_c0_g1	C_TRINITY_DN31067_c0_g1_i2/C_TRINITY_DN31067_c0_g1_i3	Q7L5A8	FA2H	Ceramide very long chain fatty acid hydroxylase SCS7	0	0	0	0	0	0	50.91	133.02	108.7	-1		27.1502	0.0704317	49.656	0.0612438
C_TRINITY_DN9713_c1_g1	C_TRINITY_DN9713_c1_g1_i4/C_TRINITY_DN9713_c1_g1_i1/C_TRINITY_DN9713_c1_g1_i3/C_TRINITY_DN9713_c1_g1_i2	P52756	RBM5	RNA-binding protein 5	0	0	0	0	294.29	390.76	341.08	265.54	273.84	29.3943	0.0245081	225.171	5.09427e-05	7.66036	0.0612438
B_TRINITY_DN55951_c0_g1	B_TRINITY_DN55951_c0_g1_i1	Q9BZV1	UBXN6	UBX domain-containing protein 6	0	0	0	0	33.43	39.33	73.26	46.35	67.43	2.60705		37.3499	0.0108624	14.3265	0.0616343
A_TRINITY_DN20099_c0_g1	A_TRINITY_DN20099_c0_g1_i1	P31946	1433B	14-3-3 protein beta/alpha	0	0	0	516.51	1801.85	3054.56	887.2	1190.7	1240.59	133.302	3.04666e-05	435.975	1.77964e-08	3.27059	0.0620856
A_TRINITY_DN7124_c0_g1	A_TRINITY_DN7124_c0_g1_i3/A_TRINITY_DN7124_c0_g1_i1/A_TRINITY_DN7124_c0_g1_i4/A_TRINITY_DN7124_c0_g1_i2	Q96K17	BT3L4	Transcription factor BTF3 homolog 4	0	0	0	311.12	0	0.01	1025.54	231.45	686.06	6.34714	0.336903	115.083	0.00330526	18.1314	0.0620856
B_TRINITY_DN54955_c0_g1	B_TRINITY_DN54955_c0_g1_i1/B_TRINITY_DN54955_c0_g1_i2	P54727	RD23B	UV excision repair protein RAD23 homolog B	0	0	0	172.68	0	0	516.88	269.31	190.93	8.55569	0.250046	148.234	0.00205368	17.3257	0.0621933
A_TRINITY_DN10178_c0_g1	A_TRINITY_DN10178_c0_g1_i4/A_TRINITY_DN10178_c0_g1_i3				0	0	0	48.51	238.69	208.1	84.14	140.18	189.39	25.9885	0.011041	111.686	3.51205e-05	4.29751	0.0622911
B_TRINITY_DN59748_c1_g14	B_TRINITY_DN59748_c1_g14_i1/B_TRINITY_DN59748_c1_g14_i2	P11926	DCOR	Ornithine decarboxylase	0	0	0	24.31	99.92	0	12.87	147.76	378.8	4.75595	0.412011	78.1237	0.00471505	16.4265	0.0623818
C_TRINITY_DN9466_c0_g1	C_TRINITY_DN9466_c0_g1_i1			Na(+)/H(+) exchanger protein 2	0	0	0	0	0	0	79.59	36.74	99.47	-1		29.4252	0.0711914	54.4852	0.0623818
C_TRINITY_DN36277_c0_g1	C_TRINITY_DN36277_c0_g1_i1	P82251	BAT1	b(0 +)-type amino acid transporter 1	0	0	0	0	0	0	89.61	19.29	12.47	-1		32.722	0.0708607	61.2918	0.0624798
B_TRINITY_DN47654_c0_g1	B_TRINITY_DN47654_c0_g1_i2	P42338	PK3CB	Phosphatidylinositol 4 5-bisphosphate 3-kinase catalytic subunit beta isoform	0	28.02	0	0	0	42.92	31.49	35.82	74.08	1.20615		19.5641	0.0383638	16.2203	0.0625587
B_TRINITY_DN56958_c1_g5	B_TRINITY_DN56958_c1_g5_i1	O75489	NDUS3	NADH dehydrogenase [ubiquinone] iron-sulfur protein 3 mitochondrial	0	0	0	0	487.76	322.91	312.88	333.47	371.21	17.0229	0.0588018	127.637	0.000235971	7.49799	0.0625587
B_TRINITY_DN57427_c0_g1	B_TRINITY_DN57427_c0_g1_i3/B_TRINITY_DN57427_c0_g1_i1	Q00839	HNRPU	Heterogeneous nuclear ribonucleoprotein U	0	0	0	158.18	317.03	173.06	116.35	180.03	195.26	49.0955	0.00116179	172.84	2.28017e-06	3.52049	0.0625587
C_TRINITY_DN184214_c0_g6	C_TRINITY_DN184214_c0_g6_i2/C_TRINITY_DN184214_c0_g6_i1	P21291	CSRP1	Cysteine and glycine-rich protein 1	0	0	0	0	167.96	397.92	344.34	360.43	210.82	8.43673	0.181996	79.7965	0.00143316	9.45822	0.0625587
C_TRINITY_DN1904699_c0_g1	C_TRINITY_DN1904699_c0_g1_i1				0	0	0	0	0	0	295.04	16.01	85.34	-1		38.0505	0.0681901	69.5734	0.0625587
C_TRINITY_DN318150_c0_g1	C_TRINITY_DN318150_c0_g1_i2/C_TRINITY_DN318150_c0_g1_i1	Q9UNZ2	NSF1C	NSFL1 cofactor p47	0	0	0	0	0	0	70.87	41.8	67.66	-1		28.7173	0.0714955	53.0744	0.0625587
C_TRINITY_DN8564_c0_g1	C_TRINITY_DN8564_c0_g1_i6	P46782	RS5	40S ribosomal protein S5	0	0	0	0	0	0	35.65	65.36	263.33	-1		32.688	0.0697654	59.8186	0.0625587
A_TRINITY_DN43684_c0_g1	A_TRINITY_DN43684_c0_g1_i2/A_TRINITY_DN43684_c0_g1_i3/A_TRINITY_DN43684_c0_g1_i1	Q9UNK0	STX8	Syntaxin-8	0	0	0	0	0	44.7	83.47	70.86	203.25	1.06029		32.2229	0.0337961	30.3908	0.0626771
B_TRINITY_DN54292_c0_g1	B_TRINITY_DN54292_c0_g1_i3/B_TRINITY_DN54292_c0_g1_i1/B_TRINITY_DN54292_c0_g1_i2	O75081	MTG16	Deformed epidermal autoregulatory factor 1 homolog	0	0	0	254.77	0	0	542.88	307.51	658.88	7.47096	0.276846	122.401	0.00249417	16.3836	0.0626771
B_TRINITY_DN58348_c0_g1	B_TRINITY_DN58348_c0_g1_i1/B_TRINITY_DN58348_c0_g1_i3	Q8IY17	PLPL6	Patatin-like phospholipase domain-containing protein 6	0	0	0	0	0	56.9	54.15	43.33	55.73	5.81039	0.337292	86.615	0.00370723	14.9069	0.0626771
B_TRINITY_DN60726_c0_g1	B_TRINITY_DN60726_c0_g1_i1	O60231	DHX16	Pre-mRNA-splicing factor ATP-dependent RNA helicase DHX16	0	0	0	8.61	59.68	131.21	61.18	98.3	63.59	16.1271	0.0498768	98.9931	0.000225841	6.13829	0.0627107
C_TRINITY_DN1684959_c0_g1	C_TRINITY_DN1684959_c0_g1_i1	Q96NY9	MUS81	Crossover junction endonuclease MUS81	0	0	0	0	0	36.16	90.16	18.24	236.99	1.05699		36.7557	0.0342053	34.7738	0.0627107
C_TRINITY_DN3278_c0_g1	C_TRINITY_DN3278_c0_g1_i2	P27694	RFA1	Replication protein A 70 kDa DNA-binding subunit	0	0	0	0	0	224.95	185.15	175.17	215.16	12.0102	0.165464	174.716	0.000993938	14.5474	0.0627107
C_TRINITY_DN572197_c0_g3	C_TRINITY_DN572197_c0_g3_i2	P51993	FUT6	4-galactosyl-N-acetylglucosaminide 3-alpha-L-fucosyltransferase FUT6	0	0	0	0	0	0	49.15	43.27	118.88	-1		29.3311	0.0719377	54.4336	0.0627107
B_TRINITY_DN59899_c3_g5	B_TRINITY_DN59899_c3_g5_i2/B_TRINITY_DN59899_c3_g5_i4/B_TRINITY_DN59899_c3_g5_i1/B_TRINITY_DN59899_c3_g5_i3	Q9UG56	PISD	Phosphatidylserine decarboxylase proenzyme 1 mitochondrial	0	0	0	0	0	0	162.41	96.99	18.52	-1		30.0042	0.0769528	60.4733	0.0627266
B_TRINITY_DN60889_c2_g6	B_TRINITY_DN60889_c2_g6_i2	Q9P2N5	RBM27	RNA-binding protein 27	0	0	0	101.94	0	10.38	100.86	109.02	262.25	9.0138	0.192745	104.463	0.00147047	11.5892	0.0627266
C_TRINITY_DN26798_c0_g1	C_TRINITY_DN26798_c0_g1_i7/C_TRINITY_DN26798_c0_g1_i2	P39748	FEN1	Flap endonuclease 1	0	0	0	0	0	0.19	43.76	56.79	60.33	-1		28.3856	0.0729656	53.1898	0.0627266
B_TRINITY_DN48063_c0_g1	B_TRINITY_DN48063_c0_g1_i1	P61289	PSME3	Proteasome activator complex subunit 3	0	0	0	103.93	52.99	315.79	258.74	214.71	156.86	13.2165	0.0704192	82.5914	0.000391925	6.24913	0.0627987
B_TRINITY_DN47964_c0_g1	B_TRINITY_DN47964_c0_g1_i1				0	0	0	0	0	0	94.95	64.12	102.24	-1		28.74	0.0723077	52.8099	0.0635972
A_TRINITY_DN44302_c0_g1	A_TRINITY_DN44302_c0_g1_i1				0	0	0	0	156.24	0	204.77	75.14	151.27	4.23094	0.468644	75.2323	0.0065272	17.7815	0.0636025
B_TRINITY_DN47190_c0_g1	B_TRINITY_DN47190_c0_g1_i1				0	0	0	0	0	0	342.06	19.82	143.36	-1		36.9552	0.0689295	66.7362	0.0636025
B_TRINITY_DN47495_c0_g1	B_TRINITY_DN47495_c0_g1_i1	O75937	DNJC8	DnaJ homolog subfamily C member 8	0	0	0	0	0	63.33	94.36	79.75	127.81	1.6439		38.2298	0.0199319	23.2555	0.0636025
B_TRINITY_DN51545_c0_g1	B_TRINITY_DN51545_c0_g1_i1				0	0	0	41.09	91.67	0	121.54	206.05	48.08	4.41924	0.411855	57.9165	0.00550321	13.1055	0.0636025
B_TRINITY_DN53997_c0_g1	B_TRINITY_DN53997_c0_g1_i1/B_TRINITY_DN53997_c0_g1_i2	O00471	EXOC5	Exocyst complex component 5	0	0	0	0	0	81.58	73.25	116.5	123.31	1.66511		38.7629	0.0196485	23.2795	0.0636194
B_TRINITY_DN55783_c0_g1	B_TRINITY_DN55783_c0_g1_i4/B_TRINITY_DN55783_c0_g1_i1	P55081	MFAP1	Microfibrillar-associated protein 1	0	0	0	0	0	78.64	125.63	27.78	260.57	1.9533		44.494	0.0184524	22.7788	0.0636194
B_TRINITY_DN59343_c0_g1	B_TRINITY_DN59343_c0_g1_i4/B_TRINITY_DN59343_c0_g1_i8/B_TRINITY_DN59343_c0_g1_i5/B_TRINITY_DN59343_c0_g1_i9/B_TRINITY_DN59343_c0_g1_i6/B_TRINITY_DN59343_c0_g1_i1/B_TRINITY_DN59343_c0_g1_i3/B_TRINITY_DN59343_c0_g1_i10	Q13530	SERC3	Probable serine incorporator	0	0	0	40.07	0	0	42.4	132.76	101.17	3.01124	0.616097	59.7345	0.0112889	19.8372	0.0636194
C_TRINITY_DN406138_c0_g1	C_TRINITY_DN406138_c0_g1_i1				0	0	0	0	0	0	31.47	137.64	73.47	-1		30.3954	0.0721011	56.094	0.0636194
C_TRINITY_DN274656_c0_g1	C_TRINITY_DN274656_c0_g1_i1	O00560	SDCB1	Syntenin-1	0	0	0	0	333.73	33.13	150.17	292.16	216.38	7.19769	0.238163	80.6092	0.00228026	11.1993	0.0636977
C_TRINITY_DN122494_c0_g1	C_TRINITY_DN122494_c0_g1_i1	P29803	ODPAT	Pyruvate dehydrogenase E1 component subunit alpha mitochondrial	0	0	0	0.14	99.44	0	164.75	14.41	236.68	3.16095	0.613359	72.3579	0.0102765	22.8912	0.0637759
C_TRINITY_DN15902_c0_g1	C_TRINITY_DN15902_c0_g1_i1/C_TRINITY_DN15902_c0_g1_i2	P04179	SODM	Superoxide dismutase [Mn] 2 mitochondrial	0	115.78	0	298.7	926.42	698.12	499	675.9	263.89	11.828	0.0313709	45.894	0.000176823	3.88011	0.0637759
A_TRINITY_DN71156_c0_g1	A_TRINITY_DN71156_c0_g1_i1	Q8IYB3	SRRM1	Serine/arginine repetitive matrix protein 1	0	0	0	0	0	0	103.74	63.32	90.51	-1		28.6988	0.0728335	52.7456	0.0637834
B_TRINITY_DN61425_c0_g1	B_TRINITY_DN61425_c0_g1_i2	P57737	CORO7	Coronin-7	0	0	0	60.08	43.51	46.33	106.82	38.48	49.4	22.2191	0.0237062	119.406	7.97015e-05	5.37401	0.0637834
C_TRINITY_DN174874_c0_g1	C_TRINITY_DN174874_c0_g1_i3/C_TRINITY_DN174874_c0_g1_i2	Q27J81	INF2	Inverted formin-2	0	0	0	0	0	0	196.11	0	194.13	-1		63.2904	0.0663944	117.723	0.0637834
B_TRINITY_DN57423_c0_g1	B_TRINITY_DN57423_c0_g1_i2	P60228	EIF3E	Eukaryotic translation initiation factor 3 subunit E-B	0	0	0	0	0	0	111.94	108.35	49.92	-1		29.6323	0.0726422	54.4314	0.0639547
C_TRINITY_DN1119624_c0_g1	C_TRINITY_DN1119624_c0_g1_i2/C_TRINITY_DN1119624_c0_g1_i1	Q9UHW5	GPN3	GPN-loop GTPase 3	0	0	0	0	196.58	0	147.64	90	411.65	2.53424		57.0888	0.0127847	22.527	0.0639547
D_TRINITY_DN302_c0_g1	D_TRINITY_DN302_c0_g1_i1	Q96ST3	SIN3A	Paired amphipathic helix protein Sin3b	0	0	0	11.43	0	0	7.24	79	16.84	2.26387	0.771732	61.0209	0.0153293	26.9542	0.0642313
C_TRINITY_DN121590_c0_g1	C_TRINITY_DN121590_c0_g1_i1				0	0	0	0	0	0	140.25	64.13	318.57	-1		30.7986	0.0709859	55.1406	0.0642865
C_TRINITY_DN1751770_c0_g1	C_TRINITY_DN1751770_c0_g1_i2	Q8IWV7	UBR1	E3 ubiquitin-protein ligase UBR1	0	0	0	0	0	0	26.15	15.33	9.63	-1		29.0496	0.0749649	54.8488	0.0643727
B_TRINITY_DN56533_c0_g1	B_TRINITY_DN56533_c0_g1_i2/B_TRINITY_DN56533_c0_g1_i3/B_TRINITY_DN56533_c0_g1_i1/B_TRINITY_DN56533_c0_g1_i4	P30086	PEBP1	Protein D1	0	0	0	0	0	0	104.4	65.51	241.6	-1		28.5342	0.0723821	51.4878	0.0644434
B_TRINITY_DN57251_c0_g1	B_TRINITY_DN57251_c0_g1_i2	P22087	FBRL	rRNA 2'-O-methyltransferase fibrillarin	0	0	0	34.39	0	396.94	251.55	224.59	294.43	13.2609	0.10164	117.651	0.000551136	8.87199	0.064579
C_TRINITY_DN3535_c0_g1	C_TRINITY_DN3535_c0_g1_i2/C_TRINITY_DN3535_c0_g1_i3	Q6FIF0	ZFAN6	AN1-type zinc finger protein 6	3	0	155.44	0	0	0	85.21	0.01	288.51	-15.014		5.79123	0.37186	86.9497	0.064579
A_TRINITY_DN18388_c0_g1	A_TRINITY_DN18388_c0_g1_i1	P39656	OST48	Dolichyl-diphosphooligosaccharide--protein glycosyltransferase 48 kDa subunit	0	0	0	0	465.17	238.58	251.47	301.69	316.42	23.4728	0.0355243	173.7	0.000106705	7.40007	0.0649892
A_TRINITY_DN10053_c1_g1	A_TRINITY_DN10053_c1_g1_i1	Q86UQ4	ABCAD	ATP-binding cassette sub-family A member 13	0	0	0	28.9	241.61	232.27	114.97	129.91	179.94	24.4163	0.0158228	115.16	5.23441e-05	4.71652	0.0650272
B_TRINITY_DN56328_c0_g1	B_TRINITY_DN56328_c0_g1_i1	Q9UPY8	MARE3	Microtubule-associated protein RP/EB family member 1	0	0	0	219.53	320.68	0	838.67	114.88	409.41	16.1777	0.093842	171.004	0.000423475	10.5703	0.0650272
B_TRINITY_DN58264_c0_g1	B_TRINITY_DN58264_c0_g1_i1			CSC1-like protein At3g54510	0	0	0	0	0	0	58.59	27.35	3.32	-1		34.4083	0.0736122	64.7482	0.065263
C_TRINITY_DN378601_c0_g1	C_TRINITY_DN378601_c0_g1_i1/C_TRINITY_DN378601_c0_g1_i2	Q9NUQ2	PLCE	1-acyl-sn-glycerol-3-phosphate acyltransferase epsilon	0	0	0	39.85	0	0	136.47	65.52	79.62	2.32627		48.724	0.0137311	20.9451	0.065263
B_TRINITY_DN61143_c0_g1	B_TRINITY_DN61143_c0_g1_i1/B_TRINITY_DN61143_c0_g1_i2	P62917	RL8	60S ribosomal protein L8	574.06	0	0	1528.54	1578.14	5066.26	2017.45	3599.24	2280.03	11.162	0.0145017	52.4552	7.33172e-06	4.69945	0.0655076
C_TRINITY_DN1228252_c0_g1	C_TRINITY_DN1228252_c0_g1_i1	Q16774	KGUA	Guanylate kinase	0	0	0	0	0	0	33.72	145.65	96.29	-1		29.6522	0.0741484	54.4649	0.0656409
C_TRINITY_DN740484_c0_g1	C_TRINITY_DN740484_c0_g1_i1	Q9Y2L5	TPPC8	Trafficking protein particle complex subunit 8	0	0	0	0	0	0	63.44	30.48	8.23	-1		31.4542	0.0748569	59.0525	0.0656409
C_TRINITY_DN31537_c4_g1	C_TRINITY_DN31537_c4_g1_i1	Q96MD7	CI085	Uncharacterized protein C9orf85	151.9	97.01	144.81	491.79	0	1023.15	0	12.83	0	3.19424		-7.51265	0.191718	-23.9972	0.0656409
C_TRINITY_DN170153_c0_g1	C_TRINITY_DN170153_c0_g1_i3	Q92738	US6NL	USP6 N-terminal-like protein	0	0	0	0	0	0	19.93	52.84	89.04	-1		28.9606	0.0755865	53.9866	0.0657603
D_TRINITY_DN636254_c1_g2	D_TRINITY_DN636254_c1_g2_i4/D_TRINITY_DN636254_c1_g2_i15/D_TRINITY_DN636254_c1_g2_i6	O95562	SFT2B	Vesicle transport protein SFT2B	55.36	140.25	0	89.53	0	83.45	76.09	238.87	96.42	-1.05551		8.73602	0.0570657	9.22093	0.0657696
A_TRINITY_DN16258_c0_g1	A_TRINITY_DN16258_c0_g1_i3	O00139	KIF2A	Kinesin-like protein KIF2A	0	0	0	45.91	213.89	105.37	93.88	99.01	99.62	20.9923	0.0190624	91.4359	7.98939e-05	4.3557	0.0658077
B_TRINITY_DN59096_c0_g1	B_TRINITY_DN59096_c0_g1_i4/B_TRINITY_DN59096_c0_g1_i1/B_TRINITY_DN59096_c0_g1_i2	P49589	SYCC	Cysteine--tRNA ligase cytoplasmic	0	0	0	0	125.5	50.31	46.66	75.43	148.2	6.22861	0.239124	51.8495	0.00316807	8.32441	0.0658077
C_TRINITY_DN4136_c0_g1	C_TRINITY_DN4136_c0_g1_i1	Q01518	CAP1	Adenylyl cyclase-associated protein 1	0	0	22.8	208.54	191	1335.09	308.29	551.47	661.96	38.9376	0.00452477	172.924	1.05878e-05	4.44105	0.0658077
C_TRINITY_DN400248_c0_g1	C_TRINITY_DN400248_c0_g1_i2				0	0	0	0	0	0	64.11	44.49	49.77	-1		27.8833	0.076121	51.8928	0.0658502
D_TRINITY_DN39311_c0_g1	D_TRINITY_DN39311_c0_g1_i4/D_TRINITY_DN39311_c0_g1_i2/D_TRINITY_DN39311_c0_g1_i1	Q70EL2	UBP45	Ubiquitin carboxyl-terminal hydrolase 16	0	0	0	0	0	0	111.24	154.91	6.71	-1		34.4429	0.0730814	63.4628	0.0658502
B_TRINITY_DN56132_c0_g1	B_TRINITY_DN56132_c0_g1_i1	Q99733	NP1L4	Nucleosome assembly protein 1-like 4	0	0	0	12.96	39.65	0	58.09	102.62	51.2	2.14025		36.3373	0.0152586	16.978	0.0658947
B_TRINITY_DN59887_c0_g1	B_TRINITY_DN59887_c0_g1_i1				0	0	0	0	0	71.91	114.08	113.54	57.88	2.34005		46.1364	0.0144946	19.716	0.065977
A_TRINITY_DN72479_c0_g1	A_TRINITY_DN72479_c0_g1_i1/A_TRINITY_DN72479_c0_g1_i2	P00488	F13A	Protein-glutamine gamma-glutamyltransferase 2	0	0	0	0	0	0	62.01	14.78	62.26	-1		29.8854	0.0753222	55.2196	0.0663417
C_TRINITY_DN205809_c2_g1	C_TRINITY_DN205809_c2_g1_i1				0	0	0	0	0	0	42.67	90.35	72.41	-1		28.1886	0.076121	52.1553	0.0663417
C_TRINITY_DN685694_c0_g1	C_TRINITY_DN685694_c0_g1_i2/C_TRINITY_DN685694_c0_g1_i3	Q9H5Z1	DHX35	Probable ATP-dependent RNA helicase DHX35	0	0	0	0	0	50.78	62.87	53.38	64.74	2.33804		43.7864	0.0144988	18.7278	0.0663417
A_TRINITY_DN19446_c0_g1	A_TRINITY_DN19446_c0_g1_i1/A_TRINITY_DN19446_c0_g1_i2/A_TRINITY_DN19446_c0_g1_i5	P26010	ITB7	Integrin beta-8	0	0	0	0	81.73	0	53.41	54.01	121.95	3.72595	0.514801	62.7405	0.00842273	16.8388	0.0664254
B_TRINITY_DN54912_c0_g1	B_TRINITY_DN54912_c0_g1_i1/B_TRINITY_DN54912_c0_g1_i3/B_TRINITY_DN54912_c0_g1_i2	P29084	T2EB	Transcription initiation factor IIE subunit beta	0	0	0	0	69.03	0	60.13	90.74	242.13	1.14819		33.1074	0.0328007	28.8344	0.0664254
B_TRINITY_DN57183_c0_g1	B_TRINITY_DN57183_c0_g1_i3/B_TRINITY_DN57183_c0_g1_i1	P35251	RFC1	Replication factor C subunit 1	0	0	0	0	0	0	8.84	36.25	92.73	-1		29.3159	0.0765281	54.8358	0.0664254
B_TRINITY_DN60040_c0_g1	B_TRINITY_DN60040_c0_g1_i3	Q9Y6V7	DDX49	Probable ATP-dependent RNA helicase DDX49	0	0	0	56.77	0	49.45	28.3	122.3	172.77	6.87918	0.246903	73.3297	0.00260077	10.6596	0.0664254
B_TRINITY_DN55360_c0_g2	B_TRINITY_DN55360_c0_g2_i1				0	0	0	38.44	0	94.95	203.27	144.24	90.04	2.73732		39.1391	0.0113691	14.2983	0.0664354
C_TRINITY_DN880224_c0_g1	C_TRINITY_DN880224_c0_g1_i1	Q6ZSS7	MFSD6	Major facilitator superfamily domain-containing protein 6	0	0	0	0	0	0	42.68	49.26	20.01	-1		28.4662	0.0771868	53.3077	0.0666303
C_TRINITY_DN1246715_c0_g1	C_TRINITY_DN1246715_c0_g1_i1	Q9UQE7	SMC3	Structural maintenance of chromosomes protein 3	0	0	0	19.32	38.33	69	30.84	63.29	69.32	8.84262	0.12792	55.6418	0.0011729	6.29246	0.06667
C_TRINITY_DN731888_c0_g1	C_TRINITY_DN731888_c0_g1_i1	P62140	PP1B	Serine/threonine-protein phosphatase PP1-beta catalytic subunit	0	0	0	267.76	107.29	324.88	205.35	235.06	377.05	28.1423	0.0113265	129.42	3.37479e-05	4.59875	0.06667
B_TRINITY_DN57934_c0_g1	B_TRINITY_DN57934_c0_g1_i2	Q16851	UGPA	UTP--glucose-1-phosphate uridylyltransferase	0	0	0	0	0	0	74.9	61.3	12.22	-1		30.7629	0.076121	57.3972	0.0666868
A_TRINITY_DN11598_c0_g1	A_TRINITY_DN11598_c0_g1_i1/A_TRINITY_DN11598_c0_g1_i2	Q7Z6E9	RBBP6	E3 ubiquitin-protein ligase RBBP6	0	0	0	147.29	0	50.99	146.12	164.41	313.38	9.82935	0.163673	98.9999	0.00127877	10.0719	0.0667455
C_TRINITY_DN1165_c0_g1	C_TRINITY_DN1165_c0_g1_i1	Q96EP5	DAZP1	DAZ-associated protein 1	0	0	0	45.01	0	234.16	249.32	113.5	183.24	9.00003	0.170356	82.2369	0.00142154	9.1374	0.0668693
C_TRINITY_DN1790_c0_g1	C_TRINITY_DN1790_c0_g1_i1	P61970	NTF2	Nuclear transport factor 2	0	0	0	0	0	0	96.47	135.87	257.12	-1		29.3639	0.0742207	52.5799	0.0669248
A_TRINITY_DN15845_c0_g1	A_TRINITY_DN15845_c0_g1_i1	P35611	ADDA	Protein hu-li tai shao	0	0	0	0	418.84	146.14	206.4	442.1	132.88	17.8154	0.0680504	153.836	0.000290259	8.63497	0.0670235
C_TRINITY_DN372376_c0_g1	C_TRINITY_DN372376_c0_g1_i1	Q14692	BMS1	Ribosome biogenesis protein BMS1 homolog	0	0	0	0	0	36.82	45.18	73.86	50.69	1.62206		37.1141	0.0221529	22.8808	0.0671005
C_TRINITY_DN1546795_c0_g1	C_TRINITY_DN1546795_c0_g1_i1	P22392	NDKB	Nucleoside diphosphate kinase	211.16	134.12	2796.5	339.9	0	143.3	627.38	438.95	419.27	-8.43763	0.105361	1.21386	0.85792	10.2421	0.0671005
A_TRINITY_DN16532_c0_g1	A_TRINITY_DN16532_c0_g1_i1	Q9UNW1	MINP1	Multiple inositol polyphosphate phosphatase 1	0	0	0	0	153.28	55.06	96.23	100.71	104.22	7.48133	0.204324	65.8747	0.00205945	8.80522	0.067212
C_TRINITY_DN953040_c0_g1	C_TRINITY_DN953040_c0_g1_i1	Q5VIR6	VPS53	Vacuolar protein sorting-associated protein 53 homolog	0	0	0	81.77	216.71	32.01	122.79	141.1	238.11	8.5239	0.149851	60.2885	0.00137525	7.07288	0.0679395
A_TRINITY_DN2614_c0_g1	A_TRINITY_DN2614_c0_g1_i2/A_TRINITY_DN2614_c0_g1_i5/A_TRINITY_DN2614_c0_g1_i1	Q16799	RTN1	Reticulon-3-B	0	0	0	0	219.28	315.02	220.58	274.62	237.63	11.9146	0.105361	92.1286	0.000686334	7.73244	0.0679672
C_TRINITY_DN1071910_c0_g1	C_TRINITY_DN1071910_c0_g1_i1	Q9NYU1	UGGG2	UDP-glucose:glycoprotein glucosyltransferase	0	0	0	0	0	0	75.7	0	32.91	-1		56.2971	0.0719377	106.24	0.0679672
A_TRINITY_DN51982_c0_g1	A_TRINITY_DN51982_c0_g1_i1/A_TRINITY_DN51982_c0_g1_i2	O60573	IF4E2	Eukaryotic translation initiation factor isoform 4E-2	0	0	0	0	152.58	0	87.46	71.52	439.08	2.12951		50.7923	0.0169784	23.8517	0.0680407
A_TRINITY_DN9431_c0_g2	A_TRINITY_DN9431_c0_g2_i1/A_TRINITY_DN9431_c0_g2_i2				0	0	0	0	0	0	48.28	29.37	7.77	-1		30.4593	0.0780447	57.2886	0.0680407
B_TRINITY_DN57844_c0_g1	B_TRINITY_DN57844_c0_g1_i1	P06730	IF4E	Eukaryotic translation initiation factor 4E	0	0	0	98.72	0	535.06	285.02	395.41	360.68	17.1147	0.0657324	134.866	0.000298218	7.88015	0.0682479
C_TRINITY_DN2677_c0_g1	C_TRINITY_DN2677_c0_g1_i1	O00410	IPO5	Importin-5	0	0	0	65.5	0	10.05	74.83	73.81	128.52	13.8897	0.117982	152.2	0.000684958	10.9578	0.0682567
D_TRINITY_DN117002_c0_g2	D_TRINITY_DN117002_c0_g2_i2	Q709C8	VP13C	Vacuolar protein sorting-associated protein 13A	0	0	0	24.53	39.5	0	37.02	50.08	51.13	10.0538	0.147801	89.3166	0.00117608	8.88383	0.0688024
C_TRINITY_DN2429_c0_g1	C_TRINITY_DN2429_c0_g1_i13/C_TRINITY_DN2429_c0_g1_i3/C_TRINITY_DN2429_c0_g1_i8/C_TRINITY_DN2429_c0_g1_i12	O43747	AP1G1	AP-1 complex subunit gamma-1	0	0	0	24.3	129.95	272.2	144.35	64.12	208.3	26.4089	0.0173507	138.802	4.83748e-05	5.25589	0.0688999
D_TRINITY_DN255245_c0_g1	D_TRINITY_DN255245_c0_g1_i12/D_TRINITY_DN255245_c0_g1_i13/D_TRINITY_DN255245_c0_g1_i3/D_TRINITY_DN255245_c0_g1_i4				0	0	0	0	35.76	0	53.83	35.43	116.68	-1.19311		24.3348	0.0524578	29.0341	0.0689253
D_TRINITY_DN277351_c0_g1	D_TRINITY_DN277351_c0_g1_i2/D_TRINITY_DN277351_c0_g1_i1	P56817	BACE1	Beta-secretase 1	0	0	0	0	144.01	43.03	77.1	108.75	80	8.4682	0.178264	73.901	0.0016377	8.72688	0.0689253
B_TRINITY_DN62155_c0_g2	B_TRINITY_DN62155_c0_g2_i1	P46940	IQGA1	Ras GTPase-activating-like protein IQGAP1	0	0	0	0	0	62.27	52.44	64.05	60.24	5.11625	0.383831	74.1739	0.00530641	14.4977	0.0690611
D_TRINITY_DN18744_c0_g1	D_TRINITY_DN18744_c0_g1_i2/D_TRINITY_DN18744_c0_g1_i1	O14936	CSKP	Calcium/calmodulin-dependent protein kinase type 1	0	0	0	0	0	0	41.39	0	78.4	-1		54.6215	0.0730814	102.908	0.0690611
C_TRINITY_DN1826036_c0_g1	C_TRINITY_DN1826036_c0_g1_i1	Q13253	NOGG	Noggin	0	0	0	0	0	0	56.03	169.25	84.33	-1		28.7974	0.0780447	52.6159	0.0694061
C_TRINITY_DN167055_c2_g1	C_TRINITY_DN167055_c2_g1_i1/C_TRINITY_DN167055_c2_g1_i3	Q9Y487	VPP2	V-type proton ATPase 116 kDa subunit a2	0	0	0	0	0	0	105	12.56	87.26	-1		34.3299	0.0775382	63.8495	0.06966
C_TRINITY_DN319274_c0_g1	C_TRINITY_DN319274_c0_g1_i1	Q3KRA6	CB076	UPF0538 protein C2orf76 homolog	279.6	0	0	0	0	0	116.83	58.74	73.27	-11.8499		3.4515	0.452834	40.9001	0.06966
C_TRINITY_DN457_c0_g1	C_TRINITY_DN457_c0_g1_i3	Q9BW85	YJU2	Splicing factor YJU2	0	0	0	66.36	0.48	0	61.76	135.47	245.35	3.46719	0.556675	63.9851	0.0099147	18.4544	0.06966
C_TRINITY_DN767_c0_g1	C_TRINITY_DN767_c0_g1_i1	Q969R2	OSBP2	Oxysterol-binding protein 2	9.56	0	0	29.72	61.33	245.28	98.98	130.56	101.74	21.044	0.0256405	108.052	0.000106258	5.13457	0.06966
D_TRINITY_DN718356_c0_g1	D_TRINITY_DN718356_c0_g1_i1	O94813	SLIT2	Slit homolog 2 protein	0	0	0	0	0	0	80.2	24.63	30.09	-1		28.7396	0.079904	53.6647	0.06966
A_TRINITY_DN46774_c0_g1	A_TRINITY_DN46774_c0_g1_i4	Q99728	BARD1	BRCA1-associated RING domain protein 1	0	0	0	0	0	0	31.54	92.73	60.42	-1		27.9869	0.0799823	51.9103	0.0698897
B_TRINITY_DN51435_c0_g2	B_TRINITY_DN51435_c0_g2_i2/B_TRINITY_DN51435_c0_g2_i1	O60234	GMFG	Glia maturation factor gamma	0	0	0	0	0	54.02	171.43	102.33	119.42	1.08165		30.2404	0.0376579	27.9578	0.0699177
C_TRINITY_DN32545_c0_g1	C_TRINITY_DN32545_c0_g1_i1	Q99501	GA2L1	GAS2-like protein 1	0	0	0	157.52	136.85	462.86	276.45	230.26	212.6	23.9451	0.015949	107.922	6.07864e-05	4.50704	0.0699177
B_TRINITY_DN55785_c0_g1	B_TRINITY_DN55785_c0_g1_i2/B_TRINITY_DN55785_c0_g1_i3/B_TRINITY_DN55785_c0_g1_i1/B_TRINITY_DN55785_c0_g1_i4	Q13438	OS9	Protein OS-9	0	0	0	0	434.8	64.76	139.51	304.69	332.05	14.0566	0.105882	136.425	0.000583981	9.70539	0.0699221
B_TRINITY_DN61772_c2_g4	B_TRINITY_DN61772_c2_g4_i1/B_TRINITY_DN61772_c2_g4_i2	Q9BYZ8	REG4	C-type lectin lectoxin-Thr1	0	0	0	0	290.82	0	197.83	234.98	231.52	7.43406	0.265875	101.836	0.00299415	13.6986	0.0699221
C_TRINITY_DN351544_c0_g1	C_TRINITY_DN351544_c0_g1_i1	Q9H7H0	MET17	Methyltransferase-like protein 17 mitochondrial	0	0	0	0	0	61.85	89.42	31.38	83.6	2.31879		44.748	0.0158152	19.2981	0.0699221
A_TRINITY_DN15006_c0_g1	A_TRINITY_DN15006_c0_g1_i1	Q9H0G5	NSRP1	Nuclear speckle splicing regulatory protein 1	0	0	0	0	0	30.73	27.08	100.58	106.24	1.05184		30.4516	0.039258	28.9507	0.0699227
B_TRINITY_DN58633_c2_g1	B_TRINITY_DN58633_c2_g1_i2/B_TRINITY_DN58633_c2_g1_i1	P49221	TGM4	Annulin	0	0	0	0	0	0	25.39	81.57	18.11	-1		24.1181	0.0986306	55.219	0.0699904
C_TRINITY_DN2766_c0_g2	C_TRINITY_DN2766_c0_g2_i2/C_TRINITY_DN2766_c0_g2_i1				0	0	0	0	0	0	58.38	118.12	39.22	-1		25.9924	0.0807551	47.886	0.0699904
C_TRINITY_DN1218442_c0_g1	C_TRINITY_DN1218442_c0_g1_i1	Q8TDJ6	DMXL2	DmX-like protein 2	0	0	0	0	39.67	27.09	22.37	80.13	72.23	3.60119		43.3506	0.00843423	12.0378	0.0700014
B_TRINITY_DN59507_c0_g1	B_TRINITY_DN59507_c0_g1_i7/B_TRINITY_DN59507_c0_g1_i4/B_TRINITY_DN59507_c0_g1_i6/B_TRINITY_DN59507_c0_g1_i3/B_TRINITY_DN59507_c0_g1_i5	P40925	MDHC	Malate dehydrogenase	0	0	0	210.7	765.15	600.01	282.11	493.76	356.25	43.4367	0.0020842	160.904	4.55748e-06	3.70433	0.0700948
A_TRINITY_DN34246_c0_g1	A_TRINITY_DN34246_c0_g1_i1	Q8NE71	ABCF1	ATP-binding cassette sub-family F member 1	0	114.94	0	24.48	0	0	22.67	37.16	84.29	-3.94972		5.34454	0.219017	21.1094	0.0701089
C_TRINITY_DN617505_c0_g1	C_TRINITY_DN617505_c0_g1_i2/C_TRINITY_DN617505_c0_g1_i3	Q8TD08	MK15	Mitogen-activated protein kinase 15	0	0	0	0	0	0	24.22	137.46	25.81	-1		32.4774	0.0742207	56.2382	0.0701089
A_TRINITY_DN51589_c0_g1	A_TRINITY_DN51589_c0_g1_i1			Retrovirus-related Pol polyprotein from transposon TNT 1-94	408.58	4116.38	581.08	0	0	0	1041.01	273.06	0	-30.6588		1.10615	0.948328	33.9133	0.0701089
B_TRINITY_DN54191_c0_g1	B_TRINITY_DN54191_c0_g1_i1				0	0	0	0	410.98	126.12	320.27	209.75	210.13	10.5316	0.132517	87.6276	0.00105085	8.32042	0.0701621
A_TRINITY_DN39534_c0_g1	A_TRINITY_DN39534_c0_g1_i1				0	0	0	0	0	46.22	86.82	129.27	14.59	1.61376		43.526	0.0242265	26.9717	0.0703213
B_TRINITY_DN55501_c0_g1	B_TRINITY_DN55501_c0_g1_i2	Q9Y5P6	GMPPB	Mannose-1-phosphate guanyltransferase beta	0	0	0	0	0	79.87	165.86	89.89	22.88	3.02182	0.622836	59.4093	0.0120979	19.6601	0.0703213
B_TRINITY_DN59433_c0_g2	B_TRINITY_DN59433_c0_g2_i2	Q93100	KPBB	Phosphorylase b kinase regulatory subunit beta	0	0	0	0	113.73	0	89.23	76.32	100.78	8.38265	0.246903	123.17	0.00248231	14.6934	0.0703456
C_TRINITY_DN920374_c0_g1	C_TRINITY_DN920374_c0_g1_i1/C_TRINITY_DN920374_c0_g1_i2	Q6UWP7	LCLT1	Lysocardiolipin acyltransferase 1	0	0	0	22.77	0	55.11	102.25	93.13	52.86	2.65854		36.75	0.01294	13.8234	0.0703456
C_TRINITY_DN9199_c0_g1	C_TRINITY_DN9199_c0_g1_i6/C_TRINITY_DN9199_c0_g1_i1/C_TRINITY_DN9199_c0_g1_i4/C_TRINITY_DN9199_c0_g1_i5/C_TRINITY_DN9199_c0_g1_i2/C_TRINITY_DN9199_c0_g1_i3	P61923	COPZ1	Coatomer subunit zeta-1	0	0	0	224.54	0	226.42	313.97	375.18	314.39	8.34868	0.177531	69.594	0.0017394	8.33593	0.0706066
D_TRINITY_DN124067_c0_g1	D_TRINITY_DN124067_c0_g1_i3/D_TRINITY_DN124067_c0_g1_i2	Q01814	AT2B2	Plasma membrane calcium-transporting ATPase 1	0	0	0	0	201.78	79.54	142.66	84.55	110.23	19.4625	0.0535017	148.382	0.000221153	7.62403	0.0710107
C_TRINITY_DN41439_c0_g1	C_TRINITY_DN41439_c0_g1_i2	Q08J23	NSUN2	Multisite-specific tRNA:(cytosine-C(5))-methyltransferase	0	0	0	0	0	16.52	67.72	12.52	36.62	1.03634		31.6944	0.0408729	30.5829	0.0710581
D_TRINITY_DN7548_c0_g1	D_TRINITY_DN7548_c0_g1_i2	Q15020	SART3	Squamous cell carcinoma antigen recognized by T-cells 3	0	0	0	18.16	0	10.8	20.81	43.33	44.48	3.00671		39.8342	0.0113085	13.2484	0.0713458
C_TRINITY_DN462321_c0_g1	C_TRINITY_DN462321_c0_g1_i1	P57088	TMM33	Krueppel homolog 2	0	0	0	0	0	0	79.77	79.5	300.17	-1		29.2566	0.0791312	52.6498	0.0713818
A_TRINITY_DN21816_c0_g1	A_TRINITY_DN21816_c0_g1_i1				39.2	0	0	0	0	102.23	61.98	129.77	81.27	1.5914		22.0441	0.0332541	13.852	0.0714416
A_TRINITY_DN1441_c0_g1	A_TRINITY_DN1441_c0_g1_i4	P27448	MARK3	MAP/microtubule affinity-regulating kinase 3	0	0	0	0	37.72	0	70.26	181.16	0	2.07916	0.848264	92.5252	0.0212878	44.5013	0.0715879
B_TRINITY_DN57386_c0_g1	B_TRINITY_DN57386_c0_g1_i2	Q14152	EIF3A	Eukaryotic translation initiation factor 3 subunit A	0	0	0	0	0	163.6	124.88	109.37	183.47	6.55245	0.305198	90.5029	0.00373993	13.8121	0.0717184
A_TRINITY_DN19147_c0_g1	A_TRINITY_DN19147_c0_g1_i2/A_TRINITY_DN19147_c0_g1_i3	Q9H172	ABCG4	Protein white	0	0	0	0	0	0	17.9	47.76	18.56	-1		27.6781	0.0829417	51.6967	0.0717651
C_TRINITY_DN36176_c0_g1	C_TRINITY_DN36176_c0_g1_i1/C_TRINITY_DN36176_c0_g1_i2	Q6IQ49	SDE2	Replication stress response regulator SDE2	0	0	0	0	452.91	307.76	308.22	334.68	287.13	13.7334	0.0857765	100.574	0.000522858	7.32333	0.0717651
D_TRINITY_DN780_c0_g1	D_TRINITY_DN780_c0_g1_i5/D_TRINITY_DN780_c0_g1_i2/D_TRINITY_DN780_c0_g1_i4	Q86X55	CARM1	Histone-arginine methyltransferase CARMER	76.89	0	0	92.89	485.15	145.28	158.66	231.49	177.81	6.46383	0.0885078	26.8125	0.000617968	4.14808	0.0717651
A_TRINITY_DN79290_c0_g1	A_TRINITY_DN79290_c0_g1_i1				0	0	0	0	0	42.86	184.46	45.68	94.33	1.06339		31.2537	0.0400221	29.3907	0.0717731
D_TRINITY_DN629072_c0_g2	D_TRINITY_DN629072_c0_g2_i1	P04180	LCAT	Phosphatidylcholine-sterol acyltransferase	0	0	0	0	0	0	75.23	41.21	26.57	-1		27.7159	0.0829417	51.6673	0.0719145
B_TRINITY_DN56616_c0_g1	B_TRINITY_DN56616_c0_g1_i1/B_TRINITY_DN56616_c0_g1_i2/B_TRINITY_DN56616_c0_g1_i3				0	0	0	0	0	0	136.84	127.96	5.11	-1		52.402	0.0759942	97.6591	0.0719257
B_TRINITY_DN60312_c0_g1	B_TRINITY_DN60312_c0_g1_i3	P35606	COPB2	Coatomer subunit beta'	0	0	0	22.65	31.49	0	113.05	23.07	22.66	5.57338	0.339513	69.8508	0.00470471	12.5329	0.0719263
A_TRINITY_DN24765_c0_g1	A_TRINITY_DN24765_c0_g1_i1	Q6ZNF0	ACP7	Probable inactive purple acid phosphatase 9	0	0	0	0	0	0	152.73	0.45	52.42	-1		55.0027	0.0759997	103.105	0.0720237
B_TRINITY_DN61269_c0_g2	B_TRINITY_DN61269_c0_g2_i6/B_TRINITY_DN61269_c0_g2_i7/B_TRINITY_DN61269_c0_g2_i2/B_TRINITY_DN61269_c0_g2_i4/B_TRINITY_DN61269_c0_g2_i5/B_TRINITY_DN61269_c0_g2_i1	O75582	KS6A5	MAGUK p55 subfamily member 3	0	0	0	0	53.82	0	226.65	148.95	0	2.10756	0.844618	94.8109	0.0212878	44.986	0.072091
D_TRINITY_DN15006_c0_g1	D_TRINITY_DN15006_c0_g1_i4/D_TRINITY_DN15006_c0_g1_i1/D_TRINITY_DN15006_c0_g1_i3/D_TRINITY_DN15006_c0_g1_i5	Q9H0R6	GATA	Fatty acid amide hydrolase	0	0	0	0	189.98	81.43	93.28	129.12	131.67	11.158	0.117672	86.16	0.000910235	7.72183	0.072091
D_TRINITY_DN47727_c0_g1	D_TRINITY_DN47727_c0_g1_i1				519.58	0	362.91	1357.89	500.57	2816.83	74.81	37.56	62.63	3.78288	0.200832	-1.6099	0.60464	-6.09006	0.0722388
B_TRINITY_DN59660_c0_g1	B_TRINITY_DN59660_c0_g1_i1	P06733	ENOA	Enolase	26.95	272.66	0	633.64	2552.13	3837.88	1038.29	1789.57	2212.13	18.8366	0.000551293	71.1268	4.52025e-08	3.77599	0.0722663
A_TRINITY_DN41371_c0_g1	A_TRINITY_DN41371_c0_g1_i1	Q03828	EVX2	Homeobox protein notochord	0	0	0	0	0	0	50.4	221.39	57.93	-1		29.8138	0.0811691	54.4066	0.0725361
C_TRINITY_DN576_c0_g1	C_TRINITY_DN576_c0_g1_i7/C_TRINITY_DN576_c0_g1_i4	Q86V81	THOC4	THO complex subunit 4	0	0	0	511.06	2932.99	1755.95	1029.13	1106.09	820.27	122.28	4.36469e-05	379.307	3.43471e-08	3.10196	0.072778
B_TRINITY_DN60924_c0_g3	B_TRINITY_DN60924_c0_g3_i1				0	0	0	0	0	21.61	79.76	10.85	86.23	1.04306		32.2689	0.0416474	30.9367	0.0728431
C_TRINITY_DN140139_c0_g2	C_TRINITY_DN140139_c0_g2_i1/C_TRINITY_DN140139_c0_g2_i2				0	0	0	46.29	255.76	280.26	76.3	281.97	259.99	13.528	0.0659373	76.4154	0.000450005	5.64867	0.073291
C_TRINITY_DN32296_c0_g1	C_TRINITY_DN32296_c0_g1_i1/C_TRINITY_DN32296_c0_g1_i3/C_TRINITY_DN32296_c0_g1_i4	Q8WYA6	CTBL1	Beta-catenin-like protein 1	0	0	0	0	0	0	98.1	19.15	110.8	-1		29.5828	0.0823735	54.2099	0.0734126
D_TRINITY_DN58947_c0_g1	D_TRINITY_DN58947_c0_g1_i4	P06744	G6PI	Glucose-6-phosphate isomerase	0	0	0	0	0	126.35	139.83	70.6	90.34	12.5928	0.163905	173.598	0.00122936	13.7855	0.0734126
D_TRINITY_DN354830_c0_g1	D_TRINITY_DN354830_c0_g1_i1	P62424	RL7A	60S ribosomal protein L8	0	0	0	641	1718.34	1596.23	625.65	517.86	1268.08	109.871	4.77939e-05	322.804	5.22651e-08	2.93803	0.073504
B_TRINITY_DN50532_c0_g1	B_TRINITY_DN50532_c0_g1_i1	P12429	ANXA3	Annexin A3	0	0	0	54.64	36.65	65.75	70.13	148.52	53.85	6.76813		51.0643	0.00265028	7.54482	0.0737558
B_TRINITY_DN60151_c0_g1	B_TRINITY_DN60151_c0_g1_i7/B_TRINITY_DN60151_c0_g1_i19/B_TRINITY_DN60151_c0_g1_i10/B_TRINITY_DN60151_c0_g1_i3/B_TRINITY_DN60151_c0_g1_i6/B_TRINITY_DN60151_c0_g1_i15/B_TRINITY_DN60151_c0_g1_i12/B_TRINITY_DN60151_c0_g1_i22/B_TRINITY_DN60151_c0_g1_i17/B_TRINITY_DN60151_c0_g1_i11/B_TRINITY_DN60151_c0_g1_i9/B_TRINITY_DN60151_c0_g1_i13	Q96MU7	YTDC1	YTH domain-containing protein 1	0	0	0	0	0	0	101.42	80.23	88.68	-1		24.2145	0.0852648	44.175	0.0738688
B_TRINITY_DN53577_c0_g1	B_TRINITY_DN53577_c0_g1_i4/B_TRINITY_DN53577_c0_g1_i1/B_TRINITY_DN53577_c0_g1_i2/B_TRINITY_DN53577_c0_g1_i3	O75586	MED6	Mediator of RNA polymerase II transcription subunit 6	0	0	0	0	0	0	249.93	0	376.13	-1		54.7568	0.0761978	99.9857	0.0739656
B_TRINITY_DN55901_c0_g1	B_TRINITY_DN55901_c0_g1_i1/B_TRINITY_DN55901_c0_g1_i2/B_TRINITY_DN55901_c0_g1_i3	P58546	MTPN	Myotrophin	0	0	0	289.99	0	593.81	468.28	436.59	619.85	16.9111	0.0629	121.048	0.000325993	7.15787	0.0739777
B_TRINITY_DN55966_c0_g1	B_TRINITY_DN55966_c0_g1_i2/B_TRINITY_DN55966_c0_g1_i1	Q8TER0	SNED1	Neurogenic locus notch homolog protein 3	0	0	0	0	0	43.77	34.99	65.76	57.78	1.93829		36.7565	0.0227212	18.9633	0.0739777
B_TRINITY_DN59676_c0_g2	B_TRINITY_DN59676_c0_g2_i1/B_TRINITY_DN59676_c0_g2_i3/B_TRINITY_DN59676_c0_g2_i2	O75607	NPM3	Mitotic apparatus protein p62	0	0	0	363.19	2618.11	1854.22	976.86	1344.61	917.19	40.7321	0.00274212	153.081	8.08385e-06	3.75823	0.0739777
A_TRINITY_DN19659_c0_g1	A_TRINITY_DN19659_c0_g1_i1				0	0	0	441.97	43.17	80.15	354.81	480.9	477.52	29.8926	0.0256405	216.938	7.22458e-05	7.25724	0.0740345
B_TRINITY_DN60217_c0_g1	B_TRINITY_DN60217_c0_g1_i1/B_TRINITY_DN60217_c0_g1_i2	Q8N3P4	VPS8	Vacuolar protein sorting-associated protein 8 homolog	0	0	0	0	0	0	12.29	56.62	56.05	-1		27.799	0.0853255	51.8779	0.0740345
A_TRINITY_DN10191_c0_g1	A_TRINITY_DN10191_c0_g1_i6	P27635	RL10	60S ribosomal protein L10-like	0	0	0	0	0	0	36.27	24.13	335.75	-1		33.047	0.0818174	60.376	0.0743679
D_TRINITY_DN227648_c5_g1	D_TRINITY_DN227648_c5_g1_i2	Q96J02	ITCH	E3 ubiquitin-protein ligase Itchy homolog	2295.21	4999.62	2007.05	3454.31	6826.38	4902.94	363.59	380.71	598.73	1.26186	0.718591	-1.9369	0.13687	-2.4441	0.0743906
D_TRINITY_DN178962_c0_g2	D_TRINITY_DN178962_c0_g2_i1	P23381	SYWC	Tryptophan--tRNA ligase cytoplasmic	0	0	0	0	0	0	74.1	174.54	0	-1		52.7151	0.0783948	98.4135	0.0744628
A_TRINITY_DN15638_c0_g1	A_TRINITY_DN15638_c0_g1_i1	O95573	ACSL3	Long-chain-fatty-acid--CoA ligase 3	0	0	0	19.09	0	0	42.55	55.97	25.97	2.24659		44.954	0.0182412	20.0099	0.0745401
B_TRINITY_DN59847_c0_g1	B_TRINITY_DN59847_c0_g1_i7/B_TRINITY_DN59847_c0_g1_i6/B_TRINITY_DN59847_c0_g1_i4/B_TRINITY_DN59847_c0_g1_i9	Q96EY1	DNJA3	Chaperone protein DnaJ	0	0	0	39.54	260.32	206.3	173.15	77.27	231.47	16.3619	0.0420726	83.6202	0.000252023	5.11066	0.0747352
B_TRINITY_DN61360_c0_g1	B_TRINITY_DN61360_c0_g1_i1/B_TRINITY_DN61360_c0_g1_i2/B_TRINITY_DN61360_c0_g1_i4/B_TRINITY_DN61360_c0_g1_i3	O14980	XPO1	Exportin-1	0	0	0	77	40.91	0	69.79	240.34	73.27	3.63154	0.509786	49.7859	0.0114848	13.7093	0.0750485
B_TRINITY_DN36582_c0_g1	B_TRINITY_DN36582_c0_g1_i1	P46783	RS10	40S ribosomal protein S10	0	0	0	592.44	2.34	2364.81	1540.38	1232.76	1709.7	29.541	0.0263383	213.302	7.63054e-05	7.22053	0.0752309
C_TRINITY_DN474316_c0_g1	C_TRINITY_DN474316_c0_g1_i1	Q9BYC5	FUT8	Alpha-(1 6)-fucosyltransferase	0	0	0	0	0	34.24	12.09	87.23	72.4	1.60829		39.2051	0.0262686	24.3768	0.0757479
B_TRINITY_DN55885_c0_g1	B_TRINITY_DN55885_c0_g1_i1	Q96C36	P5CR2	Pyrroline-5-carboxylate reductase	0	0	0	0	0	227.86	279.5	166.63	155.31	4.54132	0.436486	67.121	0.00734309	14.7801	0.0759089
A_TRINITY_DN11442_c0_g1	A_TRINITY_DN11442_c0_g1_i1	P62249	RS16	40S ribosomal protein S16	0	0	0	612.34	986.93	0	741.49	862.71	1469.64	29.4093	0.031247	234.627	9.38003e-05	7.97799	0.0760525
A_TRINITY_DN19133_c0_g2	A_TRINITY_DN19133_c0_g2_i2	Q5C9Z4	NOM1	Nucleolar MIF4G domain-containing protein 1	0	0	0	16.63	0	0	44.33	49.22	45.51	1.04606		27.6784	0.0434598	26.4598	0.0761062
A_TRINITY_DN15737_c0_g1	A_TRINITY_DN15737_c0_g1_i1				0	0	0	0	32.43	0	55.01	65.32	18.24	1.04566		29.6514	0.0436211	28.3566	0.0762679
B_TRINITY_DN50937_c0_g1	B_TRINITY_DN50937_c0_g1_i1/B_TRINITY_DN50937_c0_g1_i2				0	0	0	0	360.41	0	125.67	288.61	507.36	5.37428	0.389636	84.4078	0.00599939	15.7059	0.0763142
B_TRINITY_DN53904_c0_g1	B_TRINITY_DN53904_c0_g1_i1/B_TRINITY_DN53904_c0_g1_i2	Q06830	PRDX1	Peroxiredoxin-1	0	0	0	221.62	0	773.18	639.69	488.02	432.42	23.6502	0.0393837	172.271	0.000148311	7.28413	0.0763359
B_TRINITY_DN59561_c1_g1	B_TRINITY_DN59561_c1_g1_i1	Q9UI15	TAGL3	Myophilin	0	0	0	1054.13	1049.42	4160.82	1345.03	1682.65	1347.49	131.001	5.22173e-05	450.346	3.81307e-08	3.43773	0.0763359
C_TRINITY_DN2439_c0_g1	C_TRINITY_DN2439_c0_g1_i1	Q02543	RL18A	60S ribosomal protein L18a	0	0	0	907.47	1801.2	396.17	715.14	1204.02	909.95	53.0842	0.00188825	219.331	3.46466e-06	4.13177	0.0763359
B_TRINITY_DN55937_c0_g1	B_TRINITY_DN55937_c0_g1_i5/B_TRINITY_DN55937_c0_g1_i2/B_TRINITY_DN55937_c0_g1_i1/B_TRINITY_DN55937_c0_g1_i3/B_TRINITY_DN55937_c0_g1_i4	Q8WVM8	SCFD1	Sec1 family domain-containing protein 1	0	0	0	0	0	171.11	206.11	201.63	108.47	2.9772		57.757	0.0118332	19.3998	0.0764495
C_TRINITY_DN320754_c0_g1	C_TRINITY_DN320754_c0_g1_i1/C_TRINITY_DN320754_c0_g1_i3				0	0	0	0	0	0	287.76	0	156.66	-1		52.6392	0.0796487	96.9903	0.0767081
C_TRINITY_DN20371_c0_g1	C_TRINITY_DN20371_c0_g1_i3/C_TRINITY_DN20371_c0_g1_i1/C_TRINITY_DN20371_c0_g1_i2	Q9UKV3	ACINU	Apoptotic chromatin condensation inducer in the nucleus	0	0	0	139.4	0	0	279.39	315.94	151.15	6.02785	0.353008	92.7921	0.00504719	15.3939	0.0767766
A_TRINITY_DN21373_c0_g1	A_TRINITY_DN21373_c0_g1_i2/A_TRINITY_DN21373_c0_g1_i1/A_TRINITY_DN21373_c0_g1_i4	Q13190	STX5	Syntaxin-5	0	0	0	0	0	0	210.16	40.87	13.51	-1		28.5114	0.095563	59.0189	0.0770385
D_TRINITY_DN213241_c0_g1	D_TRINITY_DN213241_c0_g1_i10/D_TRINITY_DN213241_c0_g1_i4/D_TRINITY_DN213241_c0_g1_i2/D_TRINITY_DN213241_c0_g1_i8/D_TRINITY_DN213241_c0_g1_i6	P61011	SRP54	Signal recognition particle 54 kDa protein	0	0	0	0	151.92	0	85.71	124.95	92.93	1.50337		34.3798	0.0264137	22.8685	0.0770385
B_TRINITY_DN53507_c0_g1	B_TRINITY_DN53507_c0_g1_i2/B_TRINITY_DN53507_c0_g1_i1	P61088	UBE2N	Ubiquitin-conjugating enzyme E2 36	0	0	0	0	586.57	238.9	228.71	371.02	451.41	11.5381	0.115706	88.5053	0.000947747	7.67068	0.0773935
B_TRINITY_DN57943_c0_g2	B_TRINITY_DN57943_c0_g2_i1	Q9HD20	AT131	Manganese-transporting ATPase 13A1	0	0	0	0	60.61	0	25.89	62.13	82	3.11117		53.6688	0.013052	17.2504	0.0774383
D_TRINITY_DN5199_c0_g1	D_TRINITY_DN5199_c0_g1_i4/D_TRINITY_DN5199_c0_g1_i3	Q9H0R6	GATA	Fatty acid amide hydrolase	0	0	0	0	0	30.45	87.55	36.77	22.69	1.36583		32.0046	0.0352984	23.4323	0.0775316
B_TRINITY_DN55639_c0_g1	B_TRINITY_DN55639_c0_g1_i1/B_TRINITY_DN55639_c0_g1_i3/B_TRINITY_DN55639_c0_g1_i2	O43657	TSN6	Tetraspanin-36	0	0	0	0	661.21	1176.11	518.12	822.92	925.33	42.8156	0.0138221	305.906	2.81702e-05	7.14473	0.07767
C_TRINITY_DN14153_c0_g1	C_TRINITY_DN14153_c0_g1_i2	Q6ZT62	BGIN	Rho GTPase-activating protein 21	0	0	0	26.12	243.87	189.58	148.23	109.81	185.64	13.6014	0.0639389	73.5279	0.000466423	5.40591	0.07767
B_TRINITY_DN50934_c0_g1	B_TRINITY_DN50934_c0_g1_i1	P50570	DYN2	Dynamin	0	0	0	0	0	50.27	68.26	75.74	69.73	1.62888		34.4065	0.026175	21.1228	0.0777384
B_TRINITY_DN54898_c0_g1	B_TRINITY_DN54898_c0_g1_i2/B_TRINITY_DN54898_c0_g1_i1	Q13596	SNX1	Sorting nexin-1	0	0	0	992.04	1531.75	2575.71	1074.54	1245.71	680	201.074	3.94175e-06	582.864	2.64e-09	2.89876	0.0778671
D_TRINITY_DN658298_c0_g1	D_TRINITY_DN658298_c0_g1_i1	Q6ZNF0	ACP7	Probable inactive purple acid phosphatase 2	0	0	0	0	0	0	54.46	24.93	12.76	-1		27.3176	0.0904263	51.2649	0.0785615
C_TRINITY_DN109195_c0_g1	C_TRINITY_DN109195_c0_g1_i1/C_TRINITY_DN109195_c0_g1_i2				0	0	0	30.26	0	104.42	156.85	23.37	304.85	3.51661		50.8897	0.0107648	14.4712	0.0787797
C_TRINITY_DN244713_c1_g2	C_TRINITY_DN244713_c1_g2_i1	O43567	RNF13	E3 ubiquitin-protein ligase RNF13	0	0	0	0	0	56.61	98.1	72.05	65.86	1.6326		34.6189	0.0266149	21.2048	0.0791787
A_TRINITY_DN41504_c0_g1	A_TRINITY_DN41504_c0_g1_i1	P49674	KC1E	Casein kinase 1-like protein 3	0	0	0	0	347.44	83.13	141.78	333.77	110.87	13.5359	0.10587	115.643	0.000776314	8.54341	0.0793077
B_TRINITY_DN58238_c0_g1	B_TRINITY_DN58238_c0_g1_i6/B_TRINITY_DN58238_c0_g1_i8/B_TRINITY_DN58238_c0_g1_i7	O00178	GTPB1	GTP-binding protein 1	0	0	0	0	11.62	0	25.03	60.78	70.18	-1		28.7029	0.0709445	41.0674	0.0793077
C_TRINITY_DN1320946_c0_g1	C_TRINITY_DN1320946_c0_g1_i1				0	0	0	0	0	0	61.69	9.82	88.62	-1		28.0704	0.0901902	52.271	0.0793077
D_TRINITY_DN35347_c0_g1	D_TRINITY_DN35347_c0_g1_i1	P62328	TYB4		0	0	0	0	46.26	0	0	85.94	230.28	1.04874		52.9131	0.0456263	50.4542	0.079438
A_TRINITY_DN3254_c0_g2	A_TRINITY_DN3254_c0_g2_i4/A_TRINITY_DN3254_c0_g2_i1/A_TRINITY_DN3254_c0_g2_i3/A_TRINITY_DN3254_c0_g2_i8/A_TRINITY_DN3254_c0_g2_i14/A_TRINITY_DN3254_c0_g2_i12	Q9P2P1	NYNRI	Transposon Tf2-9 polyprotein	0	0	0	0	0	45.78	43.05	14.5	81.45	3.64586	0.539363	62.0153	0.0104183	17.0098	0.0805943
B_TRINITY_DN12997_c0_g1	B_TRINITY_DN12997_c0_g1_i2/B_TRINITY_DN12997_c0_g1_i1	P17812	PYRG1	CTP synthase 1-B	0	0	0	40.6	0	100.57	101.58	178.41	191.37	1.95058		25.6885	0.024418	13.1696	0.0806314
B_TRINITY_DN54872_c1_g1	B_TRINITY_DN54872_c1_g1_i1	Q8WVK2	SNR27	U4/U6.U5 small nuclear ribonucleoprotein 27 kDa protein	0	0	0	0	0	0	75.12	101.46	18.31	-1		27.9765	0.0907969	51.7858	0.0806314
C_TRINITY_DN2224_c0_g1	C_TRINITY_DN2224_c0_g1_i2/C_TRINITY_DN2224_c0_g1_i1	Q00973	B4GN1	Beta-1 4 N-acetylgalactosaminyltransferase 1	0	0	0	0	0	0	182.11	232.89	0	-1		51.1016	0.0834897	94.1722	0.0808934
C_TRINITY_DN582_c0_g1	C_TRINITY_DN582_c0_g1_i1	Q9ULR0	ISY1	Pre-mRNA-splicing factor ISY1 homolog	0	0	0	138.38	139.74	44.73	91.08	161.07	210.28	11.7208	0.089022	68.1563	0.000774816	5.815	0.080931
C_TRINITY_DN364346_c3_g1	C_TRINITY_DN364346_c3_g1_i2/C_TRINITY_DN364346_c3_g1_i1	Q8IVB4	SL9A9	Sodium/hydrogen exchanger 7	0	0	0	0	0	0	92.27	5.44	30.91	-1		27.7632	0.0921882	51.8574	0.0811713
A_TRINITY_DN12523_c0_g1	A_TRINITY_DN12523_c0_g1_i1				0	0	0	0	199.88	0	145.08	153.9	140.49	6.36346	0.328174	89.4364	0.00487739	14.0547	0.0812435
C_TRINITY_DN187_c0_g1	C_TRINITY_DN187_c0_g1_i1	P63241	IF5A1	Eukaryotic translation initiation factor 5A-1	0	0	0	0	303.49	1624.86	1323.19	1138.66	371.83	23.2538	0.0547077	206.04	0.000237396	8.8605	0.0812435
D_TRINITY_DN259548_c0_g2	D_TRINITY_DN259548_c0_g2_i1	Q16769	QPCT	Glutaminyl-peptide cyclotransferase-like protein	0	0	0	0	153	0	124	95.02	192.5	3.18344		52.3902	0.0132302	16.4571	0.0812435
C_TRINITY_DN46365_c0_g1	C_TRINITY_DN46365_c0_g1_i1	Q9NPH0	PPA6	Lysophosphatidic acid phosphatase type 6	0	0	0	75.96	0.05	0	132.58	85.25	148.96	5.8954	0.358002	86.0095	0.0055949	14.5893	0.081307
C_TRINITY_DN91206_c0_g1	C_TRINITY_DN91206_c0_g1_i1			Stress-induced protein 1	0	0	0	0	131.19	0	221.22	78.75	91.96	2.12514		43.0973	0.0213249	20.2798	0.081307
B_TRINITY_DN56596_c0_g1	B_TRINITY_DN56596_c0_g1_i2	P39748	FEN1	Flap endonuclease 1	0	0	0	0	0	20.47	30.19	15.4	119.24	1.04196		30.1848	0.0469895	28.9694	0.0816617
C_TRINITY_DN530197_c0_g1	C_TRINITY_DN530197_c0_g1_i1	Q9WJR5	POK19	Uncharacterized protein K02A2.6	0	0	0	0	0	0	35.33	110.16	9.66	-1		30.6586	0.0914886	57.1691	0.0820627
D_TRINITY_DN8559_c0_g1	D_TRINITY_DN8559_c0_g1_i1	P05141	ADT2	ADP ATP carrier protein	0	0	0	916.53	441.87	1925.8	756.3	855.48	1050.37	113.464	0.000126691	403.8	9.80306e-08	3.55884	0.0820941
B_TRINITY_DN60475_c0_g1	B_TRINITY_DN60475_c0_g1_i2/B_TRINITY_DN60475_c0_g1_i1	Q5T5Y3	CAMP1	Calmodulin-regulated spectrin-associated protein 1	0	0	0	99.43	0	60.33	109.31	83.23	223.35	7.82006	0.212794	70.5377	0.00247172	9.0201	0.0821022
C_TRINITY_DN24692_c0_g1	C_TRINITY_DN24692_c0_g1_i1	P62195	PRS8	26S proteasome regulatory subunit 8	0	0	0	70.83	267.32	151.27	169.4	109.45	116.25	19.027	0.0252357	80.9236	0.000155125	4.25309	0.0821305
A_TRINITY_DN10387_c0_g1	A_TRINITY_DN10387_c0_g1_i2/A_TRINITY_DN10387_c0_g1_i1	Q7Z429	LFG1	Protein lifeguard 1	0	0	0	144.57	0	317.46	212.9	174.24	494.83	8.3659	0.17996	65.4291	0.00239686	7.82092	0.0821325
B_TRINITY_DN55721_c0_g1	B_TRINITY_DN55721_c0_g1_i1/B_TRINITY_DN55721_c0_g1_i3/B_TRINITY_DN55721_c0_g1_i5/B_TRINITY_DN55721_c0_g1_i4	Q99741	CDC6	Cell division control protein 6 homolog	0	0	0	0	0	0	16.42	61.43	145.38	-1		28.5575	0.0893073	50.7057	0.082481
C_TRINITY_DN41835_c0_g1	C_TRINITY_DN41835_c0_g1_i1	Q12979	ABR	Active breakpoint cluster region-related protein	0	0	0	50.53	228.08	401.79	128.92	164.32	152.08	55.0389	0.00110439	193.113	2.52195e-06	3.50866	0.0826911
D_TRINITY_DN649861_c0_g1	D_TRINITY_DN649861_c0_g1_i1	Q9NQI0	DDX4	Probable ATP-dependent RNA helicase DDX4	0	17.59	0	45.36	372.25	153.36	104.09	136.57	120.34	23.3302	0.0117609	81.9507	7.82869e-05	3.51265	0.0826911
B_TRINITY_DN55422_c0_g1	B_TRINITY_DN55422_c0_g1_i1	Q6XQN6	PNCB	Nicotinate phosphoribosyltransferase 1	0	0	0	0	0	0	45.86	50.56	4.39	-1		29.3367	0.0936099	55.0334	0.0831671
C_TRINITY_DN84575_c0_g1	C_TRINITY_DN84575_c0_g1_i1				0	0	0	0	0	202.32	91.35	273.23	370.89	2.42489		44.3355	0.0185859	18.2835	0.0831671
B_TRINITY_DN54574_c0_g1	B_TRINITY_DN54574_c0_g1_i2/B_TRINITY_DN54574_c0_g1_i1	P60866	RS20	40S ribosomal protein S20	0	0	0	0	1857.81	1127	691.51	1477.71	1297.88	33.4865	0.0214926	230.758	6.2294e-05	6.89107	0.0832929
B_TRINITY_DN59942_c0_g2	B_TRINITY_DN59942_c0_g2_i1	Q96P50	ACAP3	Arf-GAP with coiled-coil ANK repeat and PH domain-containing protein 3	0	0	0	102.86	341.1	122.72	126.63	133.11	149.38	32.967	0.00502934	119.041	2.06458e-05	3.61091	0.0836605
B_TRINITY_DN55719_c0_g1	B_TRINITY_DN55719_c0_g1_i1	Q92917	GPKOW	G-patch domain and KOW motifs-containing protein	0	0	0	0	0	69.5	48.87	121.9	88.35	2.33084		40.821	0.01979	17.5135	0.0839691
A_TRINITY_DN12787_c0_g1	A_TRINITY_DN12787_c0_g1_i3/A_TRINITY_DN12787_c0_g1_i6/A_TRINITY_DN12787_c0_g1_i2/A_TRINITY_DN12787_c0_g1_i4	P51531	SMCA2	Transcription activator BRG1	0	0	0	0	0	61.21	23.54	71.32	56.8	5.02388	0.407406	71.6254	0.00762917	14.257	0.0840675
C_TRINITY_DN17287_c0_g1	C_TRINITY_DN17287_c0_g1_i6	Q02878	RL6	60S ribosomal protein L6	0	0	0	1130.61	1473.32	1026.15	852.86	1121.95	674.59	77.6796	0.000300932	251.837	4.72926e-07	3.242	0.0840675
C_TRINITY_DN3257_c0_g1	C_TRINITY_DN3257_c0_g1_i1/C_TRINITY_DN3257_c0_g1_i3	Q13492	PICAL	Phosphatidylinositol-binding clathrin assembly protein	0	0	0	0	0	50.43	141.46	166.47	0	2.22972	0.817833	80.8209	0.0238398	36.247	0.0840675
B_TRINITY_DN58350_c0_g1	B_TRINITY_DN58350_c0_g1_i1	P53350	PLK1	Serine/threonine-protein kinase PLK1	0	0	0	0	290.92	563.64	226.25	382.91	412.38	42.9642	0.0142255	299.133	3.30122e-05	6.96238	0.0848996
B_TRINITY_DN59624_c0_g1	B_TRINITY_DN59624_c0_g1_i3/B_TRINITY_DN59624_c0_g1_i4/B_TRINITY_DN59624_c0_g1_i2	Q9BSC4	NOL10	Nucleolar protein 10	0	0	0	23.42	86.99	57.65	59.7	39.45	95.9	7.82668		46.9154	0.00214208	5.9943	0.0848996
A_TRINITY_DN5772_c0_g1	A_TRINITY_DN5772_c0_g1_i2	P31040	SDHA	Succinate dehydrogenase [ubiquinone] flavoprotein subunit mitochondrial	0	0	0	161.99	218.88	365.31	121.13	205.65	185.45	52.0172	0.000980183	164.863	2.74971e-06	3.1694	0.0850407
C_TRINITY_DN1026793_c0_g1	C_TRINITY_DN1026793_c0_g1_i4				0	0	0	0	151.27	0	157.85	56.75	268.7	2.14151		42.8774	0.0222544	20.022	0.0850876
C_TRINITY_DN45757_c0_g1	C_TRINITY_DN45757_c0_g1_i4/C_TRINITY_DN45757_c0_g1_i1	P13984	T2FB	General transcription factor IIF subunit 2	0	0	0	94.37	0	85.76	198.14	107.03	113.54	6.99284	0.234606	60.7976	0.00335687	8.69427	0.0853321
B_TRINITY_DN54672_c0_g1	B_TRINITY_DN54672_c0_g1_i4/B_TRINITY_DN54672_c0_g1_i5/B_TRINITY_DN54672_c0_g1_i3/B_TRINITY_DN54672_c0_g1_i2	Q7Z6E9	RBBP6	E3 ubiquitin-protein ligase RBBP6	0	0	0	0	0	344.9	175.26	280.68	347.11	10.4543	0.202046	136.767	0.00197269	13.0823	0.0853871
C_TRINITY_DN217780_c0_g2	C_TRINITY_DN217780_c0_g2_i1	P00488	F13A	Coagulation factor XIII A chain	0	0	0	380.51	338.86	1022.75	391.74	321.29	451.61	123.918	4.77939e-05	383.594	4.7576e-08	3.09555	0.0853871
B_TRINITY_DN52900_c0_g1	B_TRINITY_DN52900_c0_g1_i2				0	0	0	12.58	0	60.12	51.49	67.75	41.23	4.16297		43.187	0.0086657	10.3741	0.0856108
C_TRINITY_DN867_c0_g1	C_TRINITY_DN867_c0_g1_i2	O43242	PSMD3	26S proteasome non-ATPase regulatory subunit 3	0	0	0	127.82	0	153.04	191.72	127.84	192.18	17.1949	0.0650969	119.915	0.000411393	6.97387	0.0858241
B_TRINITY_DN57583_c0_g1	B_TRINITY_DN57583_c0_g1_i1/B_TRINITY_DN57583_c0_g1_i2	Q8IXI2	MIRO1	Mitochondrial Rho GTPase 1	0	0	0	61.99	0	12.31	102.16	73.92	59.85	7.82837	0.22805	78.031	0.00306154	9.96773	0.0860235
D_TRINITY_DN149959_c0_g1	D_TRINITY_DN149959_c0_g1_i1	P13612	ITA4	Integrin alpha-PS5	0	0	0	0	42.68	0	33.12	35.16	39.12	3.09613		49.0401	0.0147585	15.8392	0.0860235
B_TRINITY_DN59380_c0_g1	B_TRINITY_DN59380_c0_g1_i1/B_TRINITY_DN59380_c0_g1_i5/B_TRINITY_DN59380_c0_g1_i4	P49756	RBM25	RNA-binding protein 25	0	0	0	2.52	0	0	134.28	0	34.7	-1		43.8739	0.103094	96.9644	0.0864103
C_TRINITY_DN73305_c0_g1	C_TRINITY_DN73305_c0_g1_i2	O75976	CBPD	Carboxypeptidase D	0	0	0	0	0	0	0	47.26	112.75	-1		47.6099	0.0907881	89.4808	0.0864398
D_TRINITY_DN295501_c0_g7	D_TRINITY_DN295501_c0_g7_i3	P00403	COX2	Cytochrome c oxidase subunit 2	191.39	138.3	91.18	251.15	561.65	1062.05	26.05	35.49	59.52	3.10749	0.112915	-1.00556	0.993705	-3.12476	0.0864398
C_TRINITY_DN163840_c0_g1	C_TRINITY_DN163840_c0_g1_i1	O95602	RPA1	DNA-directed RNA polymerase I subunit RPA1	0	0	0	0	47.79	28.51	35.3	100.42	70.58	1.84188		29.1583	0.0250088	15.8307	0.0864528
C_TRINITY_DN371088_c0_g1	C_TRINITY_DN371088_c0_g1_i1	Q13976	KGP1	cGMP-dependent protein kinase isozyme 2 forms cD4/T1/T3A/T3B	0	0	0	0	0	25.79	146.5	0.39	42.88	2.20702	0.827025	83.5409	0.0251324	37.8524	0.0864528
D_TRINITY_DN55489_c0_g1	D_TRINITY_DN55489_c0_g1_i1/D_TRINITY_DN55489_c0_g1_i3	Q9ULA0	DNPEP	Aspartyl aminopeptidase	0	0	0	9.52	0	20.78	12.8	65.81	74.75	1.70298		28.7316	0.0284436	16.8714	0.0865047
C_TRINITY_DN30754_c0_g1	C_TRINITY_DN30754_c0_g1_i1	P36957	ODO2	Dihydrolipoyllysine-residue succinyltransferase component of 2-oxoglutarate dehydrogenase complex mitochondrial	0	0	0	0	322.89	168.97	318.48	68.93	220.44	17.061	0.0734166	130.069	0.000477567	7.62378	0.086766
C_TRINITY_DN2032_c0_g1	C_TRINITY_DN2032_c0_g1_i1	P15880	RS2	40S ribosomal protein S2	0	0	0	269.61	50.36	362.99	248.67	255.8	343.87	23.6645	0.0237062	119.311	0.000113306	5.04177	0.0872631
C_TRINITY_DN155745_c0_g2	C_TRINITY_DN155745_c0_g2_i1	Q12788	TBL3	Transducin beta-like protein 3	0	0	0	0	80.89	32.31	51.43	64.75	59.15	4.63396		43.3572	0.00728903	9.35642	0.0872759
C_TRINITY_DN1325_c0_g1	C_TRINITY_DN1325_c0_g1_i1	P62851	RS25	40S ribosomal protein S25	0	0	0	469.92	818.44	1119.97	784.94	960.65	283.76	31.6249	0.00850689	131.304	3.30816e-05	4.15192	0.0872989
A_TRINITY_DN14523_c0_g1	A_TRINITY_DN14523_c0_g1_i1				0	0	0	0	429.74	0	485.64	249.62	256.79	4.45834	0.45912	67.0737	0.00927598	15.0445	0.0877883
B_TRINITY_DN56826_c0_g1	B_TRINITY_DN56826_c0_g1_i3/B_TRINITY_DN56826_c0_g1_i2/B_TRINITY_DN56826_c0_g1_i1				0	0	0	0	124.84	0	50.93	101.18	157.54	4.21949	0.471552	60.0343	0.00922572	14.2279	0.087976
A_TRINITY_DN15676_c0_g1	A_TRINITY_DN15676_c0_g1_i1/A_TRINITY_DN15676_c0_g1_i2	Q9Y3B4	SF3B6	Splicing factor 3B subunit 6	0	0	0	0	407.9	0	347.36	321.39	250.99	4.5303	0.449364	66.485	0.00903568	14.6757	0.088
B_TRINITY_DN60562_c0_g3	B_TRINITY_DN60562_c0_g3_i1/B_TRINITY_DN60562_c0_g3_i2	O95400	CD2B2	CD2 antigen cytoplasmic tail-binding protein 2	0	0	0	83.88	0	34.07	203.45	42.93	201.51	3.26533		39.4537	0.0142379	12.0826	0.0881546
B_TRINITY_DN60105_c0_g1	B_TRINITY_DN60105_c0_g1_i4/B_TRINITY_DN60105_c0_g1_i3/B_TRINITY_DN60105_c0_g1_i2/B_TRINITY_DN60105_c0_g1_i9/B_TRINITY_DN60105_c0_g1_i8/B_TRINITY_DN60105_c0_g1_i10	P11169	GTR3	Solute carrier family 2 facilitated glucose transporter member 3	0	0	31.61	204.41	0	375.45	432.67	269.7	187.14	10.9785	0.119856	76.1966	0.00127584	6.94052	0.0885998
D_TRINITY_DN2416_c0_g1	D_TRINITY_DN2416_c0_g1_i1				0	0	0	0	251.1	0	3.51	493.87	966.42	4.36733	0.565092	142.429	0.0128748	32.6125	0.0886986
B_TRINITY_DN53995_c0_g1	B_TRINITY_DN53995_c0_g1_i2/B_TRINITY_DN53995_c0_g1_i1	Q9NVJ2	ARL8B	ADP-ribosylation factor-like protein 8B	0	0	0	771.92	381.12	0	833.22	1658.58	514.76	32.1568	0.0369443	285.961	0.00013337	8.8927	0.0891875
B_TRINITY_DN56628_c0_g1	B_TRINITY_DN56628_c0_g1_i8/B_TRINITY_DN56628_c0_g1_i1/B_TRINITY_DN56628_c0_g1_i9/B_TRINITY_DN56628_c0_g1_i4/B_TRINITY_DN56628_c0_g1_i10/B_TRINITY_DN56628_c0_g1_i3/B_TRINITY_DN56628_c0_g1_i7	Q9NQC3	RTN4	Reticulon-3-B	0	0	0	49.43	0	539.65	227.8	288.92	373.18	15.1707	0.0895789	117.717	0.000669116	7.75946	0.0891875
B_TRINITY_DN59300_c0_g1	B_TRINITY_DN59300_c0_g1_i3/B_TRINITY_DN59300_c0_g1_i7/B_TRINITY_DN59300_c0_g1_i2/B_TRINITY_DN59300_c0_g1_i5	P48506	GSH1	Glutamate--cysteine ligase catalytic subunit	0	0	0	0	703.19	0	467.63	579.44	573.41	33.4581	0.0668685	488.159	0.000271807	14.5902	0.0891875
C_TRINITY_DN137056_c0_g1	C_TRINITY_DN137056_c0_g1_i1	P61326	MGN	Protein mago nashi homolog	0	0	0	81.04	593.09	1103.85	443.41	559.48	429.58	26.4713	0.0155986	119.154	6.9573e-05	4.50127	0.0891875
C_TRINITY_DN450987_c0_g1	C_TRINITY_DN450987_c0_g1_i1/C_TRINITY_DN450987_c0_g1_i2	Q13472	TOP3A	DNA topoisomerase 3-alpha	0	0	0	0	83.02	26.5	58.26	29.84	80.61	5.59456		51.2057	0.00556133	9.15276	0.0891875
D_TRINITY_DN101257_c0_g1	D_TRINITY_DN101257_c0_g1_i2/D_TRINITY_DN101257_c0_g1_i1	Q13838	DX39B	Spliceosome RNA helicase Ddx39b	0	0	0	48.47	0	720.17	504.79	144.61	623.33	35.3783	0.029858	302.739	9.73121e-05	8.5572	0.0891875
C_TRINITY_DN1135_c0_g1	C_TRINITY_DN1135_c0_g1_i2/C_TRINITY_DN1135_c0_g1_i1				0	0	0	25.63	153.4	30.14	48.36	72.91	112.11	10.1572	0.113261	59.5865	0.00128784	5.86646	0.0892652
B_TRINITY_DN55672_c0_g1	B_TRINITY_DN55672_c0_g1_i1/B_TRINITY_DN55672_c0_g1_i3/B_TRINITY_DN55672_c0_g1_i2	Q8NBI2	CYAC3	Cytochrome b reductase 1	0	0	0	0	0	280.12	305.42	327.83	87.84	4.00411	0.498027	59.0651	0.0112276	14.7511	0.0895793
A_TRINITY_DN22689_c0_g1	A_TRINITY_DN22689_c0_g1_i1				0	0	0	0	0	0	196.08	168.08	0	-1		46.6006	0.0930078	85.9201	0.0899618
C_TRINITY_DN687_c0_g1	C_TRINITY_DN687_c0_g1_i2	O94906	PRP6	Pre-mRNA-processing factor 6	0	0	0	7.34	72.52	127.66	56.54	63.97	70.2	17.159	0.0425212	86.6357	0.000303593	5.04898	0.0899618
D_TRINITY_DN2464788_c0_g1	D_TRINITY_DN2464788_c0_g1_i1	Q5JVL4	EFHC1	EF-hand domain-containing protein 1	490.25	88.79	0	226.18	627.53	279.06	0	0	14.69	1.5646		-10.8949	0.108471	-17.0462	0.0899618
C_TRINITY_DN11121_c0_g1	C_TRINITY_DN11121_c0_g1_i1	P61077	UB2D3	Ubiquitin-conjugating enzyme E2 D3	0	0	364.8	193.93	616.8	242.65	494.87	231.42	525.71	1.46049	0.839623	8.61063	0.0320385	5.8957	0.090081
A_TRINITY_DN15965_c0_g1	A_TRINITY_DN15965_c0_g1_i2/A_TRINITY_DN15965_c0_g1_i1				0	0	0	346.26	310.25	718.55	342.74	256.1	400.66	51.8654	0.00116179	170.41	3.34096e-06	3.28561	0.0901795
B_TRINITY_DN58177_c0_g1	B_TRINITY_DN58177_c0_g1_i1	O75694	NU155		0	0	0	0	90.05	0	31.91	71.75	185.77	2.09689		41.3144	0.0246195	19.7027	0.0902897
A_TRINITY_DN40233_c0_g1	A_TRINITY_DN40233_c0_g1_i1	Q14517	FAT1	Protocadherin Fat 1	0	0	0	0	0	88.48	144.53	95.82	83.91	2.34972		39.3754	0.0215745	16.7574	0.0909255
C_TRINITY_DN260_c0_g1	C_TRINITY_DN260_c0_g1_i3	Q9NW82	WDR70	WD repeat-containing protein 70	0	0	0	33.09	0	0	26.12	38.55	116.28	3.46535	0.567078	57.0634	0.0141536	16.4668	0.0909255
D_TRINITY_DN11268_c0_g1	D_TRINITY_DN11268_c0_g1_i1	Q96JY0	MAEL	Protein maelstrom homolog	87.55	36.91	48.62	21.51	252.79	343.24	124.1	177.32	122.27	2.11164	0.467458	8.38113	0.0110959	3.96902	0.0909255
B_TRINITY_DN50481_c0_g1	B_TRINITY_DN50481_c0_g1_i1/B_TRINITY_DN50481_c0_g1_i2	P25788	PSA3	Proteasome subunit alpha type-3	0	0	0	0	0	505.59	324.5	275.07	584.71	8.68254	0.238469	107.609	0.0032661	12.3937	0.0909944
D_TRINITY_DN1550_c0_g1	D_TRINITY_DN1550_c0_g1_i3	Q02878	RL6	60S ribosomal protein L6	0	0	0	623.13	725.08	2901.21	1113.3	703.14	1175.34	79.3678	0.000406755	278.458	6.49353e-07	3.50846	0.0909944
B_TRINITY_DN61859_c0_g1	B_TRINITY_DN61859_c0_g1_i1	P35580	MYH10	Myosin-10	89	8.58	0	53.5	188.43	146.79	114.55	83.33	113.74	3.07783	0.222892	12.6031	0.00185826	4.0948	0.0912429
B_TRINITY_DN55417_c0_g1	B_TRINITY_DN55417_c0_g1_i8/B_TRINITY_DN55417_c0_g1_i6/B_TRINITY_DN55417_c0_g1_i1/B_TRINITY_DN55417_c0_g1_i5	Q13557	KCC2D	Calcium/calmodulin-dependent protein kinase type II delta chain	23.27	0	0	163.8	88.29	463.24	202.83	137.29	244.93	21.5071	0.0167272	79.0172	0.000128018	3.67401	0.0915596
B_TRINITY_DN60193_c0_g2	B_TRINITY_DN60193_c0_g2_i1/B_TRINITY_DN60193_c0_g2_i6/B_TRINITY_DN60193_c0_g2_i7/B_TRINITY_DN60193_c0_g2_i5				2923.62	1059.83	338.81	89.82	1703.36	671.13	575.33	653.25	428.47	-2.6806	0.249635	1.48657	0.574088	3.9849	0.0915596
B_TRINITY_DN59217_c0_g1	B_TRINITY_DN59217_c0_g1_i3/B_TRINITY_DN59217_c0_g1_i4				0	0	0	0	0	56.9	89.13	25.57	76.22	3.06782		48.5027	0.0161948	15.8101	0.0917506
C_TRINITY_DN8505_c0_g1	C_TRINITY_DN8505_c0_g1_i1	Q15542	TAF5	Transcription initiation factor TFIID subunit 5	0	0	0	24.9	0	0	53.14	34.72	62.99	2.25482		40.202	0.0232038	17.8294	0.0917506
C_TRINITY_DN48002_c0_g1	C_TRINITY_DN48002_c0_g1_i1			Uridine nucleosidase 1	0	0	0	42.13	0	330.77	188.49	280.21	117.67	11.8096	0.127163	95.3396	0.00130392	8.07304	0.0919355
B_TRINITY_DN59439_c0_g3	B_TRINITY_DN59439_c0_g3_i1	P60900	PSA6	Proteasome subunit alpha type-6	0	0	0	0	0	467.18	301.96	232.28	491.53	9.48053	0.219104	114.766	0.00283356	12.1054	0.0919501
B_TRINITY_DN56504_c0_g1	B_TRINITY_DN56504_c0_g1_i2/B_TRINITY_DN56504_c0_g1_i3				0	0	0	0	297.22	72.99	36.44	170.62	489.64	7.11316	0.265888	75.651	0.00404447	10.6354	0.0919633
A_TRINITY_DN4942_c0_g1	A_TRINITY_DN4942_c0_g1_i1	Q07020	RL18	60S ribosomal protein L18	0	0	0	1799.76	1226.99	2434.45	1453.89	1607.37	1048.07	97.4904	0.000177191	318.039	2.06115e-07	3.26226	0.092145
C_TRINITY_DN54378_c0_g1	C_TRINITY_DN54378_c0_g1_i1	Q9Y295	DRG1	Developmentally-regulated GTP-binding protein 1	0	0	0	0	78.52	0	140.3	39	51.11	2.0885		40.7486	0.0253763	19.511	0.092145
B_TRINITY_DN41781_c0_g1	B_TRINITY_DN41781_c0_g1_i1	P62314	SMD1	Small nuclear ribonucleoprotein Sm D1	0	0	0	410.87	506.78	744.36	365.18	475.47	606.94	20.637	0.0208044	81.5093	0.000134385	3.94967	0.0921559
C_TRINITY_DN1210236_c0_g1	C_TRINITY_DN1210236_c0_g1_i1	P49721	PSB2	Proteasome subunit beta type-2	0	0	0	0	0	270.29	175.77	253.81	226.14	4.57175	0.436644	60.2138	0.00925361	13.1708	0.0921998
C_TRINITY_DN26259_c0_g1	C_TRINITY_DN26259_c0_g1_i1	P33240	CSTF2	Cleavage stimulation factor subunit 2	0	0	0	138.11	0	159.2	104.94	298.4	161.16	11.5076	0.12439	87.0118	0.00130549	7.56126	0.0922325
C_TRINITY_DN179443_c0_g3	C_TRINITY_DN179443_c0_g3_i1				0	0	0	25.19	0	75.25	74.15	30.15	102.64	6.02089		53.0245	0.00512686	8.80675	0.0925048
C_TRINITY_DN934801_c2_g1	C_TRINITY_DN934801_c2_g1_i1				0	0	0	0	156.05	0	78.28	81.79	198.46	5.28344	0.398525	73.748	0.00794457	13.9583	0.0925048
A_TRINITY_DN14104_c0_g1	A_TRINITY_DN14104_c0_g1_i1	Q92993	KAT5	Histone acetyltransferase Tip60	0	0	0	112.72	0	16.87	103.34	92.98	231.81	10.2497	0.174473	97.9495	0.00208912	9.55635	0.0927173
C_TRINITY_DN1033_c0_g1	C_TRINITY_DN1033_c0_g1_i1	P06730	IF4E	Eukaryotic translation initiation factor 4E	0	0	0	497.16	0	0	616.91	958.94	845.79	18.2842	0.121628	243.271	0.000937142	13.305	0.0927173
B_TRINITY_DN56743_c0_g1	B_TRINITY_DN56743_c0_g1_i3/B_TRINITY_DN56743_c0_g1_i2/B_TRINITY_DN56743_c0_g1_i4				0	0	0	0	0	0	137.65	40.67	8.84	-1		26.1886	0.113195	53.5959	0.0930523
B_TRINITY_DN61952_c0_g2	B_TRINITY_DN61952_c0_g2_i3/B_TRINITY_DN61952_c0_g2_i1/B_TRINITY_DN61952_c0_g2_i2	P07814	SYEP	Putative proline--tRNA ligase C19C7.06	10.24	0	0	0	86.58	0	27.77	142.57	19.81	2.42854	0.703065	34.8609	0.0271428	14.3547	0.0932198
A_TRINITY_DN11469_c0_g1	A_TRINITY_DN11469_c0_g1_i1	P61927	RL37	60S ribosomal protein L37-2	0	0	0	1393.36	4007.39	1637.8	2070.74	1539.34	1235.88	47.782	0.00174159	163.89	5.31367e-06	3.42994	0.0932255
B_TRINITY_DN56572_c0_g1	B_TRINITY_DN56572_c0_g1_i5/B_TRINITY_DN56572_c0_g1_i11/B_TRINITY_DN56572_c0_g1_i2/B_TRINITY_DN56572_c0_g1_i6/B_TRINITY_DN56572_c0_g1_i7/B_TRINITY_DN56572_c0_g1_i10	Q9NV96	CC50A	Cell cycle control protein 50A	0	0	0	0	0	53.31	38.02	140.72	73.88	1.49575		33.4742	0.0376579	22.3795	0.0935433
D_TRINITY_DN38222_c0_g1	D_TRINITY_DN38222_c0_g1_i1/D_TRINITY_DN38222_c0_g1_i2	Q8N2A0	CX062	Putative uncharacterized protein encoded by LINC00269	1422.99	4938.58	2050.13	1795.7	4672.64	3984.37	186.39	311.62	282.38	-1.10106	0.990621	-2.97585	0.040987	-2.70272	0.0936855
C_TRINITY_DN152567_c0_g1	C_TRINITY_DN152567_c0_g1_i7	P46087	NOP2	Probable 28S rRNA (cytosine-C(5))-methyltransferase	0	0	0	0	0	318.45	169.26	351.82	212.05	5.97034	0.347676	75.9365	0.00645598	12.7189	0.0939544
C_TRINITY_DN1038744_c0_g1	C_TRINITY_DN1038744_c0_g1_i1	P49321	NASP	Nuclear autoantigenic sperm protein	0	0	0	33.07	265.68	153.18	127.7	81.4	288.59	10.2706	0.114833	60.3952	0.00137313	5.8804	0.0940097
C_TRINITY_DN315780_c0_g1	C_TRINITY_DN315780_c0_g1_i1	P55769	NH2L1	NHP2-like protein 1	0	0	22.53	160.56	145.99	174.85	128.62	201.58	90.84	13.1248	0.047759	50.4558	0.000632024	3.8443	0.0940097
D_TRINITY_DN5964_c0_g1	D_TRINITY_DN5964_c0_g1_i3/D_TRINITY_DN5964_c0_g1_i8	Q587J7	TDR12	Putative ATP-dependent RNA helicase TDRD12	0	0	0	164.05	71.98	203.24	110.94	139.82	114	107.675	0.00016389	369.288	1.6032e-07	3.42965	0.0941139
A_TRINITY_DN20455_c0_g1	A_TRINITY_DN20455_c0_g1_i1/A_TRINITY_DN20455_c0_g1_i2	O60832	DKC1	H/ACA ribonucleoprotein complex subunit DKC1	0	0	0	0	0	62.07	11.96	96.59	119.2	2.30592		45.0962	0.0240898	19.5567	0.0945375
B_TRINITY_DN56506_c0_g1	B_TRINITY_DN56506_c0_g1_i1	P54098	DPOG1	DNA polymerase subunit gamma-1	0	0	0	0	0	16.69	18.15	9.8	35.39	1.5941		32.4097	0.0343847	20.331	0.0945412
D_TRINITY_DN774315_c0_g1	D_TRINITY_DN774315_c0_g1_i1	Q8N976	YG039	Putative uncharacterized protein FLJ38264	1519.55	962.37	374.1	806.36	1609.11	749.87	57.58	0	0	-1.12608		-12.6785	0.0500957	-11.2589	0.0949972
C_TRINITY_DN139524_c0_g1	C_TRINITY_DN139524_c0_g1_i2/C_TRINITY_DN139524_c0_g1_i4	Q13435	SF3B2	Splicing factor 3B subunit 2	0	0	0	60.42	0	0	88.99	170.69	42.25	5.94611	0.372644	86.7973	0.0071467	14.5973	0.0950382
D_TRINITY_DN34370_c0_g1	D_TRINITY_DN34370_c0_g1_i1	Q92793	CBP	CREB-binding protein	0	0	0	0	0	16.78	53.4	1.74	18.74	2.23837		50.8538	0.025881	22.7191	0.0954136
C_TRINITY_DN813519_c0_g1	C_TRINITY_DN813519_c0_g1_i1	P43246	MSH2	DNA mismatch repair protein Msh2	0	0	0	0	0	30.35	45.06	22.76	27.6	2.28883		37.6479	0.0238398	16.4486	0.0955732
D_TRINITY_DN81084_c0_g1	D_TRINITY_DN81084_c0_g1_i3	O75179	ANR17	Ankyrin repeat domain-containing protein 17	0	355.43	0	51.82	413.82	92.8	182.21	318.83	162.81	1.28101	0.947398	8.3177	0.0398795	6.49307	0.0957477
B_TRINITY_DN55678_c0_g1	B_TRINITY_DN55678_c0_g1_i1			Protein BCCIP homolog	0	0	0	0	0	90.98	37.61	83.97	200.31	2.32881		40.4847	0.0236066	17.3843	0.0957498
B_TRINITY_DN58077_c1_g1	B_TRINITY_DN58077_c1_g1_i4	Q5VIR6	VPS53	Vacuolar protein sorting-associated protein 53 homolog	0	0	0	0	88.63	39.26	47.04	56.81	59.08	6.39129		50.4816	0.00459427	7.89851	0.0959052
D_TRINITY_DN281737_c4_g1	D_TRINITY_DN281737_c4_g1_i1	Q8N2A0	CX062	Putative uncharacterized protein encoded by LINC00269	2220.52	2500.81	1734.33	817.53	1065.64	4378.72	0	0	0	-1.52271		-22.0782	0.0313005	-14.4993	0.0959855
B_TRINITY_DN56635_c0_g1	B_TRINITY_DN56635_c0_g1_i2	Q5VTE0	EF1A3	Putative elongation factor 1-alpha-like 3	0	0	119.15	502.96	4737.65	0	0	0	0	19.9657		-2.82212	0.650151	-56.3457	0.096012
A_TRINITY_DN6792_c0_g1	A_TRINITY_DN6792_c0_g1_i1	P17987	TCPA	T-complex protein 1 subunit alpha	0	0	0	0	101.86	438.66	303.06	194.82	170.6	24.5973	0.0431309	178.292	0.000228437	7.24844	0.0960737
B_TRINITY_DN61144_c0_g2	B_TRINITY_DN61144_c0_g2_i1/B_TRINITY_DN61144_c0_g2_i3	P41252	SYIC	Isoleucine--tRNA ligase cytoplasmic	0	0	0	0	0	173.16	125.02	119.07	130.32	4.67769	0.436486	62.9206	0.00916891	13.4512	0.0960751
C_TRINITY_DN242715_c0_g1	C_TRINITY_DN242715_c0_g1_i2	Q9Y697	NFS1	Cysteine desulfurase mitochondrial	0	0	0	0	0	44.24	76.21	17.5	66.08	1.61022		33.1171	0.0347149	20.5668	0.0960751
A_TRINITY_DN19579_c0_g1	A_TRINITY_DN19579_c0_g1_i10/A_TRINITY_DN19579_c0_g1_i2	Q9H172	ABCG4	ATP-binding cassette sub-family G member 4	0	0	0	23.11	0	0	55.56	65.74	42.12	1.84243		35.9528	0.0315417	19.5138	0.0961163
D_TRINITY_DN619674_c1_g1	D_TRINITY_DN619674_c1_g1_i2	Q96MD7	CI085	Uncharacterized protein C9orf85	1486.79	1223.32	186.71	711.05	2843.73	1549.56	0	49.36	79.62	1.27492		-6.78689	0.096558	-8.65276	0.0961163
C_TRINITY_DN464_c0_g1	C_TRINITY_DN464_c0_g1_i2/C_TRINITY_DN464_c0_g1_i1	O00217	NDUS8	NADH dehydrogenase [ubiquinone] iron-sulfur protein 8 mitochondrial	0	0	0	0	392.21	0	503.28	148.51	204.37	5.5805	0.38861	79.8688	0.00786657	14.3121	0.0961717
B_TRINITY_DN59138_c0_g1	B_TRINITY_DN59138_c0_g1_i1/B_TRINITY_DN59138_c0_g1_i2	Q12834	CDC20	Anaphase-promoting complex subunit cdc20	0	0	0	0	0	144.37	200.77	68.18	90.74	4.15814	0.487186	59.243	0.0124329	14.2475	0.0965047
C_TRINITY_DN33629_c0_g1	C_TRINITY_DN33629_c0_g1_i1	Q9H307	PININ		0	0	0	717.18	659.74	602.04	482.02	416.76	584.83	72.5231	0.000383902	225.744	7.90073e-07	3.11272	0.0965047
A_TRINITY_DN16924_c0_g1	A_TRINITY_DN16924_c0_g1_i4	P13639	EF2	Elongation factor 2	14.47	0	36.43	130.49	194.95	571.32	149.81	208.93	206.75	10.2441	0.0119143	31.9222	2.89034e-05	3.11614	0.0966615
A_TRINITY_DN4957_c0_g1	A_TRINITY_DN4957_c0_g1_i1/A_TRINITY_DN4957_c0_g1_i4/A_TRINITY_DN4957_c0_g1_i3	Q13506	NAB1	NGFI-A-binding protein 1	0	0	0	69.55	0	0	146.55	119.71	76.55	7.98639	0.273907	105.165	0.00452783	13.168	0.0968391
B_TRINITY_DN59700_c0_g2	B_TRINITY_DN59700_c0_g2_i3	O14647	CHD2	Chromodomain-helicase-DNA-binding protein 2	0	0	0	0	30.56	38.39	30.69	24.41	29.07	7.48466	0.207359	55.0401	0.00334246	7.35372	0.0968533
B_TRINITY_DN58389_c0_g1	B_TRINITY_DN58389_c0_g1_i6/B_TRINITY_DN58389_c0_g1_i4/B_TRINITY_DN58389_c0_g1_i3/B_TRINITY_DN58389_c0_g1_i5/B_TRINITY_DN58389_c0_g1_i2	P57723	PCBP4	KH domain-containing protein At4g18375	0	0	0	361.78	0	1391.82	721.48	1190.49	722.78	45.858	0.0158228	329.172	4.19209e-05	7.17806	0.0971017
B_TRINITY_DN59417_c0_g1	B_TRINITY_DN59417_c0_g1_i2	O14617	AP3D1	AP-3 complex subunit delta-1	0	0	0	0	80.94	58.32	69.62	38.55	54.92	9.56468	0.150072	66.9365	0.00201484	6.99829	0.0971017
C_TRINITY_DN332_c0_g1	C_TRINITY_DN332_c0_g1_i1				0	0	0	0	174.12	0	282.48	75.85	54.75	4.25983	0.495111	67.7696	0.012037	15.909	0.0971017
B_TRINITY_DN55746_c0_g1	B_TRINITY_DN55746_c0_g1_i3	Q15329	E2F5	Transcription factor E2F4	0	211.47	0	89.61	0	0	65.48	230.43	172.1	-1.57995		9.77854	0.118225	15.4496	0.0971187
C_TRINITY_DN1225875_c0_g1	C_TRINITY_DN1225875_c0_g1_i2/C_TRINITY_DN1225875_c0_g1_i1	Q5VW32	BROX	BRO1 domain-containing protein BROX	0	0	0	63.27	130.29	22.63	101.06	131.7	96.97	6.31402		47.125	0.00431317	7.46355	0.0974187
B_TRINITY_DN55858_c0_g1	B_TRINITY_DN55858_c0_g1_i1/B_TRINITY_DN55858_c0_g1_i2				0	0	0	0	324.08	0	132.23	330.94	368.48	2.63508		45.2448	0.0204042	17.1702	0.0978362
A_TRINITY_DN29644_c0_g1	A_TRINITY_DN29644_c0_g1_i1/A_TRINITY_DN29644_c0_g1_i4/A_TRINITY_DN29644_c0_g1_i3				0	0	0	0	152.48	134.89	131.69	125.22	135.19	5.80499		48.0927	0.00523195	8.28471	0.0978942
B_TRINITY_DN57440_c0_g1	B_TRINITY_DN57440_c0_g1_i2	Q9UNM6	PSD13	26S proteasome regulatory subunit RPN9	0	0	0	0	0	72.21	27.79	114.27	75.66	2.30776		39.4443	0.024583	17.092	0.0978942
C_TRINITY_DN39407_c0_g1	C_TRINITY_DN39407_c0_g1_i1	O00487	PSDE	26S proteasome non-ATPase regulatory subunit 14 homolog	0	0	0	149.41	191.88	722.04	246.24	219.47	369.55	32.8435	0.00742076	128.564	3.3858e-05	3.91444	0.0979683
C_TRINITY_DN194551_c0_g1	C_TRINITY_DN194551_c0_g1_i1	O43150	ASAP2	Arf-GAP with SH3 domain ANK repeat and PH domain-containing protein 2	0	0	0	0	0	0	49.21	0	53.43	-1		43.0319	0.103898	81.104	0.0979927
D_TRINITY_DN11524_c0_g1	D_TRINITY_DN11524_c0_g1_i1	Q14566	MCM6	DNA replication licensing factor MCM6	0	0	0	61.59	0	118.85	111.04	60.47	112.6	18.7481	0.0574226	122.372	0.000411393	6.52719	0.098111
A_TRINITY_DN25906_c0_g1	A_TRINITY_DN25906_c0_g1_i1	P62333	PRS10	26S proteasome regulatory subunit 10B	0	0	0	73.3	0	176.89	260.52	82	76.75	10.5462	0.149366	83.1678	0.00186449	7.88603	0.0981585
B_TRINITY_DN61685_c0_g2	B_TRINITY_DN61685_c0_g2_i5/B_TRINITY_DN61685_c0_g2_i1/B_TRINITY_DN61685_c0_g2_i3/B_TRINITY_DN61685_c0_g2_i4/B_TRINITY_DN61685_c0_g2_i2	Q8IZQ1	WDFY3	WD repeat and FYVE domain-containing protein 3	0	0	0	0	0	22.39	24.49	12.32	50.68	1.42636		29.4079	0.0423132	20.6174	0.0981585
C_TRINITY_DN3361_c0_g1	C_TRINITY_DN3361_c0_g1_i1	O15342	VA0E1	V-type proton ATPase subunit e	0	0	0	0	218.68	380.5	445.97	263.23	394.67	3.73393		39.0698	0.0119052	10.4634	0.0981585
C_TRINITY_DN428820_c0_g2	C_TRINITY_DN428820_c0_g2_i1	A0PJE2	DHR12	Dehydrogenase/reductase SDR family member 12	0	0	0	0	132.21	0	121.45	191.61	15.94	4.22882	0.506932	70.7968	0.0126732	16.7415	0.0981628
B_TRINITY_DN60395_c0_g1	B_TRINITY_DN60395_c0_g1_i4/B_TRINITY_DN60395_c0_g1_i5/B_TRINITY_DN60395_c0_g1_i6	P19784	CSK22	Casein kinase II subunit alpha-2	0	0	0	93.97	58.83	202.62	114.4	131.62	137.76	12.8277	0.0641399	58.2535	0.000726225	4.54124	0.0983398
B_TRINITY_DN61524_c0_g1	B_TRINITY_DN61524_c0_g1_i2/B_TRINITY_DN61524_c0_g1_i8/B_TRINITY_DN61524_c0_g1_i3/B_TRINITY_DN61524_c0_g1_i6/B_TRINITY_DN61524_c0_g1_i4/B_TRINITY_DN61524_c0_g1_i10	Q8N1W1	ARG28	A-kinase anchor protein 13	0	0	0	0	69.46	13.71	79.45	6.16	49.87	7.48372	0.253616	75.7335	0.00436073	10.1198	0.0983398
C_TRINITY_DN2414_c0_g1	C_TRINITY_DN2414_c0_g1_i2/C_TRINITY_DN2414_c0_g1_i3/C_TRINITY_DN2414_c0_g1_i4	Q9Y259	CHKB	Choline/ethanolamine kinase	0	0	0	0	0	0	59.03	171.39	0	-1		44.8035	0.101818	82.0305	0.0983398
D_TRINITY_DN472369_c0_g3	D_TRINITY_DN472369_c0_g3_i1	Q96CB5	CH044	Putative uncharacterized protein C8orf44	328.29	0	1848.89	1007.82	2393.59	1438.66	0	0	0	1.14733		-19.7457	0.0741484	-22.6549	0.0983398
B_TRINITY_DN55333_c0_g1	B_TRINITY_DN55333_c0_g1_i2/B_TRINITY_DN55333_c0_g1_i1				0	0	0	35.31	0	130.28	76.28	120.78	232.29	2.78931		30.2444	0.0196507	10.843	0.0984705
B_TRINITY_DN60386_c0_g1	B_TRINITY_DN60386_c0_g1_i1/B_TRINITY_DN60386_c0_g1_i6/B_TRINITY_DN60386_c0_g1_i2/B_TRINITY_DN60386_c0_g1_i3/B_TRINITY_DN60386_c0_g1_i5/B_TRINITY_DN60386_c0_g1_i4	Q9BY44	EIF2A	Eukaryotic translation initiation factor 2A	0	0	0	83.93	0	0	256.17	34.6	188.19	6.10819	0.379443	96.4438	0.00809762	15.7893	0.0993957
B_TRINITY_DN56032_c0_g1	B_TRINITY_DN56032_c0_g1_i1	Q13614	MTMR2	Myotubularin-related protein 2	0	0	0	6.75	0	0	0	66.59	97.14	1.04167		44.4234	0.0597293	42.6464	0.0996597
B_TRINITY_DN59555_c0_g1	B_TRINITY_DN59555_c0_g1_i1	Q02218	ODO1	2-oxoglutarate dehydrogenase mitochondrial	0	0	0	0	0	60.96	33.25	59.62	41.31	5.08418	0.403415	63.5076	0.00902097	12.4912	0.0996597
C_TRINITY_DN253_c0_g1	C_TRINITY_DN253_c0_g1_i1	P62841	RS15	40S ribosomal protein S15	0	0	0	354.27	2765.39	1877.66	879.63	1297.11	824.07	56.7638	0.0010855	189.909	3.04458e-06	3.34559	0.0996597
D_TRINITY_DN1921256_c0_g1	D_TRINITY_DN1921256_c0_g1_i1	P38606	VATA	V-type proton ATPase catalytic subunit A	307.73	771.4	349.78	331.52	1425.54	1189.95	0	0	90.12	1.41565	0.843675	-4.98182	0.128168	-7.05251	0.0996597
A_TRINITY_DN51383_c0_g1	A_TRINITY_DN51383_c0_g1_i1	Q9UNW1	MINP1	Multiple inositol polyphosphate phosphatase 1	0	0	0	0	0	36.13	34.31	24.75	94.35	1.60774		32.087	0.0365653	19.9579	0.0997332
A_TRINITY_DN89749_c0_g1	A_TRINITY_DN89749_c0_g1_i1	P52565	GDIR1	Probable rho GDP-dissociation inhibitor	54.29	0	0	965.63	805.3	1418.7	727.63	1386.68	353.91	42.6239	0.00274446	149.659	1.19088e-05	3.51116	0.0997332
B_TRINITY_DN56007_c1_g1	B_TRINITY_DN56007_c1_g1_i1	O15145	ARPC3	Actin-related protein 2/3 complex subunit 3-A	0	0	0	1042.2	647.26	555.08	889.71	528.86	751.73	55.8079	0.00170304	209.468	4.34605e-06	3.75338	0.0997332
B_TRINITY_DN58551_c0_g1	B_TRINITY_DN58551_c0_g1_i1	Q659C4	LAR1B	La-related protein 1B	55.74	0	0	0	0	482.39	361.31	330.89	175.88	5.67373	0.324426	59.2475	0.00698552	10.4424	0.0997332
D_TRINITY_DN38400_c2_g2	D_TRINITY_DN38400_c2_g2_i1	P47895	AL1A3	Aldehyde dehydrogenase family 1 member A3	0	0	0	581.2	242.32	718.05	12.06	12.12	0	32.516		2.23042	0.628018	-14.5784	0.0997332
C_TRINITY_DN1279_c0_g1	C_TRINITY_DN1279_c0_g1_i1	Q15637	SF01	Splicing factor 1	0	0	0	96.51	0	541.97	283.45	190.85	406.37	32.2606	0.0262549	217.526	0.00011012	6.74278	0.0999155
A_TRINITY_DN113717_c0_g1	A_TRINITY_DN113717_c0_g1_i1			Retrovirus-related Pol polyprotein from transposon TNT 1-94	2799.87	1661.78	1694.36	765.28	1240.58	831.55	1040.62	383.67	283.17	-2.87878	0.108625	-1.01058	0.986446	2.84865	0.0999369
B_TRINITY_DN55962_c0_g1	B_TRINITY_DN55962_c0_g1_i1	O75762	TRPA1	Transient receptor potential cation channel subfamily A member 1 homolog	0	0	0	0	0	23.74	4.47	29.75	107.96	1.03916		29.9878	0.0602112	28.8577	0.10037
D_TRINITY_DN629_c0_g1	D_TRINITY_DN629_c0_g1_i10/D_TRINITY_DN629_c0_g1_i5/D_TRINITY_DN629_c0_g1_i12/D_TRINITY_DN629_c0_g1_i14/D_TRINITY_DN629_c0_g1_i4	P17844	DDX5	Probable ATP-dependent RNA helicase DDX5	0	0	0	70.77	622.95	325.89	162.97	155.76	392.24	39.9946	0.00410663	150.492	1.60529e-05	3.7628	0.10037
B_TRINITY_DN55598_c0_g1	B_TRINITY_DN55598_c0_g1_i1/B_TRINITY_DN55598_c0_g1_i2				0	0	0	0	305.34	0	136.57	169.61	319.01	6.40948	0.337053	82.6901	0.0065272	12.9012	0.100463
D_TRINITY_DN347_c0_g1	D_TRINITY_DN347_c0_g1_i1	P10809	CH60	60 kDa heat shock protein mitochondrial	0	0	0	198.91	401	1238.47	334.25	389.41	378.3	118.266	7.7765e-05	371.398	9.48592e-08	3.14036	0.100463
B_TRINITY_DN58215_c0_g1	B_TRINITY_DN58215_c0_g1_i1	Q92747	ARC1A	Actin-related protein 2/3 complex subunit 1A-B	0	0	0	726.85	765.06	1303.46	624.11	549.73	497.69	118.933	4.18521e-05	325.244	5.77715e-08	2.73468	0.100474
A_TRINITY_DN25892_c0_g1	A_TRINITY_DN25892_c0_g1_i1	Q9Y371	SHLB1		0	0	0	0	0	65.69	89.13	76.9	85.64	1.63425		30.572	0.0360093	18.707	0.100865
B_TRINITY_DN46854_c0_g1	B_TRINITY_DN46854_c0_g1_i1				0	0	0	71.86	0	0	243.56	0	865.05	1.10946		47.9686	0.0568819	43.2359	0.100865
C_TRINITY_DN1207_c0_g1	C_TRINITY_DN1207_c0_g1_i1	Q99436	PSB7	Proteasome subunit beta type-7	0	0	0	121.27	2.06	249.7	141.58	229.25	215.23	11.8038	0.113538	79.1739	0.00132493	6.70752	0.100865
B_TRINITY_DN59784_c0_g1	B_TRINITY_DN59784_c0_g1_i2	P35637	FUS	Transcription initiation factor TFIID subunit 15	0	0	0	0	334.67	0	120.65	285.21	344.8	5.44653	0.391305	72.1849	0.00866526	13.2534	0.101461
C_TRINITY_DN1845_c0_g1	C_TRINITY_DN1845_c0_g1_i1	P54578	UBP14	Ubiquitin carboxyl-terminal hydrolase 14	0	0	0	43.17	0	306.89	120.58	180.36	190.22	16.4087	0.0771356	113.473	0.00066196	6.91542	0.10194
C_TRINITY_DN8313_c0_g1	C_TRINITY_DN8313_c0_g1_i1	Q86V24	PAQR2	Adiponectin receptor protein	0	37	0	79.02	63.43	231.38	139.73	84.76	106.3	8.61422	0.110053	36.0524	0.00235642	4.18522	0.10194
C_TRINITY_DN4202_c0_g1	C_TRINITY_DN4202_c0_g1_i5	Q5JSL3	DOC11	Dedicator of cytokinesis protein 11	0	0	24.75	0	0	62.46	44.71	31.91	56.43	1.10367	1	13.2658	0.0628693	12.0197	0.102179
B_TRINITY_DN56150_c0_g3	B_TRINITY_DN56150_c0_g3_i1	P62861	RS30	Ubiquitin-like protein FUBI	0	0	0	980.45	0	0	1869.16	1060.3	1554.75	20.8402	0.108477	263.186	0.000878267	12.6288	0.102426
C_TRINITY_DN1085_c0_g1	C_TRINITY_DN1085_c0_g1_i1				0	0	0	0	0	0	177.21	272.05	0	-1		42.945	0.106245	78.401	0.102426
C_TRINITY_DN36575_c0_g1	C_TRINITY_DN36575_c0_g1_i1	Q8TBF2	PXL2B	Prostamide/prostaglandin F synthase	0	0	0	164.88	136.12	727.89	253.01	449.41	253.61	21.425	0.027014	98.0428	0.000186216	4.57609	0.102426
B_TRINITY_DN56858_c2_g1	B_TRINITY_DN56858_c2_g1_i1	P08865	RSSA	40S ribosomal protein S0-A	0	0	0	301.17	0	0	510.35	864.69	472.66	2.41274		42.2147	0.0237112	17.4966	0.102459
B_TRINITY_DN57100_c1_g4	B_TRINITY_DN57100_c1_g4_i2/B_TRINITY_DN57100_c1_g4_i1	Q9Y294	ASF1A	Histone chaperone ASF1A	0	0	0	87.4	0	266.53	108.35	288.38	277.01	6.26711		51.9776	0.00547796	8.2937	0.102849
D_TRINITY_DN117501_c0_g1	D_TRINITY_DN117501_c0_g1_i1	O00267	SPT5H	Transcription elongation factor SPT5	0	0	0	137.79	0	118.54	120.39	164.04	174.5	28.9438	0.0298073	187.163	0.000147922	6.46642	0.10308
B_TRINITY_DN57188_c0_g1	B_TRINITY_DN57188_c0_g1_i5	P04181	OAT	Ornithine aminotransferase mitochondrial	0	0	0	0	110.01	1945.35	861.62	1471.15	732.11	70.0681	0.0125683	615.782	2.7352e-05	8.78834	0.103243
A_TRINITY_DN8679_c0_g1	A_TRINITY_DN8679_c0_g1_i1/A_TRINITY_DN8679_c0_g1_i2				0	314.35	0	2463.75	838.72	1126.72	2137.84	1657.52	1181.58	17.4655	0.0221369	72.0458	0.000124214	4.12504	0.103294
B_TRINITY_DN59720_c2_g3	B_TRINITY_DN59720_c2_g3_i2	P28749	RBL1	Retinoblastoma-like protein 1	594.02	321.96	660.07	641.89	336.67	806.24	277.21	747.61	320.22	-1.15793	0.956263	2.75006	0.106039	3.18438	0.103859
C_TRINITY_DN308_c0_g1	C_TRINITY_DN308_c0_g1_i1	P42285	MTREX	Exosome RNA helicase MTR4	0	0	0	0	0	190.52	144.92	102.54	124.69	15.3249	0.136832	172.126	0.00144911	11.2317	0.104292
C_TRINITY_DN372878_c0_g1	C_TRINITY_DN372878_c0_g1_i6/C_TRINITY_DN372878_c0_g1_i1	Q9GZR5	ELOV4	Elongation of very long chain fatty acids protein 1	0	0	0	0	0	0	133.73	0	201.92	-1		41.9278	0.10939	77.5188	0.104532
C_TRINITY_DN986_c0_g4	C_TRINITY_DN986_c0_g4_i1	P20618	PSB1	Proteasome subunit beta type-1-A	0	0	0	169.43	0	0	332.33	119.04	344.23	7.16531	0.309987	92.5434	0.00603714	12.9155	0.104532
C_TRINITY_DN372225_c0_g1	C_TRINITY_DN372225_c0_g1_i1	Q96BP3	PPWD1	Peptidylprolyl isomerase domain and WD repeat-containing protein 1	0	0	0	40.98	0	0	43	97.93	55.41	4.68224	0.447577	63.9108	0.0114027	13.6496	0.10465
A_TRINITY_DN3460_c0_g1	A_TRINITY_DN3460_c0_g1_i2/A_TRINITY_DN3460_c0_g1_i7/A_TRINITY_DN3460_c0_g1_i5	Q9Y4L1	HYOU1	Hypoxia up-regulated protein 1	0	0	0	0	0	167.51	61.92	186.04	98.96	12.8626	0.167364	146.663	0.00204284	11.4022	0.104858
B_TRINITY_DN53915_c0_g1	B_TRINITY_DN53915_c0_g1_i1/B_TRINITY_DN53915_c0_g1_i3				0	0	0	121.78	373.78	154.89	151.25	224.37	615.13	4.7962		37.9395	0.00820976	7.91032	0.104858
C_TRINITY_DN7968_c0_g1	C_TRINITY_DN7968_c0_g1_i3/C_TRINITY_DN7968_c0_g1_i1/C_TRINITY_DN7968_c0_g1_i2	P61086	UBE2K	Probable ubiquitin-conjugating enzyme E2 21	0	0	0	0	0	206.06	181.37	171.97	116.26	3.79516		50.0343	0.0145511	13.1837	0.104858
A_TRINITY_DN5941_c0_g1	A_TRINITY_DN5941_c0_g1_i1	P46781	RS9	40S ribosomal protein S9	0	0	0	684.08	0	4244.51	1764.12	2743.78	2405.8	87.7351	0.00452477	616.456	7.23244e-06	7.02633	0.104995
B_TRINITY_DN57933_c2_g4	B_TRINITY_DN57933_c2_g4_i1	Q68EM7	RHG17	Rho GTPase-activating protein 17	62.62	0	0	0	12.73	345.68	120.53	154.92	365.6	3.79623	0.476777	37.3599	0.0162289	9.84131	0.104995
D_TRINITY_DN994066_c0_g1	D_TRINITY_DN994066_c0_g1_i1	Q9Y5J1	UTP18	U3 small nucleolar RNA-associated protein 18 homolog	0	0	0	0	0	41.15	20.61	92.13	52.16	1.60922		31.8917	0.0389567	19.8181	0.104995
B_TRINITY_DN51735_c0_g2	B_TRINITY_DN51735_c0_g2_i2				0	0	0	0	7472.68	0	28836.7	27513.8	26392.6	98.9714	0.110992	6854.86	0.000597805	69.2609	0.105266
B_TRINITY_DN60345_c1_g1	B_TRINITY_DN60345_c1_g1_i3/B_TRINITY_DN60345_c1_g1_i1/B_TRINITY_DN60345_c1_g1_i4	Q07864	DPOE1	DNA polymerase epsilon catalytic subunit A	0	0	0	13.16	0	0	56.14	16.84	6.34	1.69822		34.1618	0.0391022	20.1162	0.105266
C_TRINITY_DN286_c0_g1	C_TRINITY_DN286_c0_g1_i1/C_TRINITY_DN286_c0_g1_i2	Q08945	SSRP1	FACT complex subunit SSRP1	0	0	0	49.72	0	159.59	65.13	100.45	165.49	11.3342	0.12344	76.9702	0.00158607	6.79097	0.10527
A_TRINITY_DN17438_c0_g1	A_TRINITY_DN17438_c0_g1_i2	Q13557	KCC2D	Calcium/calmodulin-dependent protein kinase type II delta chain	0	0	0	156.96	12.43	237.23	155.75	251.92	201.94	25.0534	0.0361056	155.223	0.000214356	6.19568	0.10538
D_TRINITY_DN200116_c0_g2	D_TRINITY_DN200116_c0_g2_i6/D_TRINITY_DN200116_c0_g2_i5	Q86U44	MTA70	N6-adenosine-methyltransferase subunit METTL3	0	0	0	0	0	41.74	54.15	42.09	79.79	1.43439		25.3034	0.0453821	17.6405	0.10538
A_TRINITY_DN13035_c0_g1	A_TRINITY_DN13035_c0_g1_i1/A_TRINITY_DN13035_c0_g1_i2				0	0	0	53.45	0	69.04	161.94	131.67	148.34	1.96909		26.8027	0.0292986	13.6117	0.105801
B_TRINITY_DN55547_c0_g1	B_TRINITY_DN55547_c0_g1_i2/B_TRINITY_DN55547_c0_g1_i4/B_TRINITY_DN55547_c0_g1_i1/B_TRINITY_DN55547_c0_g1_i3	O95067	CCNB2	Cyclin-A3-2	0	80.45	0	0	0	0	107.22	0	132.73	-3.30172		15.0332	0.193903	49.6353	0.105801
B_TRINITY_DN57856_c0_g1	B_TRINITY_DN57856_c0_g1_i1	O60488	ACSL4	Long-chain-fatty-acid--CoA ligase 4	0	0	0	0	0	71.15	34.48	62.5	57.6	4.40344		54.5033	0.0120814	12.3774	0.105801
C_TRINITY_DN204535_c0_g1	C_TRINITY_DN204535_c0_g1_i2	Q6V0I7	FAT4	Neurogenic locus notch homolog protein 2	0	0	0	31.53	64.92	0	202.53	58.46	36.24	2.19215		33.0445	0.0277626	15.074	0.105801
C_TRINITY_DN267206_c0_g2	C_TRINITY_DN267206_c0_g2_i2	O43290	SNUT1	U4/U6.U5 tri-snRNP-associated protein 1	0	0	0	61.27	0	96.24	76.81	111.63	67.45	12.8517	0.103827	84.8662	0.00120457	6.60351	0.105801
C_TRINITY_DN7352_c0_g1	C_TRINITY_DN7352_c0_g1_i6/C_TRINITY_DN7352_c0_g1_i7	P55084	ECHB	Trifunctional enzyme subunit beta mitochondrial	0	0	0	46.12	114.8	12.69	46.33	92.09	64.11	13.4148	0.0797286	73.5751	0.000813151	5.48462	0.105801
D_TRINITY_DN2818_c0_g2	D_TRINITY_DN2818_c0_g2_i7	O00231	PSD11	26S proteasome non-ATPase regulatory subunit 11	0	0	0	149.23	0	23.56	328.1	228.48	106.24	3.51228		53.0583	0.0170823	15.1065	0.105922
D_TRINITY_DN2822_c0_g1	D_TRINITY_DN2822_c0_g1_i1/D_TRINITY_DN2822_c0_g1_i2	Q99643	C560	Succinate dehydrogenase cytochrome b560 subunit mitochondrial	0	0	0	125.32	0	0	216.19	321.21	114.48	4.81398	0.441698	66.0125	0.0112715	13.7127	0.106242
B_TRINITY_DN58999_c0_g1	B_TRINITY_DN58999_c0_g1_i2/B_TRINITY_DN58999_c0_g1_i1	P48739	PIPNB	Phosphatidylinositol transfer protein 5	0	0	0	341.07	307.78	169.52	280.67	315.6	231.68	16.7682	0.0370248	69.1558	0.000406695	4.12422	0.10636
A_TRINITY_DN12863_c0_g1	A_TRINITY_DN12863_c0_g1_i2	Q99501	GA2L1	GAS2-like protein 1	0	0	0	0	0	0	0	97.09	196.91	-1		41.3181	0.112224	76.6634	0.106424
B_TRINITY_DN57346_c0_g1	B_TRINITY_DN57346_c0_g1_i10/B_TRINITY_DN57346_c0_g1_i7/B_TRINITY_DN57346_c0_g1_i14/B_TRINITY_DN57346_c0_g1_i1/B_TRINITY_DN57346_c0_g1_i11/B_TRINITY_DN57346_c0_g1_i6/B_TRINITY_DN57346_c0_g1_i4/B_TRINITY_DN57346_c0_g1_i13/B_TRINITY_DN57346_c0_g1_i3/B_TRINITY_DN57346_c0_g1_i2/B_TRINITY_DN57346_c0_g1_i8/B_TRINITY_DN57346_c0_g1_i9	Q9H4G0	E41L1	Band 4.1-like protein 3	0	0	0	0	538.92	0	290.76	218.54	450.05	12.5661	0.187263	159.098	0.00220907	12.6609	0.106515
A_TRINITY_DN17187_c0_g1	A_TRINITY_DN17187_c0_g1_i3	Q02880	TOP2B	DNA topoisomerase 2-beta	0	0	0	65.88	56	348.96	130.47	150.64	76.51	62.8312	0.00148364	243.304	3.65512e-06	3.87234	0.106535
B_TRINITY_DN61780_c0_g1	B_TRINITY_DN61780_c0_g1_i1/B_TRINITY_DN61780_c0_g1_i2	O15294	OGT1	UDP-N-acetylglucosamine--peptide N-acetylglucosaminyltransferase 110 kDa subunit	0	0	0	0	0	18.42	32.43	29.71	25.46	1.41925		25.232	0.0481205	17.7784	0.106697
B_TRINITY_DN55912_c0_g1	B_TRINITY_DN55912_c0_g1_i1	Q9NPF5	DMAP1	DNA methyltransferase 1-associated protein 1	0	0	0	0	0	58.08	80.84	29.13	65.22	2.30278		36.2774	0.0275148	15.7538	0.107079
B_TRINITY_DN54967_c0_g1	B_TRINITY_DN54967_c0_g1_i1	Q9UHY1	NRBP	Nuclear receptor-binding protein	0.79	0	0	0	0	51.51	54.72	34.42	62.95	2.30217		35.0636	0.0274578	15.2307	0.107266
B_TRINITY_DN61056_c0_g2	B_TRINITY_DN61056_c0_g2_i1	Q14318	FKBP8	Peptidyl-prolyl cis-trans isomerase FKBP8	0	0	0	67.79	37.53	16.06	45.51	109.14	54.01	9.87241	0.140073	62.9475	0.00210744	6.3761	0.107266
C_TRINITY_DN8369_c0_g1	C_TRINITY_DN8369_c0_g1_i4/C_TRINITY_DN8369_c0_g1_i6/C_TRINITY_DN8369_c0_g1_i1	O00505	IMA4	Importin subunit alpha-3	0	0	0	327.04	348.29	410.81	193.09	249.45	328.35	49.448	0.00138882	154.616	4.87514e-06	3.12684	0.107266
A_TRINITY_DN42040_c0_g1	A_TRINITY_DN42040_c0_g1_i1/A_TRINITY_DN42040_c0_g1_i2	Q9Y5P4	CERT	Ceramide transfer protein	21.14	0	0	0	45.56	13.64	80.52	69.09	0	1.45789		23.6459	0.0549245	16.2192	0.107483
C_TRINITY_DN50259_c0_g2	C_TRINITY_DN50259_c0_g2_i1	P19387	RPB3	DNA-directed RNA polymerase II subunit RPB3	0	0	0	165.86	0	332.87	208.5	253.77	262.58	18.9408	0.0553123	115.162	0.000449278	6.08007	0.107483
B_TRINITY_DN55961_c0_g1	B_TRINITY_DN55961_c0_g1_i1	O60218	AK1BA	Aldo-keto reductase family 1 member B10	0	0	0	0	0	0	137.81	118.59	0	-1		40.6856	0.113603	75.4836	0.107535
D_TRINITY_DN34353_c0_g1	D_TRINITY_DN34353_c0_g1_i2	Q14008	CKAP5	Cytoskeleton-associated protein 5	0	0	0	71.99	0	57.02	105.8	89.49	45.37	15.0064	0.091169	104.195	0.000937142	6.9434	0.107566
A_TRINITY_DN17470_c0_g1	A_TRINITY_DN17470_c0_g1_i2/A_TRINITY_DN17470_c0_g1_i3/A_TRINITY_DN17470_c0_g1_i8/A_TRINITY_DN17470_c0_g1_i5/A_TRINITY_DN17470_c0_g1_i6	Q587J7	TDR12	Putative ATP-dependent RNA helicase TDRD12	0	0	0	0	0	28.77	36.64	14.67	16.34	4.40541	0.464475	56.5475	0.0126316	12.8359	0.107592
B_TRINITY_DN54792_c0_g1	B_TRINITY_DN54792_c0_g1_i1/B_TRINITY_DN54792_c0_g1_i3	Q9P2M4	TBC14	TBC1 domain family member 14	0	0	0	5.47	325.72	0	541.6	87.83	119.41	6.13716	0.382219	92.7588	0.00977862	15.1143	0.108234
B_TRINITY_DN57738_c1_g4	B_TRINITY_DN57738_c1_g4_i3/B_TRINITY_DN57738_c1_g4_i4/B_TRINITY_DN57738_c1_g4_i1				0	0	0	0	0	95.64	70.35	58.12	171.08	1.86539		32.1934	0.0371596	17.2583	0.108958
C_TRINITY_DN2955_c0_g1	C_TRINITY_DN2955_c0_g1_i1/C_TRINITY_DN2955_c0_g1_i2	Q13535	ATR	Serine/threonine-protein kinase atr	0	0	0	0	52.21	52.74	49.8	36.46	41.78	6.7998		49.0886	0.00491929	7.21912	0.109163
A_TRINITY_DN16846_c1_g1	A_TRINITY_DN16846_c1_g1_i1	P83881	RL36A	60S ribosomal protein L44	0	0	0	1528.87	575.35	633.94	648.06	1323.39	1544	30.2833	0.0146413	137.307	7.50932e-05	4.53408	0.10935
B_TRINITY_DN57032_c0_g1	B_TRINITY_DN57032_c0_g1_i1/B_TRINITY_DN57032_c0_g1_i2				0	0	0	220.57	75.04	162.04	269.29	199.22	161.64	11.4122	0.100586	62.0275	0.00133115	5.43517	0.10935
C_TRINITY_DN67772_c0_g1	C_TRINITY_DN67772_c0_g1_i2/C_TRINITY_DN67772_c0_g1_i3/C_TRINITY_DN67772_c0_g1_i1	Q05519	SRS11	Serine/arginine-rich splicing factor 11	0	0	0	100.31	0	0	200.46	115.84	156.92	6.33602	0.343734	78.3137	0.0078957	12.3601	0.10935
C_TRINITY_DN80478_c0_g1	C_TRINITY_DN80478_c0_g1_i1	O43765	SGTA	Small glutamine-rich tetratricopeptide repeat-containing protein alpha	0	0	0	0	341.43	0.01	81.56	216.08	421.17	7.54413	0.298963	95.9237	0.00609783	12.715	0.109697
D_TRINITY_DN19465_c0_g1	D_TRINITY_DN19465_c0_g1_i3	Q8WUM4	PDC6I	Programmed cell death 6-interacting protein	0	0	0	52.81	0	0	60.02	78.89	103.3	4.68301	0.445269	60.347	0.012037	12.8864	0.109697
B_TRINITY_DN56270_c1_g8	B_TRINITY_DN56270_c1_g8_i1/B_TRINITY_DN56270_c1_g8_i4				1753.6	1375.53	1165.23	511.31	610.54	250.91	224.78	251.99	385.68	-3.81863	0.0301746	-1.46638	0.453579	2.60413	0.109914
A_TRINITY_DN31850_c0_g1	A_TRINITY_DN31850_c0_g1_i1	P40939	ECHA	Trifunctional enzyme subunit alpha mitochondrial	0	0	0	0	0	0	104.49	55.98	0	-1		40.0501	0.117194	74.9359	0.11009
B_TRINITY_DN59434_c0_g1	B_TRINITY_DN59434_c0_g1_i1	P43686	PRS6B	26S proteasome regulatory subunit 6B	217.13	0	0	569.68	1110.04	1428.93	544.11	666.42	820.43	10.7825	0.00685162	34.1113	8.4151e-06	3.16357	0.11044
B_TRINITY_DN54613_c0_g1	B_TRINITY_DN54613_c0_g1_i2	P56537	IF6	Eukaryotic translation initiation factor 6-2	0	64.1	0	138.85	0	531.38	220.99	267.9	310.04	9.05576	0.140073	49.9528	0.00280135	5.51613	0.110799
B_TRINITY_DN56273_c0_g1	B_TRINITY_DN56273_c0_g1_i2/B_TRINITY_DN56273_c0_g1_i1	P61353	RL27	60S ribosomal protein L27	0	0	0	601.06	2181.21	1709.16	1054.73	611.38	916.64	45.9166	0.00154926	138.146	7.23244e-06	3.00862	0.110799
B_TRINITY_DN61201_c0_g2	B_TRINITY_DN61201_c0_g2_i10/B_TRINITY_DN61201_c0_g2_i8	O15084	ANR28	Serine/threonine-protein phosphatase 6 regulatory ankyrin repeat subunit B	0	0	0	261.86	189.65	154.56	171.39	165.81	252.32	30.2278	0.00967783	115.172	5.44856e-05	3.81015	0.110799
C_TRINITY_DN18702_c1_g1	C_TRINITY_DN18702_c1_g1_i2	P98155	VLDLR	Low-density lipoprotein receptor-related protein 2	0	0	0	47.51	69.61	235.23	133.44	106.93	46.44	26.466	0.0173507	112.688	0.000106258	4.25784	0.110799
C_TRINITY_DN34752_c1_g1	C_TRINITY_DN34752_c1_g1_i2	Q96EY1	DNJA3	Chaperone protein DnaJ	0	0	0	0	0	0	54.7	124.03	0	-1		40.0303	0.117832	74.7743	0.110799
C_TRINITY_DN6689_c0_g1	C_TRINITY_DN6689_c0_g1_i2	Q86XS8	GOLI	E3 ubiquitin-protein ligase RNF130	0	0	0	59.47	400.05	47.81	181.93	234.16	74.56	15.7143	0.0645137	85.3991	0.000647656	5.43448	0.111134
D_TRINITY_DN66478_c5_g1	D_TRINITY_DN66478_c5_g1_i1	Q99856	ARI3A	AT-rich interactive domain-containing protein cfi-1	0	0	0	0	168.93	30.43	53.4	103.96	70.71	12.6375	0.11696	89.8387	0.00149172	7.10887	0.111274
B_TRINITY_DN54959_c0_g1	B_TRINITY_DN54959_c0_g1_i1/B_TRINITY_DN54959_c0_g1_i2	P28070	PSB4	Proteasome subunit beta type-4	0	0	0	32.01	1.15	497.19	512.11	271.7	77.4	9.70404	0.193899	87.8422	0.00321162	9.05212	0.111307
B_TRINITY_DN59987_c0_g1	B_TRINITY_DN59987_c0_g1_i1/B_TRINITY_DN59987_c0_g1_i3/B_TRINITY_DN59987_c0_g1_i4	P27635	RL10	60S ribosomal protein L10-like	0	0	0	1932.78	1116.43	1956.19	1162.08	1300.19	1236.29	119.481	7.43462e-05	360.189	1.04608e-07	3.01463	0.111466
C_TRINITY_DN6933_c0_g1	C_TRINITY_DN6933_c0_g1_i4/C_TRINITY_DN6933_c0_g1_i1	Q86V21	AACS	Acetoacetyl-CoA synthetase	0	0	2.1	0	64.37	341.83	130.84	184.99	199.51	20.2627	0.0657294	146.716	0.000522442	7.24071	0.111558
A_TRINITY_DN10766_c0_g1	A_TRINITY_DN10766_c0_g1_i3/A_TRINITY_DN10766_c0_g1_i1	A1L020	MEX3A	RNA-binding protein MEX3A	0	0	0	99.79	0	96.28	148.56	116.03	104.92	8.83163	0.178264	62.2438	0.00307689	7.04783	0.111725
B_TRINITY_DN57984_c0_g1	B_TRINITY_DN57984_c0_g1_i2/B_TRINITY_DN57984_c0_g1_i3/B_TRINITY_DN57984_c0_g1_i1	A0A0G2JPF8	A0A0G2JPF8	Heterogeneous nuclear ribonucleoprotein C	0	0	0	128.41	61.36	22.42	84	116.71	233.32	10.6777	0.149366	79.1984	0.00216314	7.41718	0.112168
B_TRINITY_DN52821_c0_g1	B_TRINITY_DN52821_c0_g1_i2				0	0	0	0	0	0	132.71	0	78.19	-1		39.7151	0.119502	74.0534	0.112554
A_TRINITY_DN6590_c0_g1	A_TRINITY_DN6590_c0_g1_i3	Q12802	AKP13	A-kinase anchor protein 13	0	0	0	0	0	0	37.57	0	69.96	-1		39.0483	0.120647	73.5011	0.112616
D_TRINITY_DN470325_c0_g1	D_TRINITY_DN470325_c0_g1_i2/D_TRINITY_DN470325_c0_g1_i1	O60502	OGA	Protein O-GlcNAcase	0	0	0	38.31	0	0	15.3	101.57	93.1	5.9678	0.38177	82.2038	0.00936174	13.7746	0.112616
B_TRINITY_DN56394_c0_g2	B_TRINITY_DN56394_c0_g2_i3	P82673	RT35	28S ribosomal protein S35 mitochondrial	0	0	0	77.64	0	0	134.29	77.61	143.92	4.69523	0.447145	60.2284	0.0125237	12.8276	0.112973
D_TRINITY_DN289324_c1_g1	D_TRINITY_DN289324_c1_g1_i2/D_TRINITY_DN289324_c1_g1_i1	Q8N976	YG039	Putative uncharacterized protein FLJ38264	3160.75	2123.42	1544.09	752.07	5685.25	2016.49	0	87.16	310.14	-1.20026	0.966854	-6.33111	0.0497255	-5.27479	0.112973
C_TRINITY_DN9866_c0_g1	C_TRINITY_DN9866_c0_g1_i3/C_TRINITY_DN9866_c0_g1_i1	O60285	NUAK1	Serine/threonine-protein kinase ark1	0	0	0	0	86.76	25.88	158.26	54.06	19.52	2.90305		37.8666	0.0224508	13.0438	0.113255
B_TRINITY_DN53855_c0_g1	B_TRINITY_DN53855_c0_g1_i2	Q14517	FAT1	Protein eyes shut	0	0	0	0	0	0	105.71	0	181.7	-1		39.4116	0.120058	73.0568	0.113495
C_TRINITY_DN55578_c0_g1	C_TRINITY_DN55578_c0_g1_i1	P62875	RPAB5	DNA-directed RNA polymerases I II and III subunit RPABC5	0	0	0	0	1093.72	0	581.81	1878.02	385.84	2.74059		49.1213	0.0242265	17.9236	0.113623
A_TRINITY_DN25910_c0_g1	A_TRINITY_DN25910_c0_g1_i1	Q92620	PRP16	Pre-mRNA-splicing factor ATP-dependent RNA helicase PRP16	0	0	0	0	20.53	11.51	43.05	30.89	2.01	3.54631		43.4717	0.0178235	12.2583	0.113761
B_TRINITY_DN59825_c0_g1	B_TRINITY_DN59825_c0_g1_i1/B_TRINITY_DN59825_c0_g1_i2	Q12772	SRBP2	Sterol regulatory element-binding protein 2	24.58	31.07	143.63	0	291.63	79.43	77.79	109.94	159.92	-1.13886	1	4.78792	0.0995955	5.45277	0.113761
B_TRINITY_DN60188_c0_g1	B_TRINITY_DN60188_c0_g1_i1/B_TRINITY_DN60188_c0_g1_i2/B_TRINITY_DN60188_c0_g1_i3/B_TRINITY_DN60188_c0_g1_i4	Q8N3S3	PHTF2	Protein PHTF2	0	0	0	11.18	0	74.92	46.91	92.85	52.49	3.15405		35.0005	0.0149676	11.097	0.113773
B_TRINITY_DN60896_c0_g1	B_TRINITY_DN60896_c0_g1_i10/B_TRINITY_DN60896_c0_g1_i1/B_TRINITY_DN60896_c0_g1_i8/B_TRINITY_DN60896_c0_g1_i6	Q8WZ42	TITIN		0	0	0	0	139.75	0	72.61	62.07	160.62	4.22305	0.48687	54.3226	0.0145857	12.8634	0.113773
C_TRINITY_DN90626_c0_g1	C_TRINITY_DN90626_c0_g1_i2	Q96DI7	SNR40	U5 small nuclear ribonucleoprotein 40 kDa protein	0	0	0	0	0	98.39	73.88	123.64	53.04	3.03329		41.7171	0.0221356	13.7531	0.113875
B_TRINITY_DN7465_c0_g1	B_TRINITY_DN7465_c0_g1_i2/B_TRINITY_DN7465_c0_g1_i1	P25398	RS12	40S ribosomal protein S12	0	0	0	1247.08	6225.08	1041.93	1978.1	1668.62	1815.69	55.6215	0.00162105	194.606	4.96611e-06	3.49876	0.113972
C_TRINITY_DN1290_c0_g1	C_TRINITY_DN1290_c0_g1_i2/C_TRINITY_DN1290_c0_g1_i5/C_TRINITY_DN1290_c0_g1_i6/C_TRINITY_DN1290_c0_g1_i4/C_TRINITY_DN1290_c0_g1_i1				0	0	0	161.9	0	0.03	202.26	211.23	291.88	6.4587	0.337097	76.7331	0.00809001	11.8806	0.114152
D_TRINITY_DN355051_c0_g1	D_TRINITY_DN355051_c0_g1_i5	Q96RP9	EFGM	Elongation factor G mitochondrial	0	0	0	28.07	0	5.61	24.4	28.85	53.13	4.18579		39.9018	0.0131582	9.53268	0.114672
C_TRINITY_DN10146_c0_g1	C_TRINITY_DN10146_c0_g1_i2/C_TRINITY_DN10146_c0_g1_i1	O75150	BRE1B	E3 ubiquitin-protein ligase BRE1B	0	0	0	0	140.31	49.71	69.06	75.96	57.82	10.289	0.14349	68.3323	0.00228388	6.64127	0.11474
C_TRINITY_DN51051_c0_g1	C_TRINITY_DN51051_c0_g1_i1/C_TRINITY_DN51051_c0_g1_i8/C_TRINITY_DN51051_c0_g1_i9	Q93009	UBP7	Ubiquitin carboxyl-terminal hydrolase 7	0	0	0	35.85	0	68.23	89.08	26.8	48.1	13.5227	0.104014	90.5375	0.0013039	6.69524	0.115152
A_TRINITY_DN4041_c0_g1	A_TRINITY_DN4041_c0_g1_i1	Q93084	AT2A3	Sarcoplasmic/endoplasmic reticulum calcium ATPase 3	0	62.14	0	12.35	0	452.28	222.98	282.85	161.37	5.84728	0.244241	47.9387	0.00379644	8.19846	0.115294
C_TRINITY_DN1363043_c0_g1	C_TRINITY_DN1363043_c0_g1_i1/C_TRINITY_DN1363043_c0_g1_i2	Q07352	TISB	mRNA decay activator protein ZFP36L1	0	0	0	0	25.72	357.21	233.39	171.78	292.66	8.14081	0.258575	87.2775	0.00528151	10.721	0.115294
C_TRINITY_DN77929_c0_g1	C_TRINITY_DN77929_c0_g1_i2/C_TRINITY_DN77929_c0_g1_i1	Q9H3U5	MFSD1	Major facilitator superfamily domain-containing protein 1	0	0	0	0	0	96.32	67.01	127.59	49.84	3.02997		41.6644	0.0224692	13.7508	0.115311
D_TRINITY_DN656_c0_g1	D_TRINITY_DN656_c0_g1_i2	Q8TD08	MK15	Mitogen-activated protein kinase 15	0	0	0	0	0	0	98.18	0	90.8	-1		38.5484	0.12301	72.0113	0.115642
C_TRINITY_DN841641_c0_g1	C_TRINITY_DN841641_c0_g1_i1	Q92556	ELMO1	Engulfment and cell motility protein 1	0.12	0	0	0	0	0	0	102.22	97.82	-1		38.422	0.123324	71.6916	0.116023
D_TRINITY_DN1109_c0_g2	D_TRINITY_DN1109_c0_g2_i1	P27694	RFA1	Replication protein A 70 kDa DNA-binding subunit	0	0	0	0	96.23	0	52.8	129.69	34.08	3.14984		46.524	0.0222544	14.7703	0.116023
D_TRINITY_DN17610_c0_g1	D_TRINITY_DN17610_c0_g1_i6/D_TRINITY_DN17610_c0_g1_i9	P49760	CLK2	Dual specificity protein kinase CLK2	0	0	0	0	0	112.37	78.39	111.98	69.07	3.60588		45.1121	0.0182412	12.5107	0.116209
A_TRINITY_DN14696_c0_g1	A_TRINITY_DN14696_c0_g1_i1	Q00325	MPCP	Phosphate carrier protein mitochondrial	0	0	0	234.01	0	470.5	223.91	328.3	446.66	26.1134	0.0339254	153.255	0.000226056	5.8688	0.116255
A_TRINITY_DN19611_c0_g1	A_TRINITY_DN19611_c0_g1_i1	Q9Y6X1	SERP1	Stress-associated endoplasmic reticulum protein 1	0	0	0	0	654.93	943.33	2328.22	1463.84	0	6.84476	0.361691	103.325	0.00846922	15.0955	0.116255
B_TRINITY_DN54787_c0_g1	B_TRINITY_DN54787_c0_g1_i22/B_TRINITY_DN54787_c0_g1_i23/B_TRINITY_DN54787_c0_g1_i28/B_TRINITY_DN54787_c0_g1_i31/B_TRINITY_DN54787_c0_g1_i4/B_TRINITY_DN54787_c0_g1_i5/B_TRINITY_DN54787_c0_g1_i9/B_TRINITY_DN54787_c0_g1_i10/B_TRINITY_DN54787_c0_g1_i16/B_TRINITY_DN54787_c0_g1_i27/B_TRINITY_DN54787_c0_g1_i32/B_TRINITY_DN54787_c0_g1_i33/B_TRINITY_DN54787_c0_g1_i45/B_TRINITY_DN54787_c0_g1_i6/B_TRINITY_D…	Q9UQG0	POK11	Transposon Ty3-I Gag-Pol polyprotein	0	0	0	0	0	79.06	80.88	43.9	71.22	2.79121		43.7866	0.023114	15.6873	0.116255
B_TRINITY_DN59908_c1_g1	B_TRINITY_DN59908_c1_g1_i1/B_TRINITY_DN59908_c1_g1_i3	Q15008	PSMD6	26S proteasome non-ATPase regulatory subunit 6	0	0	0	188.34	131.19	58.88	366.23	33.46	211.1	13.533	0.0942976	81.9353	0.00129546	6.0545	0.116452
C_TRINITY_DN961139_c0_g1	C_TRINITY_DN961139_c0_g1_i1/C_TRINITY_DN961139_c0_g1_i2	P50995	ANX11	Annexin D5	0	0	0	0	0	0	97.49	63.39	0	-1		38.2749	0.124301	71.5795	0.116708
A_TRINITY_DN61315_c0_g1	A_TRINITY_DN61315_c0_g1_i4	P55039	DRG2	Developmentally-regulated GTP-binding protein 2	0	0	0	38.47	0	92.72	51.41	64.03	156.83	3.9675		32.7066	0.0148216	8.24362	0.116858
A_TRINITY_DN9232_c0_g1	A_TRINITY_DN9232_c0_g1_i1/A_TRINITY_DN9232_c0_g1_i2	P61006	RAB8A	Ras-related protein Rab-8A	0	5.71	0	0	140.65	0	64.06	382.19	16.35	2.17666		47.3056	0.0348109	21.7331	0.116961
B_TRINITY_DN56156_c0_g1	B_TRINITY_DN56156_c0_g1_i2/B_TRINITY_DN56156_c0_g1_i3	Q9UN37	VPS4A	Vacuolar protein sorting-associated protein 4A	0	0	0	0	119.55	0	116.85	37.74	102.85	4.22813	0.492666	55.5782	0.0152774	13.1449	0.116961
C_TRINITY_DN1122941_c0_g1	C_TRINITY_DN1122941_c0_g1_i1	Q5TEA6	SE1L2	Protein sel-1 homolog 2	0	0	0	17.26	134.83	0	94.97	55.16	74.08	8.67002	0.197924	66.354	0.0037513	7.65327	0.116966
A_TRINITY_DN16790_c0_g2	A_TRINITY_DN16790_c0_g2_i7/A_TRINITY_DN16790_c0_g2_i6/A_TRINITY_DN16790_c0_g2_i5	Q8IZQ1	WDFY3	WD repeat and FYVE domain-containing protein 3	0	0	0	107.57	138.01	25.35	83.69	84.56	138.25	21.3574	0.0338335	102.611	0.000237593	4.80445	0.11726
C_TRINITY_DN144179_c0_g2	C_TRINITY_DN144179_c0_g2_i1	O95394	AGM1	Phosphoacetylglucosamine mutase	0	0	0	0	0	53.13	124.76	6.68	98.41	1.60683		34.7467	0.0454566	21.6244	0.11726
B_TRINITY_DN56858_c2_g3	B_TRINITY_DN56858_c2_g3_i1	P08865	RSSA	40S ribosomal protein SA	0	0	0	491.72	94.16	1770.71	406.89	1212.45	839.46	37.9439	0.0118089	183.442	5.26963e-05	4.83457	0.117265
B_TRINITY_DN62142_c0_g1	B_TRINITY_DN62142_c0_g1_i1/B_TRINITY_DN62142_c0_g1_i2	P30876	RPB2	DNA-directed RNA polymerase II subunit RPB2	0	0	0	0	0	71.3	79.76	58.76	27.3	2.7725		34.645	0.02813	12.4959	0.117265
C_TRINITY_DN97449_c0_g1	C_TRINITY_DN97449_c0_g1_i1	Q9UJZ1	STML2	Stomatin-like protein 2 mitochondrial	0	0	0	93.6	0	225.41	125.32	152.13	170.72	13.1891	0.0984232	80.3556	0.00128696	6.09258	0.117265
A_TRINITY_DN16325_c0_g1	A_TRINITY_DN16325_c0_g1_i4	O43426	SYNJ1	Synaptojanin-1	0	0	0	0	22.12	0	4.36	17.38	44.62	2.05136		36.5975	0.0360421	17.8406	0.117447
B_TRINITY_DN57529_c0_g9	B_TRINITY_DN57529_c0_g9_i2/B_TRINITY_DN57529_c0_g9_i1	Q9BY50	SC11C	Signal peptidase complex catalytic subunit SEC11C	0	0	0	537.41	0	515.17	706.48	811.92	268.28	23.0555	0.0492798	150.192	0.00038826	6.51437	0.117522
A_TRINITY_DN32614_c0_g1	A_TRINITY_DN32614_c0_g1_i2/A_TRINITY_DN32614_c0_g1_i5				0	0	0	21.2	0	179.29	151.65	103.85	72.65	6.36873		52.6376	0.00684061	8.26501	0.11773
B_TRINITY_DN55341_c0_g1	B_TRINITY_DN55341_c0_g1_i1/B_TRINITY_DN55341_c0_g1_i2				0	0	0	233.88	0	96.34	254.96	358.48	152.4	8.8959	0.195771	69.4896	0.00365847	7.81142	0.11773
C_TRINITY_DN826836_c0_g1	C_TRINITY_DN826836_c0_g1_i1/C_TRINITY_DN826836_c0_g1_i2	Q9Y4Z0	LSM4	Probable U6 snRNA-associated Sm-like protein LSm4	0	0	0	0	0	334.73	476.72	419.48	189.77	1.85926		29.7713	0.0390312	16.0125	0.11773
D_TRINITY_DN700_c0_g1	D_TRINITY_DN700_c0_g1_i1	P09972	ALDOC	Fructose-bisphosphate aldolase C	0	0	94.3	0.05	510.5	831.73	362.82	424.27	634.49	6.56335	0.172214	40.0529	0.00237584	6.10251	0.11773
B_TRINITY_DN49947_c0_g1	B_TRINITY_DN49947_c0_g1_i1/B_TRINITY_DN49947_c0_g1_i2	Q9H299	SH3L3	SH3 domain-binding glutamic acid-rich-like protein 3	304.26	186.03	338.72	78.16	698.02	610.52	269.38	498.22	239.68	-1.0268	1	3.99913	0.0922924	4.10631	0.11823
A_TRINITY_DN10788_c0_g1	A_TRINITY_DN10788_c0_g1_i4/A_TRINITY_DN10788_c0_g1_i1	P50502	F10A1	Hsc70-interacting protein 2	0	0	0	0	0	0	0	65.98	619.02	-1		42.1562	0.121799	75.9552	0.118277
B_TRINITY_DN56029_c0_g1	B_TRINITY_DN56029_c0_g1_i1/B_TRINITY_DN56029_c0_g1_i2	P11908	PRPS2	Ribose-phosphate pyrophosphokinase 2	0	0	0	346.86	253.04	127.18	206.02	368.29	387.14	25.2745	0.0212424	111.288	0.000128013	4.40317	0.118281
D_TRINITY_DN70019_c0_g1	D_TRINITY_DN70019_c0_g1_i2/D_TRINITY_DN70019_c0_g1_i1				0	0	0	0	0	0	126.09	0	322.59	-1		38.9934	0.12428	71.3258	0.118435
C_TRINITY_DN21356_c0_g1	C_TRINITY_DN21356_c0_g1_i1				0	0	0	0	0	32.79	40.39	17.98	13.59	3.66553		47.6503	0.0187945	12.9996	0.118705
C_TRINITY_DN732_c0_g1	C_TRINITY_DN732_c0_g1_i1	Q01081	U2AF1	Splicing factor U2AF 26 kDa subunit	0	0	0	0	934.43	396.63	466.28	255.02	621.41	22.6141	0.0445213	135.699	0.000364134	6.00065	0.118705
A_TRINITY_DN39167_c0_g1	A_TRINITY_DN39167_c0_g1_i1	Q9H2K8	TAOK3	Serine/threonine-protein kinase TAO3	0	#REF!	0	0	67.47	40.36	53.7	64.11	23.64	7.09565	0.23733	52.1987	0.00542086	7.35644	0.119013
D_TRINITY_DN615293_c1_g2	D_TRINITY_DN615293_c1_g2_i1	Q53G59	KLH12	Kelch-like protein 12	633.91	810.96	566.58	808.06	1612.15	1167.3	103.76	134.85	55.93	1.3053	0.730349	-1.91238	0.21315	-2.49623	0.119032
B_TRINITY_DN56246_c0_g1	B_TRINITY_DN56246_c0_g1_i1/B_TRINITY_DN56246_c0_g1_i2/B_TRINITY_DN56246_c0_g1_i3	Q8IXQ4	GPAM1	Uncharacterized protein F26A3.7	0	0	0	0	0	199.12	223.69	113.89	201.97	2.49915		40.6146	0.0280843	16.2514	0.119372
B_TRINITY_DN57662_c0_g1	B_TRINITY_DN57662_c0_g1_i20/B_TRINITY_DN57662_c0_g1_i5/B_TRINITY_DN57662_c0_g1_i17/B_TRINITY_DN57662_c0_g1_i18/B_TRINITY_DN57662_c0_g1_i4/B_TRINITY_DN57662_c0_g1_i19/B_TRINITY_DN57662_c0_g1_i6/B_TRINITY_DN57662_c0_g1_i15				28.07	0	0	0	0	101.04	130.29	16.55	76.13	1.38977		18.4538	0.0640309	13.2783	0.119395
B_TRINITY_DN59490_c1_g1	B_TRINITY_DN59490_c1_g1_i1	P55060	XPO2	Exportin-2	0	0	0	0	102.05	36.73	36.53	39.83	96.73	7.42002	0.225329	53.8139	0.00501079	7.25253	0.11941
B_TRINITY_DN56127_c0_g1	B_TRINITY_DN56127_c0_g1_i5	Q9Y259	CHKB	Choline/ethanolamine kinase	0	0	0	0	196.11	79.79	38.61	119.65	184.56	7.52275	0.229112	57.059	0.00504582	7.58486	0.119421
C_TRINITY_DN581071_c0_g1	C_TRINITY_DN581071_c0_g1_i2			Body wall muscle protein HR-29	0	0	0	0	0	33.62	126.05	181.67	0	1.05432		38.8957	0.072677	36.8916	0.119609
C_TRINITY_DN137_c0_g1	C_TRINITY_DN137_c0_g1_i1	P22670	RFX1	MHC class II regulatory factor RFX1	0	0	0	0	157.86	0	59.48	203.57	38.59	8.43723	0.277354	105.343	0.00609269	12.4855	0.119629
A_TRINITY_DN34951_c0_g1	A_TRINITY_DN34951_c0_g1_i1				0	0	0	25.95	0	189.21	86.13	71.47	234.95	5.67153		48.3095	0.00864177	8.5179	0.119771
A_TRINITY_DN2942_c0_g1	A_TRINITY_DN2942_c0_g1_i1	P62888	RL30	60S ribosomal protein L30	0	0	0	134.51	142.77	0	2.03	376.07	990.45	3.52828	0.611414	65.6913	0.0222085	18.6185	0.120021
B_TRINITY_DN55565_c0_g1	B_TRINITY_DN55565_c0_g1_i1/B_TRINITY_DN55565_c0_g1_i4/B_TRINITY_DN55565_c0_g1_i2	Q08170	SRSF4	Serine/arginine-rich splicing factor RS31	0	0	0	259.22	1401.88	1015.64	107.53	938.77	1081.05	48.7892	0.00442728	203.323	1.68345e-05	4.16738	0.120383
C_TRINITY_DN6529_c0_g1	C_TRINITY_DN6529_c0_g1_i9/C_TRINITY_DN6529_c0_g1_i3/C_TRINITY_DN6529_c0_g1_i6/C_TRINITY_DN6529_c0_g1_i11	Q53HI1	UNC50	Protein unc-50 homolog A	0	0	0	131.67	0	29.62	190.19	173.78	78.98	6.76559	0.279829	59.8665	0.00676438	8.84867	0.120383
[truncated: 4,152 more rows]

## Sheet: S3
Table S3. - GO Ids of the T0-expressed enrichment analysis presented in Figure 2A. Enricment score was denoted as the minus log of the geometric mean of the all the p-values of the GO categories within the group. Fill color is as presented in the figure: DNA-related (green), energy-related (orange), actin cytoskeleton (blue), and others (grey).
[truncated: 22 more rows]

[truncated: 7 more sheets: S4, S5, S6, S7, S8, S9, S10]
